# Supplementary material for: Enrichment of sweat-derived extracellular vesicles of human and bacterial origin for biomarker identification
Source: Nanotheranostics. 2024 Jan 1;8(1):48–63. doi: 10.7150/ntno.87822 (PMC10750121; doi:10.7150/ntno.87822)
Supplement: Supplementary file 2 — Supplementary tables 1, 2, 4, 5, 6, 8, 9. [file ntnov08p0048s2.zip]

Archive with 7 entries (7 files):
- Suppl Table 1 PEAK search data.xlsx
- Suppl Table 2 Identified human proteins.xlsx
- Suppl Table 4 Overrepresentation tests.xlsx
- Suppl Table 5 Protein lists for Figure 4.xlsx
- Suppl Table 6 Comparisons to ExoCarta.xlsx
- Suppl Table 8 Identified bacterial proteins.xlsx
- Suppl Table 9 Taxonomy of bacterial proteins.xlsx
