# Supplementary material for: Enrichment of sweat-derived extracellular vesicles of human and bacterial origin for biomarker identification
Source: Nanotheranostics. 2024 Jan 1;8(1):48–63. doi: 10.7150/ntno.87822 (PMC10750121; doi:10.7150/ntno.87822)
Supplement: Supplementary file 2 — Supplementary tables 1, 2, 4, 5, 6, 8, 9. [file ntnov08p0048s2.zip › Suppl Table 1 PEAK search data.xlsx]

## Sheet: proteins_trembl
Protein Group	Protein ID	Accession	-10lgP	Coverage (%)	Coverage (%) Negative control	Coverage (%) Sample 2	Coverage (%) Sample 3	Coverage (%) Sample 4	Coverage (%) Sample 5	Coverage (%) Sample 6	Coverage (%) Sample 7	Coverage (%) Sample 8	Coverage (%) Sample 9	Coverage (%) Sample 10	Coverage (%) Sample 11	Coverage (%) Sample 12	Coverage (%) Sample 13	Coverage (%) Sample 14	Coverage (%) Sample 15	Coverage (%) Sample 16	Coverage (%) Sample 17	Coverage (%) Sample 18	Coverage (%) Sample 19	Coverage (%) Sample 20	Coverage (%) Sample 21	Coverage (%) Sample 22	Coverage (%) Sample 23	Coverage (%) Sample 24	Coverage (%) Sample 25	Coverage (%) Sample 26	Coverage (%) Sample 27	Coverage (%) Sample 28	Area Negative control	Area Sample 2	Area Sample 3	Area Sample 4	Area Sample 5	Area Sample 6	Area Sample 7	Area Sample 8	Area Sample 9	Area Sample 10	Area Sample 11	Area Sample 12	Area Sample 13	Area Sample 14	Area Sample 15	Area Sample 16	Area Sample 17
395	28573	Q8IUL9|Q8IUL9_HUMAN	160.60	95	12	9	24	67	0	0	0	45	95	67	37	75	15	12	15	0	0	29	12	12	0	0	0	0	0	12	0	0									1.8134E5
7	26111	A0A140VK00|A0A140VK00_HUMAN	335.39	95	3	81	85	87	86	87	95	81	84	67	69	69	74	3	76	64	69	53	64	40	34	37	63	43	38	3	13	66	4.6027E5	1.6794E11	5.7823E11	4.9031E11	7.0217E11	8.5739E11	3.9282E11	5.2978E10	1.7683E10	3.1772E9	5.1821E9	2.0193E9	3.3992E9	4.6027E5	3.406E9	9.9714E8	1.162E9
24	26593	A0A090N7V5|A0A090N7V5_HUMAN	253.87	95	0	90	87	89	90	86	78	76	74	64	75	61	69	0	65	74	61	61	52	47	39	34	65	43	28	0	10	59		6.9287E9	3.8973E9	5.9796E9	2.9007E10	4.7984E9	2.0234E8	5.9706E7	3.5498E7	1.2174E8	1.2524E8	3.3496E7	3.2547E8		1.7001E8	1.4284E7	1.8634E7
66	28094	M0QZK8|M0QZK8_HUMAN	189.56	94	0	91	90	92	91	89	73	70	69	70	70	70	81	0	80	83	70	70	76	66	52	43	77	59	43	0	10	66				2.1626E7			1.0104E6						8.8518E5		1.9549E5
253	29118	A0A024R6Y2|A0A024R6Y2_HUMAN	158.89	94	0	89	69	94	94	89	69	76	55	24	6	35	23	0	17	24	17	6	0	0	0	0	30	0	0	0	0	0		3.703E9	7.3829E7	1.093E9	2.4804E9	5.5168E8	4.4807E7	6.5613E6	1.713E6	2.4752E6	1.3335E6	1.6721E7	8.7108E6		4.4461E5	2.675E6	2.2534E6
286	31799	B2D098|B2D098_HUMAN	116.56	94	0	78	78	78	78	78	94	73	94	94	94	94	94	0	94	57	94	57	0	0	0	0	37	0	0	0	0	37									5.1739E5
3	26081	F6KPG5|F6KPG5_HUMAN	347.69	93	9	85	89	88	84	89	79	83	87	74	79	77	78	9	75	70	69	67	42	31	8	21	42	12	28	9	13	44			6.5749E6	5.8731E6		0		8.0387E5	2.6413E6		0
149	29200	H9ZYJ2|H9ZYJ2_HUMAN	175.52	92	12	89	66	89	92	89	57	46	46	43	31	65	40	12	40	40	40	40	31	23	21	21	40	21	21	12	12	40	4.9449E4	2.1297E9	4.0923E8	9.0335E8	6.7894E9	9.1649E8	1.805E8	4.7541E7	2.1598E7	1.1306E8	1.3103E8	1.3104E8	1.0488E8	4.9449E4	7.8795E7	9.0313E6	1.1327E7
394	28572	Q3LR79|Q3LR79_HUMAN	166.16	92	12	9	9	70	0	0	0	48	77	69	38	92	0	12	0	0	18	47	12	12	0	0	0	0	0	12	0	0												3.5547E4
10	26078	B2CIS9|B2CIS9_HUMAN	321.78	91	4	89	87	83	90	86	83	77	77	65	80	78	83	4	83	63	57	52	29	29	41	36	56	28	35	4	24	41		8.1675E8	1.3671E8	2.339E8	4.9762E9	2.0632E8	5.2042E6	4.9913E6	5.7062E6	3.3828E7	5.6029E6	1.5497E7	3.0188E8		1.358E8	3.9086E6	9.0639E6
21	26336	V9HVZ4|V9HVZ4_HUMAN	276.93	90	2	65	53	75	36	80	79	80	80	73	76	67	61	2	59	63	81	54	0	36	0	0	11	0	2	2	2	11		2.6211E8	2.2665E7	6.2201E8	5.6094E6	3.1664E9	1.0227E9	1.9014E9	2.7469E9	4.3954E8	5.948E8	4.258E8	1.0683E8		1.0979E8	1.6405E8	1.2711E9
406	29142	Q4TZM4|Q4TZM4_HUMAN	163.35	89	13	9	9	72	0	0	0	50	89	63	40	72	0	13	0	0	19	41	13	13	0	0	0	0	0	13	0	0									0
18	27421	Q3SYB5|Q3SYB5_HUMAN	228.11	89	4	83	72	83	88	77	67	79	58	73	80	73	73	4	73	73	67	66	9	22	4	0	31	4	0	4	0	31	4.8741E4	1.7269E10	5.4956E9	9.9213E9	6.4257E10	8.9114E9	1.5332E9	3.9104E8	4.3629E8	2.043E9	2.5649E9	8.9141E8	3.2647E9	4.8741E4	1.6739E9	1.1623E8	8.6477E7
76	26112	B7Z5J4|B7Z5J4_HUMAN	271.31	89	0	71	58	84	89	66	51	37	37	55	56	59	52	0	55	33	17	6	6	6	3	3	8	3	3	0	3	6		5.9113E8	2.4342E8	7.328E8	1.9086E10	1.1953E9	1.1209E7	1.2461E6	2.3438E6	6.8259E6	1.2787E7	1.243E7	5.0615E6		6.068E6	1.0999E5
125	26361	B7Z577|B7Z577_HUMAN	234.25	89	0	65	64	74	80	68	55	46	46	57	58	57	54	0	57	40	24	8	8	8	4	4	11	4	4	0	4	8		3.1559E7	1.1902E8			1.7458E8	6.951E5
141	31895	C9J0E4|C9J0E4_HUMAN	203.63	89	0	76	76	65	89	89	65	65	63	41	54	54	65	0	65	87	54	76	89	76	78	49	89	89	76	0	19	89		5.449E9	1.3732E9	3.3938E8	6.1443E9	9.8829E9	1.9312E8	4.3725E7	5.562E7	5.2574E6	3.2347E7	1.006E7	2.5716E7		2.147E7	6.7086E6	8.3066E6
11	26079	A9UFC0|A9UFC0_HUMAN	320.60	88	4	85	82	83	87	82	82	76	76	65	80	78	83	4	82	63	56	52	29	29	41	36	55	28	35	4	24	41				0	1.0186E7
451	30487	A0A087WT59|A0A087WT59_HUMAN	165.42	88	0	68	88	88	50	68	24	24	35	31	30	24	19	0	19	0	19	19	0	0	0	0	0	0	0	0	0	0		3.052E8	2.6039E8	4.2631E8	2.5693E7	6.8644E7	1.6736E7	1.9419E6	1.8984E6	4.3894E6	1.7548E7	7.0266E6	2.5023E6		3.2422E6		8.5734E5
390	28560	A0A0A0MQY9|A0A0A0MQY9_HUMAN	164.01	88	0	45	45	73	83	45	34	9	41	65	53	18	50	0	41	27	9	9	9	0	0	0	55	0	9	0	0	9		1.1184E8	2.834E7	1.3268E8	6.1859E8	9.3736E7	1.2616E7	1.5264E6	2.2584E6	9.7437E6	1.0482E7	3.2332E6	4.5694E6		3.9133E6	1.3953E6	0
113	26396	A0A024R1X6|A0A024R1X6_HUMAN	242.97	87	63	33	25	3	0	15	44	36	25	70	53	59	56	63	39	58	27	37	39	76	13	24	36	28	8	63	13	43	4.3916E7	2.8417E8	9.9629E6			1.1606E7	2.5874E7	3.5284E6	2.515E6	1.2759E8	7.5202E7	4.7632E6	1.1266E7	4.3916E7	1.2633E7	4.436E6	1.3838E6
6	26088	Q56G89|Q56G89_HUMAN	339.79	87	9	80	82	80	75	78	72	70	80	67	70	69	71	9	69	65	65	63	39	28	7	19	38	11	25	9	11	41		0	3.1143E7	1.9078E6					4.0663E6
29	26113	A0A024R5Z7|A0A024R5Z7_HUMAN	274.08	87	8	61	64	68	81	61	54	52	60	69	54	66	72	8	61	61	55	50	15	46	12	6	28	6	9	8	6	20	3.9853E5	1.5015E10	5.063E9	5.3322E9	3.599E11	6.9484E9	1.216E8	3.6598E7	2.3667E8	9.4114E8	3.7636E8	1.1311E9	2.1695E9	3.9853E5	1.5002E9	9.8122E7	8.5798E7
29	26114	V9HW65|V9HW65_HUMAN	274.08	87	8	61	64	68	81	61	54	52	60	69	54	66	72	8	61	61	55	50	15	46	12	6	28	6	9	8	6	20	3.9853E5	1.5015E10	5.063E9	5.3322E9	3.599E11	6.9484E9	1.216E8	3.6598E7	2.3667E8	9.4114E8	3.7636E8	1.1311E9	2.1695E9	3.9853E5	1.5002E9	9.8122E7	8.5798E7
227	26365	V9HWK1|V9HWK1_HUMAN	197.81	87	5	85	48	80	0	68	53	52	17	62	6	56	51	5	40	44	45	37	0	5	0	0	38	0	0	5	0	13	5.1956E4	1.5383E10	1.6935E8	1.1361E9		2.8863E8	5.4243E7	1.8076E7	2.2227E6	2.5445E7	3.7964E5	1.5169E7	1.3635E7	5.1956E4	6.9041E6	9.8387E6	8.4917E6
12	26082	A0A494C0J7|A0A494C0J7_HUMAN	311.07	87	2	54	55	55	85	73	53	51	75	53	58	50	62	2	57	41	39	23	15	14	10	2	23	5	5	2	2	18		1.5648E10	6.3462E9	1.4016E10	7.0938E10	8.0331E9	3.1434E9	1.3838E9	1.9992E9	1.7314E8	5.1293E8	2.4926E8	5.6482E8		3.5149E8	5.2583E7	1.4399E8
33	27714	E7DVW5|E7DVW5_HUMAN	249.78	87	0	87	77	77	87	77	58	70	69	76	70	76	78	0	77	69	76	56	5	16	0	0	24	0	0	0	0	24		2.4878E10	2.9855E9	8.3383E9	1.7502E11	3.8776E9	4.3288E7	2.914E7	1.9778E7	1.347E8	2.0064E8	2.6552E8	1.8184E9		7.6055E8	8.1964E6	5.1719E7
218	33653	J3KS79|J3KS79_HUMAN	212.07	87	0	77	63	65	51	65	65	87	76	39	46	63	63	0	63	46	28	0	0	0	0	0	0	0	0	0	0	0		1.5005E5						5.9929E5	2.4244E5
243	27287	V9HWC2|V9HWC2_HUMAN	192.20	87	0	87	66	66	64	64	64	24	44	42	42	50	54	0	38	39	42	16	5	0	0	0	39	0	0	0	0	12		3.1159E9	1.9017E8	1.3339E9	1.446E9	9.2489E8	1.0041E8	3.8123E6	1.2382E7	2.4492E7	3.0857E7	2.6118E7	4.7028E7		2.0598E7	3.2955E6	5.1039E6
20	26094	B4DQ50|B4DQ50_HUMAN	272.26	86	2	44	47	47	84	70	43	37	70	52	53	47	60	2	53	40	34	16	10	11	2	0	18	2	2	2	2	13		9.4537E7	4.2336E8	2.1234E8	7.4117E9	5.5697E8	1.767E7			1.1247E7	1.0197E8	7.9002E6	3.9562E8		1.6099E8	3.0205E6	1.3585E6
9	26092	B4DPR2|B4DPR2_HUMAN	329.83	85	8	80	76	77	73	76	70	75	79	62	65	65	67	8	65	63	59	57	40	31	7	19	35	8	21	8	13	41								0	3.9096E7
105	29032	A0A7I2V433|A0A7I2V433_HUMAN	239.07	85	0	40	31	19	19	28	51	40	34	85	77	72	70	0	74	56	51	26	0	8	0	0	8	0	0	0	0	0		4.1131E8	1.1435E8	8.7327E6	2.0766E7	8.685E7	6.6217E7	5.2143E7	4.6357E6	7.0027E9	2.2903E9	2.1362E8	3.7174E8		4.1159E8	1.3907E8	1.398E8
74	26377	A0A0A0MS07|A0A0A0MS07_HUMAN	238.35	85	0	79	68	83	79	80	80	67	80	38	55	38	42	0	40	40	38	33	25	25	3	0	26	11	3	0	3	17				0
219	26225	Q75MT9|Q75MT9_HUMAN	211.83	85	0	80	20	29	75	9	48	28	9	55	47	59	59	0	59	61	40	28	0	0	0	0	0	0	0	0	0	0		3.0597E9	2.4608E7	4.7559E7	1.9758E9	1.9154E7	5.3912E7	5.8687E6	6.5717E5	7.9139E7	5.1844E8	6.5999E7	1.4875E8		8.8957E7	1.0017E8	1.0193E7
280	27471	F8WE70|F8WE70_HUMAN	196.42	85	0	45	58	52	81	47	43	23	21	47	45	32	45	0	33	41	25	27	10	0	0	0	52	0	0	0	0	42		8.0856E6	2.474E6		1.5163E7
763	31863	Q562M3|Q562M3_HUMAN	105.73	85	0	40	29	40	29	29	0	29	68	29	29	29	29	0	29	17	29	0	0	0	0	0	0	0	0	0	0	0																6.2108E6
26	26283	A0A5F9ZGN6|A0A5F9ZGN6_HUMAN	266.87	84	0	82	79	82	75	78	63	66	54	51	43	47	47	0	39	38	41	21	0	13	0	0	11	0	0	0	0	4		5.1305E10	7.3335E9	2.3585E10	7.4084E9	2.8825E9	1.0127E9	2.1382E9	6.13E8	9.8079E7	6.2336E7	8.7528E7	1.9153E8		8.4626E7	6.5155E7	1.122E8
121	26115	A0A024QZX3|A0A024QZX3_HUMAN	234.79	84	0	69	69	70	81	69	56	40	35	45	26	24	49	0	43	26	32	16	16	6	2	0	46	5	0	0	2	28		2.8136E9	1.2246E9	1.3487E9	9.0436E9	2.0894E9	7.4567E7	1.5832E7	1.1176E7	1.9996E7	1.6059E7	5.3656E6	4.0785E7		2.7716E7	2.2575E6	4.9928E6
221	27101	A0A2I2MP48|A0A2I2MP48_HUMAN	210.37	84	0	20	24	29	84	19	42	15	24	58	68	46	68	0	58	58	32	5	5	0	0	0	0	0	0	0	0	0					1.3072E9		2.4527E7			5.0601E7	7.6175E7	1.9455E6	4.5898E7		1.1737E7	1.1581E7
277	26338	A0A024R396|A0A024R396_HUMAN	201.59	84	0	75	50	64	82	61	26	10	5	16	4	19	19	0	10	3	7	0	2	0	0	0	5	0	0	0	0	0		6.9467E8	7.867E6	4.5993E8	4.1534E9	1.1572E8	1.1016E7	4.3798E6	3.2772E5	1.3718E6	0	4.5486E6	4.7606E6		1.4823E6	5.6826E5	8.9705E4
531	29503	A0A024RAM2|A0A024RAM2_HUMAN	143.87	84	0	38	27	45	76	27	45	10	10	76	19	60	38	0	10	38	10	0	0	10	0	0	10	0	0	0	0	10		1.6482E7	2.5441E6	5.2104E7	8.5516E8	4.9784E6	6.923E6	6.1748E5	4.513E5	5.232E7	7.2582E6	8.9385E6	3.954E6		1.3514E6	7.0494E6	7.0692E5
4	26093	B4DPP6|B4DPP6_HUMAN	357.50	83	9	80	78	79	75	79	72	72	80	67	69	69	69	9	69	65	69	65	42	32	6	19	42	10	25	9	12	44									1.032E6
296	27771	D9YZU5|D9YZU5_HUMAN	188.68	83	9	6	25	77	0	0	0	45	83	77	55	83	11	9	11	0	13	41	9	9	0	0	0	0	0	9	0	0				2.8673E7					1.4436E8	2.0494E7	7.1726E7	4.1674E7
27	26097	A0A384P5Q0|A0A384P5Q0_HUMAN	298.01	83	2	75	64	67	82	70	75	80	81	46	48	37	57	2	45	33	43	28	15	13	0	0	13	6	2	2	0	6	0	1.2093E10	9.7558E8	3.0561E9	4.524E10	2.3053E9	1.8455E9	4.3705E9	6.3003E9	6.2528E7	9.7168E7	2.5293E7	1.8611E8	0	7.9017E7	1.0198E7	6.6916E7
19	26095	Q5K634|Q5K634_HUMAN	290.92	83	0	71	73	77	80	77	64	63	59	45	62	49	70	0	62	48	38	32	26	27	9	4	33	14	2	0	9	33		9.9237E9	2.417E9	2.5474E9	3.4877E10	5.385E9	1.9833E8	8.2423E7	5.5003E7	1.2697E7	1.4229E8	6.2521E7	3.6272E8		1.7046E8	3.163E7	6.4505E6
121	26116	A0A024QZX5|A0A024QZX5_HUMAN	234.79	83	0	69	69	69	80	68	56	40	35	44	26	24	49	0	43	26	31	16	16	6	2	0	46	4	0	0	2	28		2.8136E9	1.2246E9	1.3487E9	9.0436E9	2.0894E9	7.4567E7	1.5832E7	1.1176E7	1.9996E7	1.6059E7	5.3656E6	4.0785E7		2.7716E7	2.2575E6	4.9928E6
570	29164	A0A024R528|A0A024R528_HUMAN	149.52	83	0	0	0	59	78	13	27	0	0	24	0	0	24	0	13	0	0	0	0	0	0	0	18	0	0	0	0	0				5.6222E7	2.0292E9	6.9468E6	2.5266E6			6.1723E5			1.8023E6		1.7204E5
16	26096	Q5K684|Q5K684_HUMAN	282.20	82	0	63	62	69	77	73	54	51	43	34	61	42	54	0	52	48	31	31	25	26	9	4	28	19	2	0	9	25		1.992E10	5.8493E9	4.6887E9	6.1148E10	1.076E10	9.0829E8	2.3415E8	1.2614E8	6.2844E7	3.5526E8	8.4814E7	5.1252E8		3.0663E8	8.6015E7	2.3275E7
115	26099	B7ZKV6|B7ZKV6_HUMAN	235.70	82	0	60	54	52	78	52	42	34	35	40	40	31	46	0	35	26	26	24	4	0	0	0	29	0	0	0	0	22		5.6532E7	2.3589E7	1.0357E7	8.2228E8	6.4159E7	1.0981E7	3.4439E6	1.5001E6				4.0769E5
120	26122	A0A0A0MQW3|A0A0A0MQW3_HUMAN	232.92	82	0	60	47	52	72	46	36	28	28	40	40	31	40	0	35	26	26	24	4	0	0	0	29	0	0	0	0	22		3.7539E6		4.9013E7
691	27149	V9HW53|V9HW53_HUMAN	172.81	82	0	72	0	0	0	0	0	3	0	3	0	28	10	0	0	38	25	11	0	0	0	0	0	0	0	0	0	0		3.3165E8										7.1712E6	1.4782E5			5.8608E6	7.2515E5
941	31801	Q53F59|Q53F59_HUMAN	104.70	82	0	49	30	30	82	30	30	0	0	0	0	0	19	0	49	19	0	0	0	0	0	0	19	0	0	0	0	0		3.5692E7	6.1517E5	6.4054E5	6.501E8	0	0						1.8029E5		5.7338E4	0
2222	38235	Q71UE9|Q71UE9_HUMAN	81.98	82	0	0	0	0	0	0	41	0	0	0	71	0	0	0	0	0	0	0	0	0	0	0	0	0	0	0	0	0							3.9999E6				1.1726E6
13	26367	H6VRG0|H6VRG0_HUMAN	312.95	81	49	33	19	9	2	30	47	50	58	69	49	53	43	49	47	43	39	34	27	56	32	29	32	32	29	49	28	36	3.3863E7			0		1.1423E7	6.6013E7	5.0978E7	7.7619E7	8.8494E7	2.2777E7	5.8378E7	3.1299E7	3.3863E7	2.8544E7	6.8757E7	2.4192E7
13	26368	H6VRF8|H6VRF8_HUMAN	312.95	81	49	33	19	9	2	30	47	50	58	69	49	53	43	49	47	43	39	34	27	56	32	29	32	32	29	49	28	36	3.3863E7			0		1.1423E7	6.6013E7	5.0978E7	7.7619E7	8.8494E7	2.2777E7	5.8378E7	3.1299E7	3.3863E7	2.8544E7	6.8757E7	2.4192E7
235	27230	A0A384NPQ2|A0A384NPQ2_HUMAN	171.87	81	6	34	53	45	72	34	38	28	24	37	42	46	42	6	42	48	38	24	6	37	0	0	16	0	0	6	0	6		4.2213E8	4.7148E8	6.9034E8	3.1314E9	1.5876E8	3.7301E7	1.0203E7	4.9944E6	5.6865E7	1.4491E8	6.2418E7	7.3108E7		3.0848E7	6.5693E6	7.5897E6
279	26854	A0A024R3E3|A0A024R3E3_HUMAN	212.21	81	0	47	4	0	0	0	8	25	63	72	49	22	19	0	25	35	50	40	6	5	0	0	0	0	0	0	0	0		1.0401E9	0				3.4226E5	1.0708E7	4.58E8	3.8196E8	7.1867E7	2.2566E7	4.5126E6		6.6182E6	4.6188E6	2.4218E7
199	27526	V9HW12|V9HW12_HUMAN	190.29	80	6	36	55	58	76	57	58	36	36	45	33	37	47	6	37	51	32	19	6	32	0	0	15	0	0	6	0	6		3.5609E8	8.7774E8	1.1641E9	3.5617E9	5.0586E8	1.163E8	1.8083E7	1.8611E7	5.062E7	1.4476E8	5.152E7	5.5569E7		2.8668E7	2.8096E7	1.301E7
39	26438	A0A5F9ZH78|A0A5F9ZH78_HUMAN	248.28	80	5	78	74	77	69	73	63	72	66	58	49	59	58	5	49	54	58	29	0	27	0	0	23	0	0	5	0	10	1.5412E5	1.6696E10	2.1403E9	1.0996E10	1.5975E8	8.9785E8	4.2781E7	1.4994E9	2.7364E8	8.2253E7	5.4773E7	1.0041E8	1.6539E8	1.5412E5	8.2468E7	8.5854E7	9.0865E7
121	26123	A0A087X1N8|A0A087X1N8_HUMAN	234.79	80	0	66	66	66	77	65	53	38	34	43	25	23	47	0	41	25	30	15	15	6	2	0	44	4	0	0	2	27		2.8136E9	1.2246E9	1.3487E9	9.0436E9	2.0894E9	7.4567E7	1.5832E7	1.1176E7	1.9996E7	1.6059E7	5.3656E6	4.0785E7		2.7716E7	2.2575E6	4.9928E6
219	26226	A0A024R4K3|A0A024R4K3_HUMAN	211.83	80	0	75	18	27	70	9	45	26	9	51	44	55	55	0	55	57	38	27	0	0	0	0	0	0	0	0	0	0		3.0597E9	2.4608E7	4.7559E7	1.9758E9	1.9154E7	5.3912E7	5.8687E6	6.5717E5	7.9139E7	5.1844E8	6.5999E7	1.4875E8		8.8957E7	1.0017E8	1.0193E7
219	26227	Q6FHZ0|Q6FHZ0_HUMAN	211.83	80	0	75	18	27	70	9	45	26	9	51	44	55	55	0	55	57	38	27	0	0	0	0	0	0	0	0	0	0		3.0597E9	2.4608E7	4.7559E7	1.9758E9	1.9154E7	5.3912E7	5.8687E6	6.5717E5	7.9139E7	5.1844E8	6.5999E7	1.4875E8		8.8957E7	1.0017E8	1.0193E7
305	27492	A0A3B3ITN8|A0A3B3ITN8_HUMAN	201.49	80	0	0	0	5	0	9	29	53	32	9	12	35	41	0	59	59	53	41	0	0	0	0	0	0	0	0	0	0								0	0			0	1.6825E5		5.2798E5	3.601E5	2.9507E5
102	26191	A0A024R141|A0A024R141_HUMAN	235.66	79	0	52	38	45	79	42	63	28	26	65	63	25	66	0	64	55	42	4	20	16	2	0	16	4	0	0	2	12		6.6813E8	3.1971E8	5.1064E8	3.0994E10	4.1713E8	3.0469E8	9.2805E6	1.2657E7	1.251E8	2.0912E8	7.8237E6	2.1762E8		1.8847E8	4.5179E7	1.334E7
166	27081	Q14666|Q14666_HUMAN	211.77	78	48	15	17	3	0	15	28	17	17	45	27	65	40	48	39	26	23	12	27	57	8	8	17	12	8	48	8	23	7.7628E6		6.1276E6			4.0741E5	0	2.4791E5	4.0084E5	2.1589E6	2.4742E6	2.1674E7	3.4779E6	7.7628E6	2.255E6	1.9262E5	0
188	26486	A0A045JYA6|A0A045JYA6_MYCTX	242.56	78	46	0	0	16	3	7	16	42	36	34	42	57	64	46	48	25	30	22	18	41	13	5	3	0	0	46	25	3	0			0				6.8306E4	5.8623E5	4.9307E5	2.6496E6	5.1243E6	6.1969E6	0	3.3663E6		1.5722E4
188	26487	A0A7U9PIX3|A0A7U9PIX3_MYCTX	242.56	78	46	0	0	16	3	7	16	42	36	34	42	57	64	46	48	25	30	22	18	41	13	5	3	0	0	46	25	3	0			0				6.8306E4	5.8623E5	4.9307E5	2.6496E6	5.1243E6	6.1969E6	0	3.3663E6		1.5722E4
188	26488	O07411|O07411_MYCTU	242.56	78	46	0	0	16	3	7	16	42	36	34	42	57	64	46	48	25	30	22	18	41	13	5	3	0	0	46	25	3	0			0				6.8306E4	5.8623E5	4.9307E5	2.6496E6	5.1243E6	6.1969E6	0	3.3663E6		1.5722E4
188	26489	A0A8E0A336|A0A8E0A336_MYCTX	242.56	78	46	0	0	16	3	7	16	42	36	34	42	57	64	46	48	25	30	22	18	41	13	5	3	0	0	46	25	3	0			0				6.8306E4	5.8623E5	4.9307E5	2.6496E6	5.1243E6	6.1969E6	0	3.3663E6		1.5722E4
188	26490	A5TYP1|A5TYP1_MYCTA	242.56	78	46	0	0	16	3	7	16	42	36	34	42	57	64	46	48	25	30	22	18	41	13	5	3	0	0	46	25	3	0			0				6.8306E4	5.8623E5	4.9307E5	2.6496E6	5.1243E6	6.1969E6	0	3.3663E6		1.5722E4
188	26491	A0A8E0C3C5|A0A8E0C3C5_MYCTX	242.56	78	46	0	0	16	3	7	16	42	36	34	42	57	64	46	48	25	30	22	18	41	13	5	3	0	0	46	25	3	0			0				6.8306E4	5.8623E5	4.9307E5	2.6496E6	5.1243E6	6.1969E6	0	3.3663E6		1.5722E4
188	26492	A0A8E0E6J8|A0A8E0E6J8_MYCTX	242.56	78	46	0	0	16	3	7	16	42	36	34	42	57	64	46	48	25	30	22	18	41	13	5	3	0	0	46	25	3	0			0				6.8306E4	5.8623E5	4.9307E5	2.6496E6	5.1243E6	6.1969E6	0	3.3663E6		1.5722E4
188	26493	A0A0H3LBJ8|A0A0H3LBJ8_MYCTE	242.56	78	46	0	0	16	3	7	16	42	36	34	42	57	64	46	48	25	30	22	18	41	13	5	3	0	0	46	25	3	0			0				6.8306E4	5.8623E5	4.9307E5	2.6496E6	5.1243E6	6.1969E6	0	3.3663E6		1.5722E4
188	26494	R4MDR5|R4MDR5_MYCTX	242.56	78	46	0	0	16	3	7	16	42	36	34	42	57	64	46	48	25	30	22	18	41	13	5	3	0	0	46	25	3	0			0				6.8306E4	5.8623E5	4.9307E5	2.6496E6	5.1243E6	6.1969E6	0	3.3663E6		1.5722E4
23	26247	B4DXF3|B4DXF3_HUMAN	261.49	78	0	75	67	66	68	75	75	78	73	51	52	62	61	0	61	41	48	16	0	10	0	0	0	0	0	0	0	7		5.2477E8	1.2279E8	1.6591E7	0	6.6728E7	4.6273E8	3.1265E8	2.8389E8	2.314E6	4.3795E5	8.9399E6	6.372E6		3.1548E6	7.1629E4	5.1E5
335	30510	A0A370CMH6|A0A370CMH6_9MYCO	159.36	77	11	34	34	11	11	68	34	58	58	56	58	34	58	11	34	0	0	11	11	42	11	11	11	11	11	11	0	11						2.8847E6		6.7852E4	1.4052E7		3.6683E5		7.2986E5
99	27372	A0A024R4H6|A0A024R4H6_HUMAN	244.58	77	0	47	13	61	77	63	74	42	58	75	77	34	71	0	67	53	32	12	15	6	0	0	9	0	0	0	0	6		3.2817E8	3.5492E6	7.8968E8	3.6267E10	7.8536E8	4.3841E8	1.9032E7	2.1689E8	5.8381E8	2.9031E8	5.5495E7	7.272E8		4.0472E8	1.3937E8	1.2496E7
143	26155	A0A024R2B1|A0A024R2B1_HUMAN	223.15	77	0	57	51	61	70	66	25	15	21	37	33	50	55	0	49	32	21	15	2	2	2	0	29	2	0	0	2	20		1.1076E8	9.7771E7	7.1681E7	4.7554E8	7.693E7				1.1311E6	4.0333E5	0	8.9431E5			8.2689E4
212	26224	V9HWN7|V9HWN7_HUMAN	206.91	77	0	41	26	49	74	49	41	46	50	40	30	35	40	0	35	35	31	13	0	8	0	0	3	0	0	0	0	0		3.4587E8	3.5576E7	2.1987E8	2.0012E9	1.4497E8	1.1214E8	1.4555E8	1.7032E8	4.0897E7	3.9173E7	1.8065E7	4.5924E7		2.3341E7	5.7109E6	5.002E6
242	27247	A0A024R7Z5|A0A024R7Z5_HUMAN	192.63	77	0	0	0	22	0	33	21	58	33	67	62	53	52	0	59	56	52	0	0	0	0	0	0	0	0	0	0	0				2.0023E7		2.9773E7	0	6.7559E6	3.523E6	8.5797E6	2.7494E7	4.6726E6	3.5028E6		4.7692E6	6.4793E6	0
435	29974	U6A216|U6A216_HUMAN	161.35	77	0	15	15	69	15	0	0	9	77	76	60	76	0	0	0	0	0	31	31	0	0	0	0	0	0	0	0	0		2.8517E6	3.5274E6	6.8943E7	0			9.2358E5	8.9318E8	3.5373E7	6.1843E7	4.8306E7
435	29975	E9M4D4|E9M4D4_HUMAN	161.35	77	0	15	15	69	15	0	0	9	77	76	60	76	0	0	0	0	0	31	31	0	0	0	0	0	0	0	0	0		2.8517E6	3.5274E6	6.8943E7	0			9.2358E5	8.9318E8	3.5373E7	6.1843E7	4.8306E7
435	29976	Q9BX83|Q9BX83_HUMAN	161.35	77	0	15	15	69	15	0	0	9	77	76	60	76	0	0	0	0	0	31	31	0	0	0	0	0	0	0	0	0		2.8517E6	3.5274E6	6.8943E7	0			9.2358E5	8.9318E8	3.5373E7	6.1843E7	4.8306E7
680	29718	I3L3Q7|I3L3Q7_HUMAN	156.26	77	0	0	0	0	0	0	0	0	0	74	58	44	58	0	58	38	27	0	0	0	0	0	0	0	0	0	0	0																7.9931E4
680	29719	I3L3B0|I3L3B0_HUMAN	156.26	77	0	0	0	0	0	0	0	0	0	74	58	43	58	0	58	38	26	0	0	0	0	0	0	0	0	0	0	0																7.9931E4
585	27554	X6RFL8|X6RFL8_HUMAN	149.46	77	0	0	0	0	8	0	6	6	13	48	50	50	69	0	48	13	13	0	0	0	0	0	0	0	0	0	0	0					1.3794E7				0	1.8537E7	1.8692E7	7.7956E6	2.6332E7		8.0739E6	4.7141E5	3.6081E5
180	26423	Q53GK6|Q53GK6_HUMAN	197.59	76	3	42	38	49	25	31	33	55	57	45	47	65	65	3	62	32	44	23	3	23	0	0	10	5	0	3	0	4												7.3755E5	7.1126E5		8.1103E5
180	26424	Q1KLZ0|Q1KLZ0_HUMAN	197.59	76	3	42	38	49	25	31	33	55	57	45	47	65	65	3	62	32	44	23	3	23	0	0	10	5	0	3	0	4												7.3755E5	7.1126E5		8.1103E5
180	26425	Q53G99|Q53G99_HUMAN	197.59	76	3	42	38	49	25	31	33	55	57	45	47	65	65	3	62	32	44	23	3	23	0	0	10	5	0	3	0	4												7.3755E5	7.1126E5		8.1103E5
180	26426	Q53G76|Q53G76_HUMAN	197.59	76	3	42	38	49	25	31	33	55	57	45	47	65	65	3	62	32	44	23	3	23	0	0	10	5	0	3	0	4												7.3755E5	7.1126E5		8.1103E5
83	26134	V9HWI4|V9HWI4_HUMAN	259.07	76	1	50	49	31	68	53	25	43	41	59	69	59	66	1	65	46	58	23	15	1	0	0	11	0	0	1	1	0			5.0681E7	0	1.9387E8	1.1861E8	6.0904E5	2.6676E5	1.954E6		4.5424E7	2.2233E5	9.4428E6		1.1371E7	4.4002E5	2.8712E5
83	26135	A0A161I202|A0A161I202_HUMAN	259.07	76	1	50	49	31	68	53	25	42	41	59	68	59	66	1	64	46	58	23	15	1	0	0	11	0	0	1	1	0			5.0681E7	0	1.9387E8	1.1861E8	6.0904E5	2.6676E5	1.954E6		4.5424E7	2.2233E5	9.4428E6		1.1371E7	4.4002E5	2.8712E5
87	26136	W8QEY1|W8QEY1_HUMAN	257.99	76	1	50	46	29	68	52	22	40	41	59	64	54	63	1	62	41	53	23	15	1	0	0	11	0	0	1	1	0						0			0				1.7581E6		3.453E6
25	26235	K7ES02|K7ES02_HUMAN	277.40	76	0	73	66	69	63	72	73	74	67	47	46	58	58	0	58	47	37	19	0	7	0	0	0	0	0	0	0	4		3.565E8	2.4648E7	7.2697E7	1.324E8	9.2802E7	2.0412E8	1.0099E8	6.1005E7			4.737E4	2.5575E5		1.5959E5
431	27681	A0A140VJS6|A0A140VJS6_HUMAN	166.78	76	0	49	7	0	0	28	0	45	17	25	20	0	38	0	40	11	41	0	0	12	0	0	0	0	0	0	0	0		1.1764E8	1.6719E6			8.3084E6		4.8731E7	1.9966E6	7.4944E6	8.0672E6		2.2675E7		1.8532E7	5.2035E5	1.8499E7
17	27325	C9JF17|C9JF17_HUMAN	275.30	75	0	71	73	73	51	74	63	73	73	74	75	74	74	0	75	73	74	71	23	15	27	31	27	30	30	0	0	27		5.9227E10	6.1406E10	1.7087E10	1.002E9	5.3128E10	8.5972E8	1.0523E10	1.0039E10	1.2263E10	5.3909E10	1.5339E10	2.2217E10		2.8844E10	2.2995E8	8.6394E9
35	26143	A0A384N679|A0A384N679_HUMAN	262.61	75	0	62	66	57	37	72	72	64	53	42	39	41	42	0	43	39	37	26	18	0	0	2	34	0	2	0	0	25		1.9102E10	1.9283E10	7.7661E9	1.3964E9	1.6869E10	2.6543E9	1.8025E8	2.5583E7	1.1114E8	2.6848E8	5.7343E7	1.1633E8		1.3075E8	8.1085E7	2.9876E7
145	26080	A8K168|A8K168_HUMAN	259.74	75	0	47	35	60	71	54	59	38	51	27	21	3	29	0	19	24	8	7	0	3	0	0	2	0	0	0	0	0		9.3992E7	1.7045E7	1.1553E8	3.1763E9	7.4147E7	8.2054E7	3.4486E7	7.2534E7	9.4983E6	8.2911E6		8.433E6		1.6605E6	5.2281E6	1.0628E6
105	29033	A0A7I2V2X9|A0A7I2V2X9_HUMAN	239.07	75	0	35	28	17	17	25	46	35	30	75	69	64	62	0	66	50	46	23	0	7	0	0	7	0	0	0	0	0		4.1131E8	1.1435E8	8.7327E6	2.0766E7	8.685E7	6.6217E7	5.2143E7	4.6357E6	7.0027E9	2.2903E9	2.1362E8	3.7174E8		4.1159E8	1.3907E8	1.398E8
237	26180	A0A140VK69|A0A140VK69_HUMAN	208.00	75	0	67	50	58	67	67	52	51	47	23	8	10	48	0	24	36	32	10	3	3	0	0	6	0	0	0	0	3		1.6516E9	9.9689E8	1.9777E8	1.0191E9	5.4347E8	1.4761E8	9.3435E7	4.1699E7	3.4345E6	1.6431E6	9.894E5	1.6853E7		6.407E6	6.2154E6	5.7193E6
195	26270	A0A2R8Y430|A0A2R8Y430_HUMAN	202.15	75	0	58	36	42	73	49	44	36	6	12	5	7	22	0	18	14	14	12	2	0	0	0	2	0	0	0	0	2		1.9894E9	4.1963E8	6.0247E8	5.8267E9	7.7978E8	2.0434E8	6.2841E7	6.5564E6	3.4544E6	2.7453E6	8.0534E6	3.2916E7		1.0612E7	8.7913E6	9.9126E6
275	27967	D9IAI1|D9IAI1_HUMAN	194.08	75	0	65	60	71	75	60	43	31	30	38	23	35	65	0	56	31	31	27	7	0	0	0	28	0	0	0	0	12		1.3336E9	4.5687E8	1.0385E9	1.2249E10	1.8307E8	5.7883E7	1.3717E7	1.1153E7	8.0768E6	1.0033E7	8.3934E6	3.8599E7		2.4141E7	1.598E6	4.7101E6
482	28243	Q53R32|Q53R32_HUMAN	138.64	75	0	40	9	23	40	27	45	70	54	0	9	10	9	0	10	21	26	5	0	0	0	0	0	0	0	0	0	0		7.891E7	5.9851E6	7.4917E6	2.1397E8	3.6526E7	5.2187E7	4.7009E7	4.696E7		3.0293E5	1.3749E5	1.0298E5		8.0226E4	1.944E6	2.9024E5
144	26967	A0A024R374|A0A024R374_HUMAN	227.03	74	0	23	30	41	73	41	41	47	20	29	32	16	39	0	31	29	17	5	8	7	2	2	11	6	2	0	2	8		4.0425E7	1.6139E8	3.0391E8	3.3513E9	4.8559E8	9.086E7	9.2254E6	5.548E6	2.903E7	4.5836E7	1.3299E6	3.4925E7		2.683E7	1.79E7	6.2868E6
69	29712	H7BZK5|H7BZK5_HUMAN	200.64	74	0	73	73	73	74	73	63	63	63	41	63	41	41	0	41	52	41	41	41	33	27	18	41	33	18	0	8	33					2.1737E7
245	26537	V9HWH6|V9HWH6_HUMAN	196.26	74	0	70	18	25	0	62	28	70	50	42	17	26	45	0	48	47	33	25	0	6	0	0	0	0	0	0	0	0		2.8522E9	4.9615E7	5.0245E7		4.0032E8	2.1658E7	2.0903E8	2.21E7	1.1262E7	4.1858E6	1.1476E7	3.4345E7		2.2081E7	2.4596E7	1.2085E7
300	27493	A8K556|A8K556_HUMAN	194.01	74	0	0	0	5	0	9	27	50	31	9	21	34	33	0	50	54	50	30	0	0	0	0	0	0	0	0	0	0								2.0011E7	2.4453E6		0	5.7201E6	6.6093E6		1.0301E7	1.9207E6	5.1362E6
578	29825	V9HWC9|V9HWC9_HUMAN	156.00	74	0	21	9	21	58	31	0	0	0	0	0	0	9	0	0	0	0	0	9	0	16	16	37	16	16	0	0	28		2.7356E7	6.9089E6	3.8205E6	1.9893E8	4.919E6							0
1143	30702	A0A024R518|A0A024R518_HUMAN	110.29	74	0	68	68	37	45	39	0	0	0	0	0	0	0	0	0	0	6	6	0	0	0	0	0	0	0	0	0	0		7.7001E7	2.8761E7	3.0745E7	1.3679E8	1.8509E7											0
782	33939	K7ENV3|K7ENV3_HUMAN	94.69	73	73	0	0	0	0	0	0	0	23	23	0	23	23	73	0	54	23	23	73	73	0	23	42	73	23	73	23	73	4.2555E6								0	3.9777E5		1.4982E6	2.9937E6	4.2555E6		0	1.5304E5
330	27423	A0A109NGN6|A0A109NGN6_HUMAN	179.10	73	8	27	11	5	0	8	5	67	30	58	41	40	40	8	50	41	46	16	0	4	0	0	0	0	0	8	0	0	2.2282E5	2.4766E8	1.4452E7	6.7124E6		1.0169E7	8.7772E6	1.024E8	8.8752E6	8.6077E7	3.3524E8	1.3787E7	3.6486E7	2.2282E5	6.0365E7	7.4706E7	4.4163E7
330	27424	Q5U0A0|Q5U0A0_HUMAN	179.10	73	8	27	11	5	0	8	5	67	30	58	41	40	40	8	50	41	46	16	0	4	0	0	0	0	0	8	0	0	2.2282E5	2.4766E8	1.4452E7	6.7124E6		1.0169E7	8.7772E6	1.024E8	8.8752E6	8.6077E7	3.3524E8	1.3787E7	3.6486E7	2.2282E5	6.0365E7	7.4706E7	4.4163E7
234	26153	A0A384MDZ8|A0A384MDZ8_HUMAN	228.76	73	0	5	11	58	71	50	23	56	50	29	10	10	18	0	10	34	46	10	0	0	0	0	0	0	0	0	0	0				2.341E7	8.6143E7	1.9475E7		1.3028E6	4.2665E6	1.8277E5			3.3838E5				3.6717E5
154	26171	B2R9H3|B2R9H3_HUMAN	220.87	73	0	56	45	55	65	64	25	15	21	35	29	46	51	0	50	28	25	15	2	2	2	0	25	2	0	0	2	20		6.5552E7				2.8986E7				3.4092E6					1.4104E5		2.7803E5
261	26341	V9HWE0|V9HWE0_HUMAN	198.26	73	0	25	12	40	61	36	15	16	8	69	44	69	62	0	61	28	42	3	0	0	0	0	0	0	0	0	0	0		1.9544E7	4.3763E7	5.0397E7	6.7167E8	1.37E8	5.5374E6	4.8265E6	7.7028E5	5.6481E7	2.8026E7	5.3066E7	3.8045E7		5.5214E7	9.3638E6	9.9397E6
245	26538	Q8N7G1|Q8N7G1_HUMAN	196.26	73	0	69	18	24	0	61	28	69	49	42	16	25	44	0	47	46	33	25	0	6	0	0	0	0	0	0	0	0		2.8522E9	4.9615E7	5.0245E7		4.0032E8	2.1658E7	2.0903E8	2.21E7	1.1262E7	4.1858E6	1.1476E7	3.4345E7		2.2081E7	2.4596E7	1.2085E7
31	26654	B4DRR0|B4DRR0_HUMAN	249.62	72	52	19	23	2	0	11	49	23	21	36	38	56	47	52	30	42	29	22	37	63	18	19	33	21	8	52	19	38	1.5803E7		6.9894E6				5.8999E5		3.7986E5	1.7328E7	3.6431E7	1.4339E7	7.0275E6	1.5803E7	6.4696E6	2.1524E6	4.4911E5
201	26621	A0A0K2HR42|A0A0K2HR42_MYCBI	224.85	72	35	0	0	5	3	7	16	32	25	24	31	51	59	35	31	25	25	22	7	31	13	5	3	0	0	35	15	3												0	0
201	26622	A0A679LAY4|A0A679LAY4_MYCBO	224.85	72	35	0	0	5	3	7	16	32	25	24	31	51	59	35	31	25	25	22	7	31	13	5	3	0	0	35	15	3												0	0
201	26623	A0A7U4F8N7|A0A7U4F8N7_MYCBI	224.85	72	35	0	0	5	3	7	16	32	25	24	31	51	59	35	31	25	25	22	7	31	13	5	3	0	0	35	15	3												0	0
201	26624	A0A0H3M9X9|A0A0H3M9X9_MYCBP	224.85	72	35	0	0	5	3	7	16	32	25	24	31	51	59	35	31	25	25	22	7	31	13	5	3	0	0	35	15	3												0	0
91	26195	A0A0K0K1H8|A0A0K0K1H8_HUMAN	258.01	72	0	60	47	67	44	52	49	46	61	42	39	40	24	0	31	16	21	21	1	0	0	0	0	0	0	0	0	0																2.0642E6
257	26865	K7EL50|K7EL50_HUMAN	219.96	72	0	0	0	10	0	10	3	7	0	71	72	43	49	0	58	55	28	0	0	0	0	0	0	0	0	0	0	0				0		0	1.6504E5	3.0331E5		1.356E8	4.021E8	2.325E7	2.6968E7		4.5541E7	2.1153E7	3.7113E6
282	26268	Q5TZZ9|Q5TZZ9_HUMAN	204.71	72	0	0	4	4	53	19	32	28	12	28	44	46	51	0	53	55	49	17	0	5	0	0	3	0	3	0	0	0			6.2225E5	0	7.9867E8	3.4426E7	3.6997E7	8.9287E6	1.9216E6	1.2187E7	5.3019E7	1.6869E7	5.6618E7		6.4315E7	4.734E7	1.1899E7
137	26271	A0A140VK56|A0A140VK56_HUMAN	201.74	72	0	69	46	58	68	57	58	53	53	39	17	7	32	0	25	20	13	13	3	3	0	0	24	3	3	0	0	7		2.2353E9	4.5364E8	1.0422E9	9.0311E9	8.8512E8	2.1348E8	7.8215E7	7.7391E7	1.0915E7	1.5757E7	2.803E6	2.2311E7		1.8712E7	9.773E6	6.6298E6
696	28709	B4E0X6|B4E0X6_HUMAN	126.07	72	0	65	18	0	0	15	0	26	21	21	9	0	26	0	35	0	26	0	0	0	0	0	0	0	0	0	0	0		4.6314E7						5.4685E6	7.2616E5	3.3805E5			3.3183E6		2.8912E6		6.4906E5
15	26286	A0A1B0GVI3|A0A1B0GVI3_HUMAN	332.14	71	30	40	21	13	0	22	48	41	43	67	50	51	49	30	40	44	37	34	25	53	26	23	38	34	22	30	22	35	1.11E8	1.7038E10	4.5198E8	2.2158E7		4.9935E8	3.3319E8	3.015E8	1.0246E8	2.2342E10	5.6749E8	7.5268E8	2.6321E8	1.11E8	2.6595E8	4.7773E8	3.0984E8
103	26287	A0A1B0GVD5|A0A1B0GVD5_HUMAN	217.57	71	2	38	38	42	50	54	61	43	33	46	64	46	46	2	46	42	46	26	2	19	0	0	2	2	0	2	2	0	0	4.3969E9	1.4823E9	7.7306E8	1.3721E9	4.0095E9	7.2048E8	2.4086E8	5.9661E7	4.441E8	2.3145E9	1.8932E8	5.0548E8	0	6.1612E8	8.6962E7	2.0407E8
191	26127	A0A024RDT4|A0A024RDT4_HUMAN	238.02	71	0	33	31	37	56	40	52	15	12	24	24	31	33	0	18	41	17	5	0	0	0	0	8	0	0	0	0	0		3.7159E8	2.0204E8	1.5182E8	1.9285E9	2.4677E8	1.6546E8	6.7364E6	2.473E6	1.4062E7	1.0926E7	1.3593E7	1.7345E7		7.8573E6	7.2602E7	3.1298E6
191	26131	V9HWJ7|V9HWJ7_HUMAN	238.02	71	0	33	31	37	56	40	52	15	12	24	24	31	33	0	18	41	17	5	0	0	0	0	8	0	0	0	0	0		3.7159E8	2.0204E8	1.5182E8	1.9285E9	2.4677E8	1.6546E8	6.7364E6	2.473E6	1.4062E7	1.0926E7	1.3593E7	1.7345E7		7.8573E6	7.2602E7	3.1298E6
134	26463	A0A024R4F1|A0A024R4F1_HUMAN	228.86	71	0	17	2	41	10	16	43	24	41	50	48	66	65	0	62	50	30	9	0	5	0	0	0	0	0	0	0	0		3.4828E7	2.4812E6	4.8586E8	8.7363E6	5.3363E7	7.9244E7	1.768E7	3.3086E7	7.9226E7	2.8889E8	5.571E8	2.9351E8		1.5635E8	3.3233E7	1.4061E7
222	27367	Q8IU55|Q8IU55_HUMAN	216.03	71	0	16	20	23	71	16	37	12	20	51	47	33	58	0	50	51	26	4	4	0	0	0	0	0	0	0	0	0					5.8812E7		2.5524E5			6.1858E6			9.1396E5		1.2352E5	3.8802E6
176	26670	A8K0B6|A8K0B6_HUMAN	204.89	71	0	36	20	18	23	31	33	33	33	53	43	31	45	0	42	45	37	13	0	3	0	0	0	0	0	0	0	0													0
195	26269	V9HWJ1|V9HWJ1_HUMAN	202.15	71	0	55	34	40	69	47	41	34	5	12	4	7	21	0	18	14	13	11	2	0	0	0	2	0	0	0	0	2		1.9894E9	4.1963E8	6.0247E8	5.8267E9	7.7978E8	2.0434E8	6.2841E7	6.5564E6	3.4544E6	2.7453E6	8.0534E6	3.2916E7		1.0612E7	8.7913E6	9.9126E6
422	27326	A0A024RA52|A0A024RA52_HUMAN	170.31	71	0	39	17	0	0	23	8	48	26	31	18	8	26	0	35	18	19	0	0	0	0	0	0	0	0	0	0	0		2.3043E8	2.2021E7			3.8592E7	2.9586E6	6.8815E7	1.6628E7	3.5279E7	2.0392E7	1.2623E6	3.0635E7		4.7597E7	2.1487E6	1.5556E7
422	27523	Q53GF5|Q53GF5_HUMAN	170.31	71	0	39	17	0	0	23	8	48	26	31	18	8	26	0	35	18	19	0	0	0	0	0	0	0	0	0	0	0		2.3043E8	2.2021E7			3.8592E7	2.9586E6	6.8815E7	1.6628E7	3.5279E7	2.0392E7	1.2623E6	3.0635E7		4.7597E7	2.1487E6	1.5556E7
628	28712	V9HWF5|V9HWF5_HUMAN	135.06	71	0	0	0	0	0	16	0	19	0	25	55	42	36	0	45	37	45	5	0	0	0	0	0	0	0	0	0	0						2.6649E6		5.1962E6		6.1604E6	1.4127E7	9.5525E6	6.8458E6		1.0285E7	7.9097E6	6.1835E6
628	28743	A8K486|A8K486_HUMAN	135.06	71	0	0	0	0	0	16	0	19	0	25	55	42	36	0	45	37	45	5	0	0	0	0	0	0	0	0	0	0						2.6649E6		5.1962E6		6.1604E6	1.4127E7	9.5525E6	6.8458E6		1.0285E7	7.9097E6	6.1835E6
1486	38024	C9JVK7|C9JVK7_HUMAN	95.75	71	0	0	0	44	0	0	44	44	44	71	44	0	44	0	0	71	0	0	0	0	0	0	0	0	0	0	0	0				1.5533E6			1.1528E7	2.0912E6	3.4155E5	2.523E6	8.1403E6		5.6477E5			2.8466E6
103	26288	V9HWI3|V9HWI3_HUMAN	217.57	70	2	38	38	42	50	53	60	43	33	46	63	46	46	2	46	41	46	26	2	19	0	0	2	2	0	2	2	0	0	4.3969E9	1.4823E9	7.7306E8	1.3721E9	4.0095E9	7.2048E8	2.4086E8	5.9661E7	4.441E8	2.3145E9	1.8932E8	5.0548E8	0	6.1612E8	8.6962E7	2.0407E8
216	26354	B4DX99|B4DX99_HUMAN	238.23	70	0	43	37	62	65	54	53	32	38	16	14	4	28	0	22	24	4	0	0	0	0	0	3	0	0	0	0	0				6.2125E7	7.0714E8		2.711E7	6.9046E6	2.1784E7				2.1407E6		1.5714E6	3.4614E5
148	26404	J3QLC9|J3QLC9_HUMAN	235.04	70	0	64	12	57	12	44	0	60	69	33	42	51	41	0	33	4	15	19	0	0	0	0	0	0	0	0	0	0		3.9449E7	1.4224E6	2.9224E7	3.997E6	1.9267E7		3.907E6	1.9334E8	2.8038E6		1.9554E7	1.3672E6		3.1127E5
95	26177	A0A024R6I7|A0A024R6I7_HUMAN	233.09	70	0	47	53	46	53	42	41	43	60	44	57	40	38	0	36	22	34	20	0	0	0	0	6	0	0	0	0	6		1.5543E8	2.0846E7			1.9686E7				4.741E6	4.238E6
90	26169	E9KL23|E9KL23_HUMAN	231.39	70	0	44	53	50	57	42	44	47	63	41	57	44	42	0	36	22	38	20	0	0	0	0	6	0	0	0	0	6			2.158E7	9.1063E7	9.9911E7	4.0363E7	1.4438E7	9.2289E6	5.3706E7		1.0414E7	4.6217E6	2.4577E6				1.121E6
461	28069	V9HWE9|V9HWE9_HUMAN	177.49	70	0	0	0	12	70	0	8	0	0	29	8	20	60	0	59	59	30	0	0	8	0	0	0	0	0	0	0	0				4.1766E6	5.8618E8		1.9163E6			7.5463E6	1.0525E6	1.876E6	1.9646E7		1.0011E7	1.6288E7	1.8849E6
339	27743	A0A140VK45|A0A140VK45_HUMAN	174.47	70	0	46	24	0	0	25	11	51	41	60	56	5	51	0	62	17	59	7	0	0	0	0	0	0	0	0	0	0		2.3378E8	2.7555E7			2.5861E7	1.2891E6	1.3661E8	1.9381E7	7.9088E7	1.8262E8	6.8046E5	6.185E7		1.0185E8	2.321E6	3.2855E7
339	27744	Q53FT8|Q53FT8_HUMAN	174.47	70	0	46	24	0	0	25	11	51	41	60	56	5	51	0	62	17	59	7	0	0	0	0	0	0	0	0	0	0		2.3378E8	2.7555E7			2.5861E7	1.2891E6	1.3661E8	1.9381E7	7.9088E7	1.8262E8	6.8046E5	6.185E7		1.0185E8	2.321E6	3.2855E7
725	27945	Q6IAQ1|Q6IAQ1_HUMAN	143.59	70	0	29	6	6	46	6	22	0	0	20	0	33	25	0	20	35	6	3	0	0	0	0	6	0	0	0	0	0		2.6332E7	6.1295E6	1.6367E6	1.5302E8	3.9398E6	1.2654E7			6.5373E6		7.6509E6	9.1863E6		3.3559E6	3.3197E7	1.726E5
1243	28349	E9PMI2|E9PMI2_HUMAN	121.35	70	0	41	0	11	0	0	0	0	0	0	0	20	21	0	14	5	5	9	0	0	0	0	0	0	0	0	0	0		1.9466E8		1.585E6								1.4139E6	2.3828E6		1.381E6	8.558E5	3.3954E5
1222	31609	Q76LA1|Q76LA1_HUMAN	113.31	70	0	24	24	37	70	24	24	49	0	12	12	12	12	0	12	0	0	0	0	0	0	0	0	0	0	0	0	0		1.8173E7	4.4075E6	0	1.1475E8	5.9503E6	5.8574E5	5.4214E5		0	4.6279E5	0	8.7351E4		0
192	31623	A0A4Q0GIL4|A0A4Q0GIL4_9SPHN	112.98	70	0	55	55	55	55	55	55	55	40	44	55	55	67	0	55	70	55	44	44	44	44	29	44	44	44	0	10	44																1.5081E6
65	26284	A0A286YEY4|A0A286YEY4_HUMAN	234.75	69	0	41	47	69	45	55	58	48	61	34	39	31	29	0	27	23	19	23	11	11	3	0	14	3	2	0	0	6				4.6332E6					3.19E6
160	26414	E9PKT6|E9PKT6_HUMAN	210.93	69	0	33	44	41	64	35	61	34	24	37	34	12	40	0	40	29	16	7	15	4	0	4	18	7	7	0	0	4		1.0091E9	1.1421E9	6.9407E8	5.7785E9	4.4451E8	2.4276E8	2.058E7	7.0028E6	1.6355E7	3.8765E7	1.9471E6	2.1262E7		1.686E7	2.2269E7	1.8202E6
404	26620	Q6IAT1|Q6IAT1_HUMAN	192.85	69	0	2	0	0	2	4	7	7	0	59	30	51	44	0	37	11	25	0	0	0	0	0	2	0	0	0	0	0		1.3855E7			0	0	1.0938E6	1.1635E6		3.1068E7	1.3847E7	1.5517E7	3.4167E7		2.2161E7	2.6508E6	4.4518E6
451	30488	E9KL36|E9KL36_HUMAN	165.42	69	0	53	69	69	39	53	19	19	27	24	24	19	15	0	15	0	15	15	0	0	0	0	0	0	0	0	0	0		3.052E8	2.6039E8	4.2631E8	2.5693E7	6.8644E7	1.6736E7	1.9419E6	1.8984E6	4.3894E6	1.7548E7	7.0266E6	2.5023E6		3.2422E6		8.5734E5
31	26652	A8K2I0|A8K2I0_HUMAN	249.62	68	49	18	22	2	0	10	46	21	20	34	36	54	45	49	29	40	27	21	35	59	17	18	32	20	7	49	18	36	1.5803E7		6.9894E6				5.8999E5		3.7986E5	1.7328E7	3.6431E7	1.4339E7	7.0275E6	1.5803E7	6.4696E6	2.1524E6	4.4911E5
31	26653	A0A0S2Z428|A0A0S2Z428_HUMAN	249.62	68	49	18	22	2	0	10	46	21	20	34	36	54	45	49	29	40	27	21	35	59	17	18	32	20	7	49	18	36	1.5803E7		6.9894E6				5.8999E5		3.7986E5	1.7328E7	3.6431E7	1.4339E7	7.0275E6	1.5803E7	6.4696E6	2.1524E6	4.4911E5
147	26342	J3QR68|J3QR68_HUMAN	240.71	68	0	59	7	56	11	43	0	57	67	32	45	51	34	0	26	3	13	14	0	0	0	0	0	0	0	0	0	0		3.6405E7		2.4539E8	2.522E6	1.646E7		2.0837E6	1.2809E8	6.7531E5	5.7726E6	1.5789E7
105	29034	A0A7I2V3U2|A0A7I2V3U2_HUMAN	239.07	68	0	32	25	15	15	22	41	32	27	68	62	57	56	0	59	45	41	21	0	7	0	0	7	0	0	0	0	0		4.1131E8	1.1435E8	8.7327E6	2.0766E7	8.685E7	6.6217E7	5.2143E7	4.6357E6	7.0027E9	2.2903E9	2.1362E8	3.7174E8		4.1159E8	1.3907E8	1.398E8
256	27441	G5EA09|G5EA09_HUMAN	188.49	68	0	0	0	21	0	25	14	45	30	58	55	45	45	0	52	43	40	0	0	0	0	0	0	0	0	0	0	0				0					8.1357E5	1.3493E6	5.5958E6	5.7813E5	6.8301E5		5.7851E5
325	27776	H0YMZ1|H0YMZ1_HUMAN	168.81	68	0	51	14	0	0	21	0	53	48	49	44	33	53	0	53	23	48	16	0	5	0	0	0	0	0	0	0	0		1.0993E8	1.4369E7			7.8671E6		1.0429E8	3.3974E7	7.5231E7	7.1407E7	3.2742E6	5.8658E7		7.4099E7	4.2674E6	4.6059E7
421	28536	A0N071|A0N071_HUMAN	159.77	68	0	6	25	32	0	0	0	17	59	46	26	68	11	0	11	0	0	12	0	0	0	0	0	0	0	0	0	0									9.8896E5	4.5211E5		1.3585E6
139	29147	B4DWU0|B4DWU0_HUMAN	163.57	67	33	17	22	7	0	17	59	45	26	55	59	59	59	33	59	60	44	26	39	60	26	17	34	26	17	33	26	31			0
76	26147	A4D1M3|A4D1M3_HUMAN	271.31	67	0	53	44	63	67	49	39	28	28	41	42	45	39	0	41	25	13	4	4	4	2	2	6	2	2	0	2	4		5.9113E8	2.4342E8	7.328E8	1.9086E10	1.1953E9	1.1209E7	1.2461E6	2.3438E6	6.8259E6	1.2787E7	1.243E7	5.0615E6		6.068E6	1.0999E5
96	26214	B4E1B2|B4E1B2_HUMAN	255.27	67	0	55	47	63	43	53	49	45	64	44	41	42	26	0	33	18	26	23	1	0	0	0	0	0	0	0	0	0				7.0159E7					5.8575E7
110	26181	A0A024R580|A0A024R580_HUMAN	245.35	67	0	49	34	41	51	37	40	35	40	44	40	35	39	0	34	40	24	11	0	3	0	0	6	0	0	0	0	9		1.2927E9	2.7539E8	6.7768E8	1.8203E9	8.9827E8	2.9368E8	3.2114E7	2.7577E7	5.6945E7	4.5454E7	2.5715E7	2.6238E7		1.4559E7	9.5156E6	2.353E6
110	26183	A0A024R5A3|A0A024R5A3_HUMAN	245.35	67	0	49	34	41	51	38	40	36	40	44	40	35	39	0	34	40	24	11	0	3	0	0	6	0	0	0	0	9		1.2927E9	2.7539E8	6.7768E8	1.8203E9	8.9827E8	2.9368E8	3.2114E7	2.7577E7	5.6945E7	4.5454E7	2.5715E7	2.6238E7		1.4559E7	9.5156E6	2.353E6
110	26184	B2RDI5|B2RDI5_HUMAN	245.35	67	0	49	34	41	51	37	40	35	40	44	40	35	39	0	34	39	24	11	0	3	0	0	6	0	0	0	0	9		1.2927E9	2.7539E8	6.7768E8	1.8203E9	8.9827E8	2.9368E8	3.2114E7	2.7577E7	5.6945E7	4.5454E7	2.5715E7	2.6238E7		1.4559E7	9.5156E6	2.353E6
57	26204	Q6MZU6|Q6MZU6_HUMAN	237.43	67	0	51	42	64	65	47	37	52	56	32	48	30	33	0	30	25	23	19	6	6	2	0	9	2	2	0	0	2		1.1434E7	0	9.9232E8	1.4601E8	3.5911E6		0			1.0453E7
442	26459	A0A433INF1|A0A433INF1_9MICC	230.65	67	0	0	0	0	0	0	0	42	0	2	0	0	0	0	0	0	53	1	0	0	0	0	0	0	0	0	0	0																	5.4282E4
257	26755	Q53G71|Q53G71_HUMAN	219.96	67	0	0	0	9	0	9	3	6	0	66	67	40	46	0	54	51	26	0	0	0	0	0	0	0	0	0	0	0				0		0	1.6504E5	3.0331E5		1.356E8	4.021E8	2.325E7	2.6968E7		4.5541E7	2.1153E7	3.7113E6
218	33654	K7ENH5|K7ENH5_HUMAN	212.07	67	0	59	48	49	39	49	49	67	58	30	35	48	48	0	48	35	22	0	0	0	0	0	0	0	0	0	0	0		1.5005E5						5.9929E5	2.4244E5
321	26332	V9HWI6|V9HWI6_HUMAN	208.54	67	0	42	32	48	0	30	7	36	56	12	9	13	9	0	5	0	12	1	2	0	0	0	0	0	0	0	0	0		2.2038E8	1.548E8	2.9874E8		5.0692E7	1.9148E6	2.4044E7	2.3571E8	2.7325E6	4.7185E6	3.2744E6	7.7166E5		8.9998E5		4.4276E5
424	27270	A0A140VJL9|A0A140VJL9_HUMAN	166.56	67	0	49	28	0	52	23	7	17	12	35	27	3	21	0	15	30	15	3	0	0	0	0	0	0	0	0	0	0		2.1916E8	3.7428E7		4.1094E8	2.6312E7	1.6297E5	6.0221E6	3.1015E6	1.1889E7	1.2086E7	3.0907E5	5.3693E6		3.2037E6	2.1606E6	2.0477E6
455	27356	V9HW55|V9HW55_HUMAN	150.54	67	0	45	12	0	0	10	0	30	14	10	10	0	29	0	33	6	29	10	0	0	0	0	0	0	0	0	0	0		6.034E7	6.5583E6			8.6173E6		7.5235E7	6.9451E6	2.6648E6	2.1653E6		2.3214E7		2.3759E7	2.708E5	1.4987E7
551	30611	M0QYY3|M0QYY3_HUMAN	145.88	67	0	13	13	0	61	13	13	0	0	22	23	0	28	0	28	0	0	0	0	0	0	0	0	0	0	0	0	0					0
370	29100	Q53HV6|Q53HV6_HUMAN	142.50	67	0	44	32	38	56	32	32	26	26	26	26	11	21	0	21	15	17	0	5	0	0	0	28	0	0	0	0	11		5.0288E8	1.7758E8	2.5109E8	3.091E9	6.8503E7	3.8009E7	6.2489E6	4.0539E6	1.7162E6	5.4017E6	3.1212E5	5.83E6		3.2843E6	4.3686E5	1.7378E6
370	29114	A0A024R6C0|A0A024R6C0_HUMAN	142.50	67	0	44	32	38	56	32	32	26	26	26	26	11	21	0	21	15	17	0	5	0	0	0	28	0	0	0	0	11		5.0288E8	1.7758E8	2.5109E8	3.091E9	6.8503E7	3.8009E7	6.2489E6	4.0539E6	1.7162E6	5.4017E6	3.1212E5	5.83E6		3.2843E6	4.3686E5	1.7378E6
84	26571	K7EQQ3|K7EQQ3_HUMAN	250.86	66	37	6	3	6	0	14	44	52	63	51	29	46	46	37	44	37	41	32	31	37	9	17	37	27	20	37	17	34	2.2083E8	2.0046E5	6.118E5	3.1296E5		2.8119E7	6.9304E7	2.1504E8	6.3718E8	8.7083E7	5.0222E7	8.2871E7	8.8883E7	2.2083E8	6.4807E7	6.3808E7	8.5616E7
111	26390	V9HWA9|V9HWA9_HUMAN	284.61	66	0	14	8	41	0	13	4	19	60	22	29	34	16	0	16	1	9	20	0	0	0	0	0	0	0	0	0	0		1.5647E8	2.5677E7	1.7357E9		1.135E8	1.2267E6	2.1538E7	1.7411E9	3.2766E7	1.1731E8	1.2282E8	1.2828E7		1.1089E7	2.0036E5	3.0613E6
172	26102	A0A024R8Q1|A0A024R8Q1_HUMAN	249.11	66	0	0	1	42	53	44	44	22	34	11	6	10	16	0	13	11	20	2	1	1	0	0	4	0	0	0	0	0				4.1455E8	3.2075E9	6.306E8	1.802E8	3.93E7	4.8751E7	6.7201E6	1.1489E7	3.0803E6	5.8504E6		4.7156E6	1.5369E6	2.8536E7
138	26238	X6R5C5|X6R5C5_HUMAN	231.20	66	0	3	36	44	57	37	39	37	33	15	19	14	20	0	17	21	28	3	3	3	0	0	9	0	0	0	0	7		2.0925E8	6.7657E8	2.5885E9	1.2424E10	2.7733E9	2.938E8	1.0533E8	1.299E8	1.6668E7	2.7616E7	3.6984E6	1.3558E7		7.3575E6	2.1272E7	3.5757E7
229	26156	A0A1B0GW77|A0A1B0GW77_HUMAN	228.96	66	0	5	10	53	66	43	23	51	44	24	9	9	14	0	10	34	40	12	0	0	0	0	0	0	0	0	0	0				2.3469E7	1.0423E8		2.2123E6	3.0199E6	6.4788E6							3.0518E6	2.1357E6
79	28711	C9JX71|C9JX71_HUMAN	214.65	66	0	49	53	53	20	54	38	58	53	54	62	54	58	0	60	53	58	49	9	6	15	20	15	20	20	0	0	15								1.4387E6					1.2499E6		1.9756E6		1.0637E6
356	27118	A8MXZ4|A8MXZ4_HUMAN	193.41	66	0	0	0	14	0	19	14	41	31	3	8	11	40	0	47	14	25	8	0	0	0	0	0	0	0	0	0	0				6.5851E6		6.5003E6	9.6262E5	1.3677E7	3.6922E6	1.2012E6	0	8.4775E6	2.2185E7		2.3922E7	1.3786E7	1.4155E7
312	26304	B4DE02|B4DE02_HUMAN	188.91	66	0	17	18	44	57	14	9	9	11	51	37	51	45	0	48	26	30	7	0	0	0	0	0	0	0	0	0	0				1.1723E6	1.0835E7							8.516E5			5.5878E5
301	29716	Q6IBD2|Q6IBD2_HUMAN	181.25	66	0	62	62	64	64	62	62	30	30	35	32	23	35	0	35	37	23	7	37	28	7	7	38	7	7	0	0	37		5.084E8	1.8251E8	3.4473E8	1.0426E9	2.4171E8	7.7169E7	2.629E6	2.3483E6	1.5136E7	3.0228E7	5.4788E6	1.1579E7		5.6238E6	2.7329E6	1.1004E6
753	27612	A0A5F0I5R8|A0A5F0I5R8_9MICC	176.13	66	0	0	0	0	0	0	0	18	0	66	0	3	7	0	7	0	30	0	0	0	0	0	0	0	0	0	0	0								0		1.4713E7							6.0188E5
753	27613	A0A031GGW6|A0A031GGW6_MICLU	176.13	66	0	0	0	0	0	0	0	18	0	66	0	3	7	0	7	0	30	0	0	0	0	0	0	0	0	0	0	0								0		1.4713E7							6.0188E5
820	27253	A0A653IK04|A0A653IK04_9MICC	165.41	66	0	0	0	0	0	0	0	63	0	0	0	0	2	0	0	0	35	0	0	0	0	0	0	0	0	0	0	0								5.4559E7									1.3678E7
820	27254	A0A509Y3J9|A0A509Y3J9_MICLU	165.41	66	0	0	0	0	0	0	0	63	0	0	0	0	2	0	0	0	35	0	0	0	0	0	0	0	0	0	0	0								5.4559E7									1.3678E7
820	27255	A0A1F1T7S4|A0A1F1T7S4_9MICC	165.41	66	0	0	0	0	0	0	0	63	0	0	0	0	2	0	0	0	35	0	0	0	0	0	0	0	0	0	0	0								5.4559E7									1.3678E7
820	27256	A0A7U6DPY8|A0A7U6DPY8_MICLU	165.41	66	0	0	0	0	0	0	0	63	0	0	0	0	2	0	0	0	35	0	0	0	0	0	0	0	0	0	0	0								5.4559E7									1.3678E7
340	27735	B2ZDQ1|B2ZDQ1_HUMAN	163.06	66	0	40	32	44	59	40	43	27	27	37	43	37	32	0	32	34	37	0	12	8	0	0	21	0	0	0	0	12		2.7559E8	1.5603E8	2.6732E8	1.045E9	3.5551E8	2.2908E7	3.0805E6	2.2356E6	1.4728E7	6.6204E7	1.0359E7	9.9112E6		1.0803E7	3.6592E6	1.7272E6
340	27736	X6R8F3|X6R8F3_HUMAN	163.06	66	0	40	32	44	58	40	42	26	26	36	43	36	32	0	32	34	36	0	12	8	0	0	20	0	0	0	0	12		2.7559E8	1.5603E8	2.6732E8	1.045E9	3.5551E8	2.2908E7	3.0805E6	2.2356E6	1.4728E7	6.6204E7	1.0359E7	9.9112E6		1.0803E7	3.6592E6	1.7272E6
376	29674	F5H053|F5H053_HUMAN	147.75	66	0	53	19	32	66	62	41	7	32	7	7	7	12	0	7	0	7	0	0	0	0	0	0	0	0	0	0	0		2.0314E8	0	3.8565E8	5.7092E9	3.0752E8	9.9413E6	1.016E7	9.5431E7	1.1105E6	1.4299E6	8.824E5	9.143E6		4.191E6		4.0381E5
94	26252	Q9NPP6|Q9NPP6_HUMAN	231.98	65	0	53	43	54	58	45	50	58	62	38	36	40	41	0	39	39	28	9	4	13	0	2	4	2	6	0	0	8				0
257	26756	V9HW88|V9HW88_HUMAN	219.96	65	0	0	0	9	0	9	3	6	0	65	65	39	44	0	53	50	26	0	0	0	0	0	0	0	0	0	0	0				0		0	1.6504E5	3.0331E5		1.356E8	4.021E8	2.325E7	2.6968E7		4.5541E7	2.1153E7	3.7113E6
167	26240	B2R7Y0|B2R7Y0_HUMAN	212.41	65	0	49	28	51	65	48	38	28	25	38	35	34	46	0	38	28	28	15	0	0	0	0	16	0	0	0	0	5		1.2901E9	1.2487E9	7.4704E8	2.372E9	1.0734E9	5.0748E7	1.1527E7	5.0082E6	1.3187E7	2.0297E7	2.5306E7	5.3499E7		3.1324E7	8.2079E6	4.713E6
198	26203	V9HWH1|V9HWH1_HUMAN	206.95	65	0	55	42	59	60	43	46	31	25	25	34	17	30	0	25	15	25	20	19	0	0	0	25	0	3	0	0	3		1.537E9	4.427E8	4.7845E8	6.0668E9	4.8304E8	5.6913E7	7.0244E6	6.5125E6	6.7257E6	2.5392E7	3.8123E6	1.5072E7		7.6756E6	9.7228E5	2.593E6
597	26686	A0A828UFN5|A0A828UFN5_CUTAC	198.21	65	0	0	0	0	0	0	0	25	0	56	0	0	19	0	22	25	41	4	0	0	0	0	0	0	0	0	0	0										4.325E6			1.7734E5		5.0558E5	1.7729E5	4.7218E6
597	26687	A0A2B7IYD5|A0A2B7IYD5_CUTAC	198.21	65	0	0	0	0	0	0	0	25	0	56	0	0	19	0	22	25	41	4	0	0	0	0	0	0	0	0	0	0										4.325E6			1.7734E5		5.0558E5	1.7729E5	4.7218E6
597	26688	A0A8D9ZSL6|A0A8D9ZSL6_CUTAC	198.21	65	0	0	0	0	0	0	0	25	0	56	0	0	19	0	22	25	41	4	0	0	0	0	0	0	0	0	0	0										4.325E6			1.7734E5		5.0558E5	1.7729E5	4.7218E6
660	26684	E6D3S5|E6D3S5_CUTAC	197.83	65	0	0	0	0	0	0	0	25	0	56	0	0	15	0	19	22	37	4	0	0	0	0	0	0	0	0	0	0										3.1863E6
660	26685	D1YB65|D1YB65_CUTAC	197.83	65	0	0	0	0	0	0	0	25	0	56	0	0	15	0	19	22	37	4	0	0	0	0	0	0	0	0	0	0										3.1863E6
122	27437	A6NFX8|A6NFX8_HUMAN	182.28	65	0	40	35	51	60	46	37	29	40	46	52	51	65	0	47	28	22	20	0	0	0	0	16	0	0	0	0	6		1.5415E9	8.6754E8	1.114E9	2.7477E9	5.0459E8	1.7008E7	2.5832E6	1.0252E7	1.3277E8	6.7072E8	1.1019E8	3.6282E8		1.1686E8	6.2805E6	1.0816E6
424	27271	A0A024R877|A0A024R877_HUMAN	166.56	65	0	48	27	0	51	22	6	16	12	34	26	3	21	0	15	29	14	3	0	0	0	0	0	0	0	0	0	0		2.1916E8	3.7428E7		4.1094E8	2.6312E7	1.6297E5	6.0221E6	3.1015E6	1.1889E7	1.2086E7	3.0907E5	5.3693E6		3.2037E6	2.1606E6	2.0477E6
742	27541	A0A024R9X5|A0A024R9X5_HUMAN	150.20	65	0	33	0	0	0	0	0	65	57	0	0	0	0	0	0	4	4	9	0	0	0	0	0	0	0	0	0	0		2.8057E7						3.3673E7	1.0636E7							1.0179E5
585	27555	A0A024R845|A0A024R845_HUMAN	149.46	65	0	0	0	0	7	0	5	5	11	40	42	42	58	0	40	11	11	0	0	0	0	0	0	0	0	0	0	0					1.3794E7				0	1.8537E7	1.8692E7	7.7956E6	2.6332E7		8.0739E6	4.7141E5	3.6081E5
497	28523	A0A140VJS7|A0A140VJS7_HUMAN	147.36	65	0	17	0	0	0	8	0	46	44	36	20	8	46	0	46	31	65	46	0	9	0	0	0	0	0	0	0	0		3.9898E7				3.9312E5		1.5457E7	5.2336E6	1.8688E7	1.5214E7	4.8994E5	2.011E7		2.9297E7	1.498E6	1.7704E7
561	28557	Q9NXI0|Q9NXI0_HUMAN	139.57	65	0	0	0	28	0	43	6	46	27	0	14	20	38	0	38	36	44	6	0	0	0	0	0	0	0	0	0	0									3.6821E5
1429	32206	Q5JR07|Q5JR07_HUMAN	94.10	65	0	0	0	0	0	9	0	13	0	13	65	0	37	0	13	22	22	0	0	0	0	0	0	0	0	0	0	0											1.1378E5
206	29815	B2R4M6|B2R4M6_HUMAN	177.65	64	11	55	56	38	63	56	55	55	56	56	63	57	63	11	63	25	32	25	25	52	11	0	0	0	0	11	0	0	9.1071E4	7.9464E8	2.9131E8	1.6486E7	6.0886E9	5.1786E8	3.1353E7	1.5827E8	1.6116E8	1.5191E8	6.5456E8	1.3837E8	4.4739E7	9.1071E4	5.4022E7	3.4063E6	2.2509E7
100	26103	H0YGG5|H0YGG5_HUMAN	275.79	64	0	22	18	45	37	29	44	49	50	21	27	24	24	0	23	25	22	9	0	0	0	0	4	0	0	0	0	1		4.0455E7	6.5879E6	2.9624E7	5.6603E6	3.9519E7	3.1307E6	3.9824E7	9.5217E7		8.0231E5	0					1.1871E6
22	26324	A0A384NKS6|A0A384NKS6_HUMAN	274.23	64	0	25	34	20	8	21	44	44	37	54	59	39	40	0	41	46	43	34	4	2	2	5	13	9	3	0	0	15		7.4655E8	3.6873E9	6.8967E8	1.2042E8	8.6942E8	3.1194E9	1.5312E9	2.0153E9	7.4117E9	3.4019E10	2.1264E9	1.4236E9		1.8617E9	2.4019E9	1.2988E9
138	26237	X6R8A1|X6R8A1_HUMAN	231.20	64	0	3	35	43	55	36	38	36	32	15	18	13	19	0	16	21	27	3	3	3	0	0	8	0	0	0	0	7		2.0925E8	6.7657E8	2.5885E9	1.2424E10	2.7733E9	2.938E8	1.0533E8	1.299E8	1.6668E7	2.7616E7	3.6984E6	1.3558E7		7.3575E6	2.1272E7	3.5757E7
138	26239	Q59EV6|Q59EV6_HUMAN	231.20	64	0	3	35	43	55	36	38	36	32	15	18	13	19	0	16	21	27	3	3	3	0	0	8	0	0	0	0	7		2.0925E8	6.7657E8	2.5885E9	1.2424E10	2.7733E9	2.938E8	1.0533E8	1.299E8	1.6668E7	2.7616E7	3.6984E6	1.3558E7		7.3575E6	2.1272E7	3.5757E7
356	27119	A0A024R8N9|A0A024R8N9_HUMAN	193.41	64	0	0	0	13	0	19	14	40	31	3	8	11	39	0	46	13	25	8	0	0	0	0	0	0	0	0	0	0				6.5851E6		6.5003E6	9.6262E5	1.3677E7	3.6922E6	1.2012E6	0	8.4775E6	2.2185E7		2.3922E7	1.3786E7	1.4155E7
328	28611	C9JL93|C9JL93_HUMAN	183.98	64	0	24	38	34	59	34	34	22	14	34	34	22	33	0	29	16	22	16	4	0	0	0	30	0	0	0	0	21		2.762E8	6.0365E7	1.8999E7	7.3233E8	3.112E7	1.9636E6	8.9863E5	1.1448E6	1.5127E6	5.9084E6	1.5017E6	4.0384E6		1.9595E6		1.1112E5
297	26325	Q6P452|Q6P452_HUMAN	183.90	64	0	17	23	38	52	19	9	9	16	59	42	50	53	0	46	26	35	12	0	0	0	0	0	0	0	0	0	0			1.5557E6	1.9531E7	2.2318E8	0			3.8532E5	6.6064E6	2.3708E5	8.8653E6	4.4233E6		4.3201E6		1.5394E5
186	27188	F8W111|F8W111_HUMAN	176.55	64	0	40	34	61	61	57	47	34	30	23	34	37	37	0	34	37	30	10	3	4	0	0	7	0	3	0	0	0		9.5551E8	2.4299E8	5.7203E8	2.1067E9	5.2894E8	1.2744E8	3.061E7	1.8275E7	1.2372E7	3.9575E7	2.0011E7	2.7595E7		2.547E7	1.3019E7	1.0277E7
753	27614	A0A7T5AHT8|A0A7T5AHT8_MICLU	176.13	64	0	0	0	0	0	0	0	18	0	64	0	3	7	0	7	0	30	0	0	0	0	0	0	0	0	0	0	0								0		1.4713E7							6.0188E5
254	28574	A0A0C4DGN4|A0A0C4DGN4_HUMAN	168.96	64	0	55	22	26	0	59	31	26	26	41	63	26	58	0	64	54	37	32	0	0	0	0	0	0	0	0	0	0		4.5567E8	4.9091E7	1.9055E7		1.4349E9	1.7649E8	2.3028E7	9.8365E6	2.0541E8	4.1964E8	2.7465E7	8.0542E8		1.0166E9	6.1577E7	2.6429E7
734	29874	A0A024R9H2|A0A024R9H2_HUMAN	121.32	64	0	41	14	41	41	33	26	0	0	0	0	0	26	0	26	51	14	0	7	0	0	0	24	0	0	0	0	7		1.4463E8	0	7.4574E7	8.9107E8	8.947E7	5.6183E6						1.1002E6		3.8802E5	2.0106E6	5.9001E4
2245	44240	E5RGG4|E5RGG4_HUMAN	57.54	64	0	0	0	0	38	0	0	0	0	0	64	0	0	0	0	0	0	0	0	0	0	0	0	0	0	0	0	0					3.5888E6						1.3339E5
106	27443	F8W0C6|F8W0C6_HUMAN	189.18	63	54	26	20	6	0	19	39	29	23	52	43	55	46	54	42	35	41	27	39	60	25	30	30	29	19	54	13	40	5.0842E5						2.7569E5	8.4354E5		9.0733E7	1.147E6	5.416E6	4.4806E6	5.0842E5	4.087E6		1.0855E6
202	28224	H0YIN9|H0YIN9_HUMAN	170.34	63	45	12	6	0	0	0	17	11	27	43	27	57	36	45	37	37	37	32	37	46	27	21	28	33	5	45	25	37										1.5296E6
215	26790	A0A323TKK8|A0A323TKK8_9GAMM	186.52	63	3	26	22	34	17	15	25	39	41	29	32	45	53	3	42	32	28	23	3	23	0	0	10	5	0	3	0	4													3.1149E6
239	26530	Q4W4Y1|Q4W4Y1_HUMAN	243.96	63	0	0	0	0	0	0	2	46	9	13	23	41	41	0	47	40	45	4	0	0	0	0	0	0	0	0	0	0							2.5621E6	2.1922E7	1.8846E6	3.6434E6	1.2409E7	1.6557E7	1.4088E7		2.2289E7	1.398E7	2.2122E7
135	26266	B4DWH5|B4DWH5_HUMAN	227.72	63	0	44	25	36	43	33	35	30	31	43	37	30	40	0	36	40	23	8	0	1	0	0	2	0	0	0	0	6		1.5131E8		1.6011E7		3.18E7	5.886E5	1.1426E6		8.3562E5			8.808E5		1.4324E6	3.6916E5
127	27770	S6AWD9|S6AWD9_HUMAN	222.83	63	0	60	54	60	59	54	56	45	59	25	33	25	27	0	19	19	25	19	14	14	0	0	8	5	0	0	0	8		2.6569E5	2.5743E5	5.4515E5		1.6392E6
221	27102	Q53F68|Q53F68_HUMAN	210.37	63	0	15	18	22	63	14	32	11	18	44	51	34	51	0	44	44	24	4	4	0	0	0	0	0	0	0	0	0					1.3072E9		2.4527E7			5.0601E7	7.6175E7	1.9455E6	4.5898E7		1.1737E7	1.1581E7
265	26253	Q9BVJ8|Q9BVJ8_HUMAN	200.65	63	0	24	24	35	41	34	56	44	34	12	17	8	29	0	18	10	27	9	2	0	0	0	2	2	0	0	0	0				1.0899E7	1.8719E7		5.3268E7	1.7969E7	1.1134E7			2.7477E5	2.4203E6		0		0
426	27750	A0A1R3UDR5|A0A1R3UDR5_HUMAN	172.10	63	0	20	12	41	60	20	22	0	13	42	31	21	27	0	27	8	0	0	0	0	0	0	0	0	0	0	0	0		1.5706E8	3.5584E7	2.0942E8	2.0106E9	7.8938E7	1.335E7		0	4.8813E7	4.905E7	5.4894E6	1.1354E7		7.8805E6	2.3361E6
325	27778	H0YL69|H0YL69_HUMAN	168.81	63	0	47	13	0	0	19	0	50	45	46	41	31	50	0	50	22	45	15	0	4	0	0	0	0	0	0	0	0		1.0993E8	1.4369E7			7.8671E6		1.0429E8	3.3974E7	7.5231E7	7.1407E7	3.2742E6	5.8658E7		7.4099E7	4.2674E6	4.6059E7
510	27885	A0A024QZT9|A0A024QZT9_HUMAN	151.53	63	0	43	24	54	8	48	0	29	8	8	0	13	13	0	8	0	8	8	0	0	0	0	0	0	0	0	0	0		1.0935E8	1.6847E7	2.9255E8	9.2102E6	2.0559E8		1.4749E7	4.0826E5	3.2718E5		1.2604E6	3.1576E6		1.3575E6		9.7488E5
548	27633	A0A140CZL5|A0A140CZL5_HUMAN	149.71	63	0	27	15	42	0	20	7	22	23	22	15	44	34	0	27	32	34	15	0	0	0	0	0	0	0	0	0	0		5.5896E6		0									7.005E5			0	0
976	30028	Q5SYZ4|Q5SYZ4_HUMAN	93.34	63	0	17	0	0	55	17	0	55	11	11	11	20	46	0	46	30	46	0	0	20	0	0	0	0	0	0	0	0		3.4235E6			5.1542E7	3.887E6		1.0739E7	2.6698E5	5.039E5	1.3527E6	4.2936E6	1.7927E7		2.0635E7	2.138E6	7.7737E6
63	27030	B4E1T1|B4E1T1_HUMAN	236.82	62	46	20	14	2	0	8	26	17	25	41	28	46	33	46	27	33	29	24	26	47	15	15	22	28	10	46	12	27	8.0722E6	1.8193E8	1.1009E6				6.4524E6	8.5745E5	4.7686E6	2.3704E8	2.0883E7	2.4895E7	7.3096E6	8.0722E6	6.1781E6	3.0811E6	1.1444E7
147	26347	H0Y300|H0Y300_HUMAN	240.71	62	0	54	7	51	10	39	0	52	62	29	41	46	31	0	24	3	12	13	0	0	0	0	0	0	0	0	0	0		3.6405E7		2.4539E8	2.522E6	1.646E7		2.0837E6	1.2809E8	6.7531E5	5.7726E6	1.5789E7
214	26316	A0A0A0MS51|A0A0A0MS51_HUMAN	218.84	62	0	17	9	34	25	11	23	14	11	22	28	27	18	0	19	15	11	2	5	0	0	0	9	0	0	0	0	5		9.4341E8	1.6223E8	5.0863E8	1.1698E9	1.7733E8	4.731E7	6.3435E6	5.9382E6	1.8581E7	1.0142E8	2.4126E7	2.1389E7		1.7174E7	1.2616E7	4.2363E6
272	26908	E9PKG6|E9PKG6_HUMAN	216.58	62	0	3	3	0	0	17	13	14	9	40	53	34	38	0	38	56	35	12	0	0	0	0	3	0	0	0	0	3		1.03E7	2.4859E6			9.384E7	4.5245E7	9.8933E6	2.0904E6	8.2908E7	3.1805E8	3.3874E7	3.6685E7		5.3144E7	1.2422E8	1.8154E7
161	26219	A0A024R6P0|A0A024R6P0_HUMAN	205.72	62	0	30	39	38	50	42	38	35	45	19	23	27	25	0	26	18	16	19	13	2	4	0	7	4	6	0	2	13		3.9409E8	8.4461E8	5.5242E8	2.6902E9	9.1356E8	1.5757E8	6.8883E7	2.5479E8	2.567E7	1.327E8	2.4078E7	4.2289E7		3.8393E7	7.4223E6	9.8262E6
254	28575	A0A0U1RQZ6|A0A0U1RQZ6_HUMAN	168.96	62	0	53	21	25	0	57	30	25	25	39	61	25	56	0	62	52	35	31	0	0	0	0	0	0	0	0	0	0		4.5567E8	4.9091E7	1.9055E7		1.4349E9	1.7649E8	2.3028E7	9.8365E6	2.0541E8	4.1964E8	2.7465E7	8.0542E8		1.0166E9	6.1577E7	2.6429E7
324	37286	H3BNI4|H3BNI4_HUMAN	134.04	62	0	0	30	30	0	30	62	62	62	30	30	30	30	0	30	30	62	62	0	0	0	0	0	0	0	0	0	0			5.7486E5	3.5114E5		1.4715E6	8.6747E6	1.0039E7	1.5598E7	1.1441E6	8.4674E5	8.055E5	2.0691E6		3.0361E6	2.3584E6	1.1609E6
1206	28253	Q8WYI2|Q8WYI2_HUMAN	131.11	62	0	26	0	22	4	5	5	5	0	0	0	0	37	0	25	0	5	5	0	0	0	0	0	0	0	0	0	0		5.3828E6				0							2.2215E5
2245	44241	E5RJ43|E5RJ43_HUMAN	57.54	62	0	0	0	0	38	0	0	0	0	0	62	0	0	0	0	0	0	0	0	0	0	0	0	0	0	0	0	0					3.5888E6						1.3339E5
75	26696	B4DKV4|B4DKV4_HUMAN	233.62	61	44	15	19	0	0	7	44	19	15	29	31	47	38	44	23	33	21	17	32	56	10	15	26	17	8	44	11	29	6.7572E6		1.7332E6									6.682E5	0	6.7572E6		4.9877E4
214	26317	B7Z9A0|B7Z9A0_HUMAN	218.84	61	0	17	9	34	25	11	23	14	10	22	28	26	17	0	19	15	10	2	5	0	0	0	9	0	0	0	0	5		9.4341E8	1.6223E8	5.0863E8	1.1698E9	1.7733E8	4.731E7	6.3435E6	5.9382E6	1.8581E7	1.0142E8	2.4126E7	2.1389E7		1.7174E7	1.2616E7	4.2363E6
160	26415	Q6IBC3|Q6IBC3_HUMAN	210.93	61	0	29	39	36	57	31	54	30	21	33	30	11	36	0	36	26	14	6	13	4	0	4	16	6	6	0	0	4		1.0091E9	1.1421E9	6.9407E8	5.7785E9	4.4451E8	2.4276E8	2.058E7	7.0028E6	1.6355E7	3.8765E7	1.9471E6	2.1262E7		1.686E7	2.2269E7	1.8202E6
267	26729	A8K7Q1|A8K7Q1_HUMAN	210.05	61	0	0	0	0	0	16	16	14	0	36	43	26	30	0	30	54	23	0	0	0	0	0	11	0	0	0	0	10						5.6181E7	1.822E7	3.8789E6		4.3593E7	3.0943E8	1.5455E7	1.9547E7		4.156E7	5.5385E7	1.0753E7
246	27249	Q53XS6|Q53XS6_HUMAN	202.12	61	0	24	15	12	0	16	51	27	21	43	56	44	47	0	47	48	40	7	0	0	0	0	4	0	0	0	0	0		3.2416E8	1.4949E8	1.305E7		4.851E7	2.9754E8	4.7876E6	3.6367E6	1.3447E8	1.0146E9	3.0043E7	6.6263E7		6.9666E7	2.8496E8	6.6734E6
314	27514	A0A0K0K1K4|A0A0K0K1K4_HUMAN	183.20	61	0	38	15	0	0	15	16	58	37	53	32	20	46	0	53	28	57	20	0	10	0	0	0	0	0	0	0	0		1.5848E8	1.9205E7			2.2897E7	2.6178E6	1.4585E8	3.6583E7	6.8924E7	4.6799E7	3.5948E6	7.7312E7		1.0002E8	6.7041E6	5.9288E7
359	28716	B2R4C5|B2R4C5_HUMAN	171.87	61	0	19	19	37	61	42	27	27	19	42	37	32	55	0	47	8	27	8	18	8	0	0	8	0	0	0	5	8		1.3406E7	2.8547E7	3.9264E8	5.5564E9	9.3516E8	2.2814E7	1.0008E7	2.6966E6	3.5862E7	7.102E7	3.0915E6	8.7797E7		8.9515E7	1.7138E6	1.5364E6
319	28100	R4GMR2|R4GMR2_HUMAN	167.82	61	0	26	0	45	61	40	45	40	45	0	0	6	24	0	14	0	14	0	0	0	0	0	9	0	0	0	0	0		1.1801E7		5.0436E7	5.1682E8	3.2074E7	5.0887E7	1.6991E7	2.2313E7			5.7552E5	2.2286E6		4.2036E5		1.7441E6
373	27496	B4DP80|B4DP80_HUMAN	163.48	61	0	51	40	59	4	49	23	28	13	12	0	12	30	0	20	0	12	3	0	0	0	0	5	0	0	0	0	3		2.3538E9	3.0024E8	5.7052E8	2.1866E6	6.8847E8	1.5575E7	7.6841E6	9.1467E5	1.7892E6		8.9405E5	7.1892E6		1.4685E6		1.4463E6
1059	29087	Q567R6|Q567R6_HUMAN	152.47	61	0	0	0	0	0	0	5	0	0	61	0	16	6	0	6	16	6	0	0	0	0	0	0	0	0	0	0	0							1.5929E5			1.3714E8		8.8814E5	2.4317E5		3.6327E5	7.5235E5	7.4562E4
1059	29088	A4D1U3|A4D1U3_HUMAN	152.47	61	0	0	0	0	0	0	5	0	0	61	0	16	6	0	6	16	6	0	0	0	0	0	0	0	0	0	0	0							1.5929E5			1.3714E8		8.8814E5	2.4317E5		3.6327E5	7.5235E5	7.4562E4
509	28004	A0A7P0Z497|A0A7P0Z497_HUMAN	136.08	61	0	0	8	0	0	0	12	25	18	34	61	36	22	0	22	43	39	20	0	0	0	0	0	0	0	0	0	0			1.6819E6				5.2414E6	1.9679E7	2.2195E6	2.916E7	1.8463E8	1.0292E7	7.1795E6		8.1774E6	3.2388E7	2.3321E7
1127	29303	V9HW76|V9HW76_HUMAN	129.75	61	0	39	0	24	8	26	16	0	0	17	17	0	17	0	21	0	0	0	0	0	0	0	0	0	0	0	0	0		5.7871E7		4.4325E6	2.1547E6	1.5718E7	5.6738E5			0	7.0454E5		2.8271E5		3.0749E5
853	30223	Q9BRL5|Q9BRL5_HUMAN	126.42	61	0	0	0	0	0	0	0	0	0	56	56	56	56	0	56	0	0	0	0	24	0	0	9	0	0	0	0	0										3.2968E6	5.6252E6	4.3262E6	6.2968E6		7.2941E6
522	29991	H0YJM8|H0YJM8_HUMAN	124.07	61	0	8	8	8	8	8	19	48	53	48	48	11	48	0	48	11	41	19	0	11	0	0	0	0	0	0	0	0		2.284E7	6.0038E6	7.026E4	2.5475E5	6.0538E6	7.3497E5	1.5835E7	6.6405E6	1.5432E7	2.182E7	4.4331E5	1.1701E7		1.3058E7	5.3566E5	5.7896E6
192	31089	A0A6P1AZL2|A0A6P1AZL2_9BACT	112.98	61	0	48	48	48	48	48	48	48	35	39	48	48	59	0	48	61	48	39	39	39	39	26	39	39	39	0	9	39																1.5081E6
1133	33367	C9JS14|C9JS14_HUMAN	96.79	61	0	0	0	0	61	0	13	13	0	0	13	0	44	0	44	0	0	0	0	0	0	0	0	0	0	0	0	0					1.3173E7								3.126E6		2.4532E6
1675	33924	A0A6I2INT2|A0A6I2INT2_XYLFS	87.16	61	0	0	0	25	13	0	0	0	0	13	0	36	36	0	36	13	13	0	0	0	0	0	0	0	0	0	0	0				8.2438E5
1465	31246	A0A5C2G131|A0A5C2G131_HUMAN	69.04	61	0	8	17	44	8	8	8	8	16	0	0	8	0	0	8	0	8	25	0	0	0	0	0	0	0	0	0	0			9.0736E7
306	26385	V9HWB8|V9HWB8_HUMAN	209.13	60	2	0	0	0	23	0	0	17	47	29	22	20	56	2	46	9	43	16	0	2	0	0	0	0	0	2	0	0	1.0425E5				1.7279E8			2.6935E6	4.9268E7	1.3279E7	1.0739E7	1.3441E6	8.9498E7	1.0425E5	3.871E7	2.8451E6	2.4663E7
207	26148	A0A140VKE5|A0A140VKE5_HUMAN	235.26	60	0	25	12	8	52	14	23	5	2	37	38	15	41	0	34	31	24	7	10	0	0	0	10	0	0	0	0	8		4.1228E8	1.0469E8	1.1566E7	1.9611E9	9.9112E7	2.3769E7	2.6238E6	1.6393E5	1.8409E8	1.4848E8	3.3935E6	6.0798E7		6.853E7	4.7557E7	7.2348E6
98	26211	B4DJQ8|B4DJQ8_HUMAN	229.43	60	0	25	30	46	52	45	55	42	44	28	37	21	32	0	26	15	32	10	2	5	0	0	4	0	0	0	0	0		5.8809E8	4.994E8	1.1721E9	1.2495E10	3.0985E9	5.4416E8	1.2246E8	3.2726E8	2.4127E7	1.9268E8	9.7223E6	4.3749E7		2.6916E7	6.9067E6	6.0854E7
214	26318	A0A0A0MT01|A0A0A0MT01_HUMAN	218.84	60	0	16	9	33	25	11	23	13	10	21	28	26	17	0	18	15	10	2	5	0	0	0	9	0	0	0	0	5		9.4341E8	1.6223E8	5.0863E8	1.1698E9	1.7733E8	4.731E7	6.3435E6	5.9382E6	1.8581E7	1.0142E8	2.4126E7	2.1389E7		1.7174E7	1.2616E7	4.2363E6
193	26205	E9PNF7|E9PNF7_HUMAN	218.56	60	0	38	20	33	52	44	25	31	36	20	16	4	27	0	21	18	28	8	0	0	0	0	0	0	0	0	0	0		1.5831E9	1.2545E8	8.6238E8	1.0552E10	1.468E9	1.256E8	6.4376E7	2.1184E8	1.126E7	1.1733E7	3.9297E6	3.3784E7		1.7949E7	8.585E6	5.7371E7
262	29619	A0A024R7N7|A0A024R7N7_HUMAN	211.39	60	0	15	26	43	26	54	37	18	10	22	30	22	22	0	22	0	12	0	0	0	0	0	16	0	0	0	0	12		1.7676E7	8.3082E8	1.7828E9	2.3458E8	3.0226E9	1.4558E7	1.1234E5			1.2756E6
400	29638	A8K686|A8K686_HUMAN	194.13	60	0	0	11	43	10	54	22	10	10	22	22	22	22	0	22	0	12	0	0	0	0	0	16	0	0	0	0	12				0		6.1914E5
356	27120	A0A0C4DFY5|A0A0C4DFY5_HUMAN	193.41	60	0	0	0	13	0	17	13	37	29	3	8	10	36	0	43	12	23	8	0	0	0	0	0	0	0	0	0	0				6.5851E6		6.5003E6	9.6262E5	1.3677E7	3.6922E6	1.2012E6	0	8.4775E6	2.2185E7		2.3922E7	1.3786E7	1.4155E7
345	29692	D3DS13|D3DS13_HUMAN	186.14	60	0	37	26	0	60	50	22	0	55	37	56	7	29	0	29	34	0	0	23	15	0	0	0	0	0	0	0	13		7.3466E7	8.9659E5		3.9781E9	5.7238E7	1.7203E7		5.0243E7	3.5148E7	5.2709E7	3.7423E5	5.1022E6		9.1874E6	1.8198E6
345	29693	A8K9I2|A8K9I2_HUMAN	186.14	60	0	37	26	0	60	50	22	0	55	37	56	7	29	0	29	34	0	0	23	15	0	0	0	0	0	0	0	13		7.3466E7	8.9659E5		3.9781E9	5.7238E7	1.7203E7		5.0243E7	3.5148E7	5.2709E7	3.7423E5	5.1022E6		9.1874E6	1.8198E6
564	27619	Q05DJ2|Q05DJ2_HUMAN	150.13	60	0	22	15	40	0	19	7	21	22	21	18	46	29	0	26	27	29	11	0	0	0	0	0	0	0	0	0	0				4.4678E6							1.242E6	1.8522E6
548	27634	J3QSB7|J3QSB7_HUMAN	149.71	60	0	26	15	40	0	19	7	21	22	21	14	43	33	0	26	31	33	14	0	0	0	0	0	0	0	0	0	0		5.5896E6		0									7.005E5			0	0
639	28053	A0A3B3IRM5|A0A3B3IRM5_HUMAN	142.89	60	0	0	0	0	0	0	0	13	17	32	50	38	22	0	22	5	39	20	0	0	0	0	0	0	0	0	0	0								3.1519E5	1.4154E6	4.6785E6	7.5576E6	1.2461E6	2.7024E5		7.4267E5		1.3429E6
853	30195	B4DJ51|B4DJ51_HUMAN	126.42	60	0	0	0	0	0	0	0	0	0	56	56	56	56	0	56	0	0	0	0	24	0	0	9	0	0	0	0	0										3.2968E6	5.6252E6	4.3262E6	6.2968E6		7.2941E6
563	27568	D0PNI1|D0PNI1_HUMAN	160.87	59	13	0	0	0	3	0	0	25	4	49	27	29	30	13	35	22	35	3	0	11	0	0	0	0	0	13	9	0	9.9968E5							2.3309E6		2.2153E7	4.2781E6	7.0363E6	4.4093E6	9.9968E5	7.4713E6	2.1344E6	4.8605E6
238	27016	A0A7X3K5H7|A0A7X3K5H7_9HYPH	181.37	59	3	34	21	34	18	14	25	33	50	29	32	40	40	3	36	32	28	18	3	18	0	0	7	6	0	3	0	5		0							0
116	26278	Q6MZX7|Q6MZX7_HUMAN	230.88	59	0	26	21	51	49	50	26	25	39	14	14	24	19	0	21	14	8	11	5	5	2	0	8	2	0	0	0	3					0
126	26185	A0A024RAJ6|A0A024RAJ6_HUMAN	225.97	59	0	46	37	41	58	45	45	41	37	21	19	13	25	0	24	32	30	10	4	2	0	0	7	1	0	0	0	3		3.522E9	8.6553E8	1.223E9	1.0199E10	1.4305E9	8.9717E8	5.2274E8	5.725E8	5.0627E7	5.2957E7	3.2909E6	4.2908E7		3.2149E7	5.1294E7	4.2138E7
214	26319	A0A384MEF1|A0A384MEF1_HUMAN	218.84	59	0	16	8	32	24	11	22	13	10	21	27	26	17	0	18	15	10	2	5	0	0	0	8	0	0	0	0	5		9.4341E8	1.6223E8	5.0863E8	1.1698E9	1.7733E8	4.731E7	6.3435E6	5.9382E6	1.8581E7	1.0142E8	2.4126E7	2.1389E7		1.7174E7	1.2616E7	4.2363E6
446	26594	A0A140VJJ6|A0A140VJJ6_HUMAN	198.97	59	0	13	10	22	5	5	0	0	2	20	45	43	24	0	17	0	0	0	0	2	0	0	0	0	0	0	0	0		2.0046E7	4.2442E6	6.8853E7	3.7662E6	1.8114E6			2.2172E5	8.5764E6	1.1082E8	4.9259E7	5.5191E6		5.7595E6
299	26281	B4DQ98|B4DQ98_HUMAN	193.66	59	0	33	27	45	57	44	40	19	14	19	25	8	21	0	8	5	13	0	6	0	0	0	6	0	0	0	0	4		4.0031E8	6.9122E7	2.8603E8	3.1109E9	3.0758E8	4.6823E7	5.811E6	3.7015E6	4.0619E6	1.285E7	9.5507E4	1.9679E6		7.0526E5	3.439E5	1.3843E6
354	26307	A0A024R8U8|A0A024R8U8_HUMAN	186.65	59	0	34	22	42	30	42	23	0	0	29	46	14	25	0	33	7	4	0	0	0	0	0	2	0	0	0	0	0		2.4398E8	1.0605E8	1.2182E8	8.9888E7	3.075E8	1.0164E7			2.0437E7	1.1213E8	6.3921E6	5.9508E6		1.1231E7	2.6256E5	0
297	26323	V9HW59|V9HW59_HUMAN	183.90	59	0	16	21	36	48	18	8	8	15	55	40	47	49	0	43	25	33	11	0	0	0	0	0	0	0	0	0	0			1.5557E6	1.9531E7	2.2318E8	0			3.8532E5	6.6064E6	2.3708E5	8.8653E6	4.4233E6		4.3201E6		1.5394E5
480	28531	B4DWV3|B4DWV3_HUMAN	168.67	59	0	7	6	0	56	7	6	0	0	18	18	0	21	0	14	0	0	0	0	0	0	0	0	0	0	0	0	0					5.0069E8					1.1728E6	0		1.1965E6
378	27338	A0A140VK44|A0A140VK44_HUMAN	162.59	59	0	30	20	0	0	12	15	45	24	46	53	17	36	0	44	28	40	8	0	12	0	0	0	0	0	0	0	0		1.3352E8	8.0761E6			1.1345E7	2.2265E5	1.0492E8	1.6275E7	1.057E8	1.3084E8	9.1685E5	3.6314E7		5.4622E7	2.6752E6	2.6837E7
543	27543	A0A1R3UHJ7|A0A1R3UHJ7_HUMAN	162.20	59	0	10	0	0	6	0	41	0	0	53	52	6	58	0	41	53	20	0	0	0	0	0	0	0	0	0	0	0		8.5701E6			1.8803E6		1.9119E7			2.1341E7	4.1919E7	1.5773E5	2.4478E7		1.5432E7	1.4892E7	4.3051E5
730	27579	B1AK87|B1AK87_HUMAN	154.06	59	0	0	0	38	41	0	0	0	0	31	34	33	32	0	24	8	4	4	0	10	0	0	0	0	0	0	0	0				1.2379E7	2.3347E8					7.5922E6	1.2525E7	1.4497E7	1.1087E7		5.363E6	1.1913E6	2.3096E5
652	31670	B4E0X1|B4E0X1_HUMAN	143.84	59	0	18	29	8	0	18	0	18	18	34	57	34	34	0	34	16	8	0	0	0	0	0	0	0	0	0	0	0		1.818E8	1.4319E8	0		2.6123E7		8.2316E5	8.0524E5	1.5249E7	8.7667E7	1.4849E7	4.5409E6		1.8955E7	1.6916E6	2.4658E6
657	29115	A0A024R8D7|A0A024R8D7_HUMAN	130.79	59	0	39	17	29	45	59	6	0	0	31	10	0	6	0	21	0	0	0	0	0	0	0	6	6	0	0	6	0		1.306E8	8.2946E7	2.737E7	2.7221E8	6.1028E8	9.9259E5			5.8643E6	1.5322E7		1.9455E6		2.396E6
192	31090	A0A4V3RYR7|A0A4V3RYR7_9PROT	112.98	59	0	46	46	46	46	46	46	46	33	37	46	46	57	0	46	59	46	37	37	37	37	25	37	37	37	0	9	37																1.5081E6
1396	38036	P78492|P78492_HUMAN	86.28	59	0	0	0	0	0	0	0	0	59	53	29	29	29	0	29	0	29	29	0	0	0	0	0	0	0	0	0	0									4.3956E6	2.4932E7	1.3593E7	1.3511E6	0		3.7921E5		2.1762E5
211	26106	A0A384N6H1|A0A384N6H1_HUMAN	236.76	58	1	16	7	8	52	2	1	10	15	26	20	20	37	1	28	9	6	3	0	1	0	0	0	0	0	1	0	0		1.6944E8	1.7583E7	2.376E7	3.5412E9	2.9809E6	1.5278E6	1.6087E6	9.3068E6	6.7414E7	1.0875E7	7.1677E6	7.3045E7		1.9115E7	1.699E6	1.3437E6
77	26104	B3KVV6|B3KVV6_HUMAN	290.16	58	0	25	21	42	36	33	45	45	41	20	27	22	24	0	23	28	23	10	0	1	0	0	5	0	0	0	0	2		2.4537E6	1.2851E5	6.0802E7	9.5578E7	7.2952E7	1.0505E8	3.6083E7	1.9655E6	1.214E5	4.5209E5	1.6815E6	1.1109E6		1.5927E6	4.64E6	2.6188E6
107	29014	A0A3B3IRL2|A0A3B3IRL2_HUMAN	237.46	58	0	49	35	16	58	36	8	11	8	11	22	8	9	0	3	8	3	0	3	0	0	0	0	0	0	0	0	3		6.0264E8	8.8226E8	1.7718E7	3.9028E10	1.1832E9	1.185E8	3.7267E7	0	7.8869E6	1.3925E8	2.5212E6	5.5075E7		1.1342E7	0	1.1252E6
161	26221	B3KS79|B3KS79_HUMAN	205.72	58	0	28	36	36	47	40	36	33	42	18	22	26	23	0	25	17	15	18	12	2	4	0	6	4	6	0	2	12		3.9409E8	8.4461E8	5.5242E8	2.6902E9	9.1356E8	1.5757E8	6.8883E7	2.5479E8	2.567E7	1.327E8	2.4078E7	4.2289E7		3.8393E7	7.4223E6	9.8262E6
411	26738	A0A024R7F1|A0A024R7F1_HUMAN	200.98	58	0	0	0	0	0	0	0	0	0	41	41	19	46	0	46	38	3	0	0	0	0	0	0	0	0	0	0	0										2.0095E7	7.6382E7	6.0599E6	1.4804E7		2.3272E7	8.3604E6	3.7942E4
446	26595	C9JEU5|C9JEU5_HUMAN	198.97	58	0	12	10	22	5	5	0	0	2	19	44	43	23	0	17	0	0	0	0	2	0	0	0	0	0	0	0	0		2.0046E7	4.2442E6	6.8853E7	3.7662E6	1.8114E6			2.2172E5	8.5764E6	1.1082E8	4.9259E7	5.5191E6		5.7595E6
209	28941	Q6LAF9|Q6LAF9_HUMAN	181.39	58	0	24	38	45	57	37	31	28	19	30	36	19	28	0	41	33	10	0	10	4	0	0	10	6	0	0	0	4				0	1.4845E7										0
836	26911	C5C7C4|C5C7C4_MICLC	181.02	58	0	0	0	0	0	0	0	29	0	0	0	0	2	0	2	0	49	5	0	0	0	0	0	0	0	0	0	0																	0
436	28516	A0A1R3UD89|A0A1R3UD89_HUMAN	173.48	58	0	19	19	38	56	23	16	0	20	33	26	5	29	0	20	13	3	0	0	0	0	0	25	0	0	0	0	0					1.8232E7								9.7205E4
735	27825	C5C750|C5C750_MICLC	172.86	58	0	0	0	0	0	0	0	53	16	0	0	0	0	0	0	0	49	0	0	0	0	0	0	0	0	0	0	0								4.7554E7	3.2085E5								6.7263E7
445	28497	A5YRU8|A5YRU8_HUMAN	165.55	58	0	5	7	5	0	16	0	41	51	30	16	26	0	0	0	5	25	21	0	0	0	0	0	0	0	0	0	0		5.7082E6	2.453E6	1.142E6		0		2.5897E7	1.6267E8	6.6235E7	1.2456E8	7.3335E7				0	5.7783E7
496	27014	D6RA82|D6RA82_HUMAN	165.06	58	0	13	8	10	43	21	15	15	5	28	15	37	30	0	34	21	25	2	0	0	0	0	0	0	0	0	0	0		7.8675E6	3.8838E5	4.5065E6	9.7648E7	1.0112E7	0			1.4587E7	4.3447E6	1.1882E7	8.9313E6		7.7934E6	1.0249E6	2.1265E6
378	27339	G3V5Z7|G3V5Z7_HUMAN	162.59	58	0	29	20	0	0	12	15	44	24	44	52	16	35	0	43	28	39	8	0	12	0	0	0	0	0	0	0	0		1.3352E8	8.0761E6			1.1345E7	2.2265E5	1.0492E8	1.6275E7	1.057E8	1.3084E8	9.1685E5	3.6314E7		5.4622E7	2.6752E6	2.6837E7
605	27924	A0A140VJL3|A0A140VJL3_HUMAN	141.39	58	0	29	5	18	0	29	23	37	40	30	10	38	30	0	24	20	53	12	0	0	0	0	0	0	0	0	0	0		8.0587E7	4.9459E6	5.3613E6		2.1116E7	5.2214E6	5.5658E6	6.092E6	3.9839E6	3.461E6	2.2478E6	2.0099E6		8.7725E5	4.852E5	6.4886E6
605	27925	Q6LET3|Q6LET3_HUMAN	141.39	58	0	29	5	18	0	29	23	37	40	30	10	38	30	0	24	20	53	12	0	0	0	0	0	0	0	0	0	0		8.0587E7	4.9459E6	5.3613E6		2.1116E7	5.2214E6	5.5658E6	6.092E6	3.9839E6	3.461E6	2.2478E6	2.0099E6		8.7725E5	4.852E5	6.4886E6
906	29746	A0A828SLB1|A0A828SLB1_CUTAC	135.64	58	0	6	0	0	0	6	0	20	0	22	6	0	7	0	37	0	58	16	0	0	0	0	0	0	0	0	0	0		0				1.5378E6		7.8305E5		5.7386E6	8.9765E5		4.3295E5		1.5053E6		3.4102E7
906	29747	A0A2B7I998|A0A2B7I998_CUTAC	135.64	58	0	6	0	0	0	6	0	20	0	22	6	0	7	0	37	0	58	16	0	0	0	0	0	0	0	0	0	0		0				1.5378E6		7.8305E5		5.7386E6	8.9765E5		4.3295E5		1.5053E6		3.4102E7
906	29748	A0A085B2H4|A0A085B2H4_CUTAC	135.64	58	0	6	0	0	0	6	0	20	0	22	6	0	7	0	37	0	58	16	0	0	0	0	0	0	0	0	0	0		0				1.5378E6		7.8305E5		5.7386E6	8.9765E5		4.3295E5		1.5053E6		3.4102E7
467	33306	U3KQ88|U3KQ88_HUMAN	116.02	58	0	15	15	51	58	23	15	15	15	30	30	46	22	0	22	22	15	0	0	0	0	0	0	0	0	0	0	0		0	2.8839E6	3.0063E7	2.6929E8	1.0204E7	2.8057E5	7.9618E4	4.973E5	3.4825E6	2.2139E7	2.2092E7	4.5388E6		3.7418E6	4.0532E5	4.6181E5
1532	43540	Q5XUM6|Q5XUM6_HUMAN	92.68	58	0	0	0	58	58	0	58	58	58	0	0	0	0	0	0	58	58	0	0	0	0	0	0	0	0	0	0	0				1.0268E7	4.7966E6		2.8143E7	6.4329E6	4.0276E6							7.0879E6	4.4146E5
271	34769	A0A2E1CHG0|A0A2E1CHG0_9FLAO	76.02	58	0	30	30	30	30	30	30	30	12	30	30	30	30	0	30	58	30	18	18	18	18	0	18	18	18	0	0	18																5.7062E4
170	27673	Q16195|Q16195_HUMAN	208.86	57	45	5	21	0	0	0	41	12	10	23	12	32	28	45	12	33	16	5	41	53	5	8	37	5	0	45	17	16	1.3239E8		3.5185E7				1.6171E7	1.6982E5	0	0		7.407E5	2.2406E6	1.3239E8		1.02E6	1.0991E5
503	29415	F8VV57|F8VV57_HUMAN	122.39	57	37	0	11	0	0	0	8	8	26	15	0	26	17	37	0	37	18	37	37	48	15	6	31	45	0	37	0	7	3.151E6						1.1026E6	3.868E5	2.9296E6	5.1041E6		1.5353E7	7.7628E5	3.151E6		2.4712E6	4.6002E5
185	26160	B2R6X2|B2R6X2_HUMAN	232.51	57	0	35	20	37	50	29	9	47	51	11	11	7	13	0	12	0	20	3	0	0	0	0	0	0	0	0	0	0		1.0148E8	2.8396E7	8.3946E7	6.3767E8	9.6875E7	2.6914E6	2.3066E8	4.3259E8	5.4258E6	9.2536E6	1.2518E6	2.7908E6		2.7574E6		9.8386E6
72	26293	Q68CN4|Q68CN4_HUMAN	225.89	57	0	35	31	48	38	50	44	36	42	24	32	27	25	0	24	20	17	16	9	9	2	0	12	2	2	0	0	5					6.662E5	0					2.9451E5
289	26556	B7Z5C1|B7Z5C1_HUMAN	217.95	57	0	0	0	0	0	0	0	44	3	10	15	37	38	0	42	35	40	6	0	0	0	0	0	0	0	0	0	0								0
160	26410	A0A087X0D5|A0A087X0D5_HUMAN	210.93	57	0	27	37	34	53	29	50	28	20	31	28	10	33	0	33	24	13	6	13	4	0	4	15	6	6	0	0	4		1.0091E9	1.1421E9	6.9407E8	5.7785E9	4.4451E8	2.4276E8	2.058E7	7.0028E6	1.6355E7	3.8765E7	1.9471E6	2.1262E7		1.686E7	2.2269E7	1.8202E6
411	26739	K7ELL7|K7ELL7_HUMAN	200.98	57	0	0	0	0	0	0	0	0	0	41	41	19	46	0	46	38	3	0	0	0	0	0	0	0	0	0	0	0										2.0095E7	7.6382E7	6.0599E6	1.4804E7		2.3272E7	8.3604E6	3.7942E4
365	26575	A0A0S2Z455|A0A0S2Z455_HUMAN	184.33	57	0	33	41	30	14	42	25	12	13	14	28	14	10	0	18	20	6	7	3	0	0	0	3	0	0	0	0	3		2.0698E8	8.0649E7	7.2765E7	6.7776E7	2.2828E8	2.4168E7	4.4665E6	1.5837E7	1.1035E7	4.0582E7	5.0822E6	4.582E6		8.5104E6	6.0827E6	1.3332E6
315	27405	B4DUH8|B4DUH8_HUMAN	178.50	57	0	40	12	26	32	30	23	0	13	26	31	19	29	0	29	20	10	7	0	3	0	0	7	0	0	0	0	0		4.4566E8	1.2498E8	2.6045E8	5.7134E8	2.5348E8	7.6895E7		4.0745E6	3.9469E7	1.4304E8	1.169E7	5.7251E7		7.5998E7	1.8843E7	1.0109E6
251	26567	B4DP22|B4DP22_HUMAN	176.10	57	0	3	6	29	46	13	9	22	21	22	18	25	21	0	21	35	28	16	0	7	0	0	0	0	0	0	0	0			4.0817E6	1.1653E8	1.4075E8	3.2294E7	1.0414E7	1.042E7	1.3294E7	1.6926E7	1.0532E7	1.0718E7	1.0805E7		7.6956E6	8.3311E7	2.2377E7
735	27826	A0A366D4B9|A0A366D4B9_9MICC	172.86	57	0	0	0	0	0	0	0	53	15	0	0	0	0	0	0	0	48	0	0	0	0	0	0	0	0	0	0	0								4.7554E7	3.2085E5								6.7263E7
735	27827	A0A4Y8PI25|A0A4Y8PI25_9MICC	172.86	57	0	0	0	0	0	0	0	53	15	0	0	0	0	0	0	0	48	0	0	0	0	0	0	0	0	0	0	0								4.7554E7	3.2085E5								6.7263E7
735	27828	A0A031H342|A0A031H342_MICLU	172.86	57	0	0	0	0	0	0	0	53	15	0	0	0	0	0	0	0	48	0	0	0	0	0	0	0	0	0	0	0								4.7554E7	3.2085E5								6.7263E7
735	27829	A0A229HI01|A0A229HI01_9MICC	172.86	57	0	0	0	0	0	0	0	53	15	0	0	0	0	0	0	0	48	0	0	0	0	0	0	0	0	0	0	0								4.7554E7	3.2085E5								6.7263E7
613	27170	A0A0S2Z3D5|A0A0S2Z3D5_HUMAN	170.65	57	0	3	0	0	0	0	3	5	28	51	22	0	24	0	26	39	26	18	0	0	0	0	0	0	0	0	0	0		5.4912E5					3.3951E5	0	2.7391E6	1.3081E7	1.0999E7		1.9447E6		2.1585E6	8.1297E6	1.4414E6
857	27632	A0A151D5H9|A0A151D5H9_9MICC	164.26	57	0	0	0	0	0	0	0	14	0	54	0	3	7	0	7	0	26	0	0	0	0	0	0	0	0	0	0	0										4.2087E5
435	30104	A0A2R8Y7C0|A0A2R8Y7C0_HUMAN	161.35	57	0	11	11	51	11	0	0	7	57	57	45	57	0	0	0	0	0	23	23	0	0	0	0	0	0	0	0	0		2.8517E6	3.5274E6	6.8943E7	0			9.2358E5	8.9318E8	3.5373E7	6.1843E7	4.8306E7
612	27802	B3KTR7|B3KTR7_HUMAN	157.34	57	0	19	18	0	9	47	13	44	43	8	4	8	7	0	4	4	12	0	8	4	0	0	4	0	0	0	0	0			4.29E5		1.3462E6	2.8449E6	1.3182E5	1.258E6	8.1108E5
968	27659	D6R9P4|D6R9P4_HUMAN	153.86	57	0	29	0	0	0	0	0	46	25	0	0	0	0	0	0	0	4	4	0	0	0	0	0	0	0	0	0	0		0						3.7425E7	4.0977E6
731	28146	A0A1U9X8Y4|A0A1U9X8Y4_HUMAN	151.23	57	0	0	0	0	0	0	8	8	0	27	56	31	31	0	36	38	22	0	0	0	0	0	0	0	0	0	0	0							0	5.6828E5		1.8668E7	5.025E7	2.8472E6	2.6213E6		4.4406E6	7.3233E6	1.0971E6
558	28127	A0A158RFU6|A0A158RFU6_HUMAN	150.61	57	0	0	0	0	0	0	0	0	0	10	30	54	48	0	37	41	32	0	0	0	0	0	0	0	0	0	0	0										2.4681E6	3.1062E7	3.3116E7	1.9839E7		1.0238E7	1.3374E7	1.4286E6
727	27608	A0A384P5L6|A0A384P5L6_HUMAN	145.95	57	0	29	7	42	3	29	9	11	18	0	0	5	6	0	3	0	3	3	0	0	0	0	0	0	0	0	0	0		4.942E7	1.8317E7	6.951E7	5.4829E6	5.6823E7	4.239E6	4.3403E6	4.436E6			9.2553E5	1.0652E6		3.5619E5		1.0969E5
696	28710	B4DEV8|B4DEV8_HUMAN	126.07	57	0	51	14	0	0	12	0	21	16	16	7	0	21	0	28	0	21	0	0	0	0	0	0	0	0	0	0	0		4.6314E7						5.4685E6	7.2616E5	3.3805E5			3.3183E6		2.8912E6		6.4906E5
703	30577	C9JFR7|C9JFR7_HUMAN	119.55	57	0	18	11	29	57	19	35	11	11	50	11	11	50	0	37	57	0	0	0	0	0	0	0	0	0	0	0	8		5.111E7	0	1.3146E7	7.4867E8	7.4095E6	1.7097E7	3.191E5	3.9823E5	1.541E7	3.0799E7	4.9288E5	4.1087E6		2.7106E6	6.3912E6
1014	38197	Q6VFQ6|Q6VFQ6_HUMAN	98.00	57	0	0	29	29	0	0	0	0	52	29	57	57	0	0	0	0	0	0	0	0	0	0	0	0	0	0	0	0											1.4727E7	7.8993E6
1164	38490	A0A650F0N3|A0A650F0N3_HUMAN	89.35	57	0	0	29	29	0	0	0	0	29	29	57	29	0	0	0	0	0	0	0	0	0	0	0	0	0	0	0	0											0
117	26355	A0A0S2Z3Y1|A0A0S2Z3Y1_HUMAN	228.10	56	0	24	21	29	0	44	37	32	38	32	45	42	45	0	48	35	34	20	0	2	0	0	5	0	0	0	0	9		5.9173E8	5.1978E8	4.7619E8		2.2075E9	7.9705E8	1.3532E8	9.3225E7	8.3635E7	3.5676E8	2.8164E8	6.7629E8		8.5701E8	2.4064E8	1.7431E8
446	26596	C9JC84|C9JC84_HUMAN	198.97	56	0	12	10	21	5	5	0	0	2	19	43	41	22	0	16	0	0	0	0	2	0	0	0	0	0	0	0	0		2.0046E7	4.2442E6	6.8853E7	3.7662E6	1.8114E6			2.2172E5	8.5764E6	1.1082E8	4.9259E7	5.5191E6		5.7595E6
346	26322	A0A024R969|A0A024R969_HUMAN	185.48	56	0	40	28	30	47	23	22	9	4	24	26	10	37	0	37	29	11	0	2	0	0	0	0	0	0	0	0	0		4.8928E8	1.7084E8	1.4119E8	1.4381E9	5.885E7	1.125E7	8.0724E5	8.7813E4	1.2669E7	1.8322E7	2.933E5	1.534E7		1.6127E7	9.8616E6	9.2228E5
254	28579	C3PTT6|C3PTT6_HUMAN	168.96	56	0	48	19	23	0	52	27	23	23	36	55	23	51	0	56	47	32	28	0	0	0	0	0	0	0	0	0	0		4.5567E8	4.9091E7	1.9055E7		1.4349E9	1.7649E8	2.3028E7	9.8365E6	2.0541E8	4.1964E8	2.7465E7	8.0542E8		1.0166E9	6.1577E7	2.6429E7
885	27644	A0A031IE99|A0A031IE99_MICLU	162.11	56	0	0	0	0	0	0	0	10	0	52	0	3	7	0	7	0	29	0	0	0	0	0	0	0	0	0	0	0										1.0916E6							1.9067E6
731	28147	Q53FB0|Q53FB0_HUMAN	151.23	56	0	0	0	0	0	0	7	7	0	27	56	31	31	0	36	38	22	0	0	0	0	0	0	0	0	0	0	0							0	5.6828E5		1.8668E7	5.025E7	2.8472E6	2.6213E6		4.4406E6	7.3233E6	1.0971E6
731	28148	Q5SRT3|Q5SRT3_HUMAN	151.23	56	0	0	0	0	0	0	7	7	0	27	56	31	31	0	36	38	22	0	0	0	0	0	0	0	0	0	0	0							0	5.6828E5		1.8668E7	5.025E7	2.8472E6	2.6213E6		4.4406E6	7.3233E6	1.0971E6
558	28128	A0A6Q8PG52|A0A6Q8PG52_HUMAN	150.61	56	0	0	0	0	0	0	0	0	0	10	30	53	47	0	36	40	31	0	0	0	0	0	0	0	0	0	0	0										2.4681E6	3.1062E7	3.3116E7	1.9839E7		1.0238E7	1.3374E7	1.4286E6
1114	29851	Q53H37|Q53H37_HUMAN	122.79	55	10	10	0	0	10	0	0	10	10	10	28	10	31	10	10	10	0	0	0	39	0	0	0	0	0	10	0	0	5.2027E5	2.5024E6			2.726E6			2.307E5	1.39E6	4.8809E5	1.36E6	2.1311E6	9.538E6	5.2027E5	8.5139E5	1.9304E5
78	26197	Q6ZWK7|Q6ZWK7_HUMAN	249.98	55	0	38	35	41	42	42	38	44	39	24	31	24	25	0	27	26	23	21	3	3	0	0	8	0	0	0	0	6		1.2851E9	4.5257E8	9.6966E8	1.7988E9	1.2424E9	1.4389E9	1.2569E9	6.2763E8	3.4167E7	1.5921E8	5.9861E7	4.4758E7		6.0101E7	7.0272E7	7.7563E7
130	26796	A0A024R971|A0A024R971_HUMAN	222.43	55	0	0	15	28	0	18	31	26	0	37	55	43	33	0	41	26	18	0	2	0	0	0	0	0	0	0	0	8			1.5454E8	4.7918E8		4.0468E8	9.0306E7	2.0985E7		2.0819E8	4.5756E9	3.6257E8	1.4761E8		1.9051E8	1.0071E8	1.5242E7
586	26528	A0A5F0UNM7|A0A5F0UNM7_9MICC	207.06	55	0	0	0	0	0	0	0	26	0	39	0	0	0	0	2	0	49	0	0	0	0	0	0	0	0	0	0	0										2.7778E6
322	26700	A0A024R8S5|A0A024R8S5_HUMAN	197.78	55	0	0	0	0	0	0	3	5	5	33	43	37	26	0	30	34	32	2	0	0	0	0	0	0	0	0	0	0							7.8321E5	1.8941E6	3.7015E5	3.7663E7	3.015E8	3.6929E7	1.3611E7		2.0282E7	2.1842E7	9.3429E6
851	26901	A0A653S1X0|A0A653S1X0_MICLU	179.54	55	0	0	0	0	0	0	0	28	0	0	0	0	2	0	2	0	46	2	0	0	0	0	0	0	0	0	0	0																	0
451	30489	A6XGL1|A6XGL1_HUMAN	165.42	55	0	42	55	55	31	42	15	15	22	20	19	15	12	0	12	0	12	12	0	0	0	0	0	0	0	0	0	0		3.052E8	2.6039E8	4.2631E8	2.5693E7	6.8644E7	1.6736E7	1.9419E6	1.8984E6	4.3894E6	1.7548E7	7.0266E6	2.5023E6		3.2422E6		8.5734E5
543	27545	A0A024R4M6|A0A024R4M6_HUMAN	162.20	55	0	9	0	0	6	0	39	0	0	50	49	5	55	0	39	50	18	0	0	0	0	0	0	0	0	0	0	0		8.5701E6			1.8803E6		1.9119E7			2.1341E7	4.1919E7	1.5773E5	2.4478E7		1.5432E7	1.4892E7	4.3051E5
435	29969	A0A385HW63|A0A385HW63_HUMAN	161.35	55	0	11	11	49	11	0	0	6	55	54	43	54	0	0	0	0	0	22	22	0	0	0	0	0	0	0	0	0		2.8517E6	3.5274E6	6.8943E7	0			9.2358E5	8.9318E8	3.5373E7	6.1843E7	4.8306E7
558	28114	A0A6Q8PH84|A0A6Q8PH84_HUMAN	150.61	55	0	0	0	0	0	0	0	0	0	10	29	52	46	0	35	39	30	0	0	0	0	0	0	0	0	0	0	0										2.4681E6	3.1062E7	3.3116E7	1.9839E7		1.0238E7	1.3374E7	1.4286E6
324	38019	A0A4T9WA64|A0A4T9WA64_9FIRM	134.04	55	0	0	27	27	0	27	55	55	55	27	27	27	27	0	27	27	55	55	0	0	0	0	0	0	0	0	0	0			5.7486E5	3.5114E5		1.4715E6	8.6747E6	1.0039E7	1.5598E7	1.1441E6	8.4674E5	8.055E5	2.0691E6		3.0361E6	2.3584E6	1.1609E6
1068	29390	A0A024R324|A0A024R324_HUMAN	126.46	55	0	0	0	0	0	6	0	15	0	21	42	25	49	0	34	21	27	0	0	0	0	0	0	0	0	0	0	0								0		3.162E5	1.3597E6	3.4711E6	3.2154E6		2.806E6	6.4347E5	1.0151E6
986	28860	V9HW62|V9HW62_HUMAN	124.14	55	0	0	0	0	36	0	0	0	0	0	0	0	55	0	55	0	0	0	0	0	0	0	0	0	0	0	0	0					2.0203E8								4.2296E7		1.5029E7
986	28861	X5DNM4|X5DNM4_HUMAN	124.14	55	0	0	0	0	36	0	0	0	0	0	0	0	55	0	55	0	0	0	0	0	0	0	0	0	0	0	0	0					2.0203E8								4.2296E7		1.5029E7
703	30578	G4XXL9|G4XXL9_HUMAN	119.55	55	0	17	10	28	55	18	33	10	10	49	10	10	49	0	35	55	0	0	0	0	0	0	0	0	0	0	0	8		5.111E7	0	1.3146E7	7.4867E8	7.4095E6	1.7097E7	3.191E5	3.9823E5	1.541E7	3.0799E7	4.9288E5	4.1087E6		2.7106E6	6.3912E6
1731	37740	I3L298|I3L298_HUMAN	74.00	55	0	26	26	0	0	55	26	0	0	0	0	0	0	0	0	0	0	0	0	0	0	0	0	0	0	0	0	0		9.1008E6	0			1.0597E7	2.2693E6
2652	43605	Q5D861|Q5D861_HUMAN	53.46	55	0	0	0	0	0	0	0	0	0	55	0	0	0	0	0	0	0	0	0	0	0	0	0	0	0	0	0	0										3.2489E5
357	27544	V9HW98|V9HW98_HUMAN	159.38	54	8	0	0	0	3	0	0	19	4	49	24	29	25	8	25	8	32	3	0	4	0	0	0	0	0	8	5	5	1.1683E6							1.1183E6		1.8471E7	6.1374E6	3.8737E6	4.0611E6	1.1683E6	4.8791E6	1.9162E5	4.7827E6
92	26262	Q6ZVX0|Q6ZVX0_HUMAN	231.95	54	0	45	37	45	49	39	40	49	52	33	33	34	37	0	35	33	26	10	3	11	0	2	3	2	5	0	0	7					2.1816E6	2.3912E6							1.1748E5		7.476E4
193	26207	A0A024R5L0|A0A024R5L0_HUMAN	218.56	54	0	34	18	29	46	39	22	27	32	18	14	3	24	0	19	16	25	7	0	0	0	0	0	0	0	0	0	0		1.5831E9	1.2545E8	8.6238E8	1.0552E10	1.468E9	1.256E8	6.4376E7	2.1184E8	1.126E7	1.1733E7	3.9297E6	3.3784E7		1.7949E7	8.585E6	5.7371E7
268	26919	B7Z4B2|B7Z4B2_HUMAN	204.11	54	0	0	0	1	0	3	3	33	28	37	17	22	35	0	24	29	28	0	0	2	0	0	0	0	0	0	0	0				2.9996E5		2.518E6	3.642E6	8.9625E7	4.8348E7	5.2946E7	1.5826E7	2.7876E7	5.5884E7		1.8675E7	1.9678E7	1.7423E7
258	26598	A0A024R3Y6|A0A024R3Y6_HUMAN	194.78	54	0	6	0	0	0	14	36	43	48	36	31	27	29	0	18	44	42	6	0	0	0	0	3	0	0	0	0	3		1.0432E7				9.1533E6	1.0516E8	2.5266E7	8.7101E7	2.487E7	2.1527E7	8.2765E6	2.0315E7		2.4911E6	6.014E7	5.9415E7
258	26599	B2R5M8|B2R5M8_HUMAN	194.78	54	0	6	0	0	0	14	36	43	48	36	31	27	29	0	18	44	42	6	0	0	0	0	3	0	0	0	0	3		1.0432E7				9.1533E6	1.0516E8	2.5266E7	8.7101E7	2.487E7	2.1527E7	8.2765E6	2.0315E7		2.4911E6	6.014E7	5.9415E7
302	26716	Q86TT1|Q86TT1_HUMAN	182.86	54	0	36	0	44	19	21	4	6	43	25	39	36	36	0	41	7	11	15	0	0	0	0	0	0	0	0	0	0		1.2736E8		3.6163E8	2.2176E7	3.5749E7	7.7048E5	2.9367E5	4.0747E8	2.5061E7	7.0013E7	7.8539E7	2.0826E7		2.8098E7	5.0328E5	5.3943E5
355	27822	Q6ICR6|Q6ICR6_HUMAN	172.44	54	0	32	5	0	37	12	41	9	5	30	51	17	54	0	38	38	17	0	0	0	0	0	0	0	0	0	0	0		0			6.5445E5		2.2421E6			2.1244E6	6.6768E6		5.1064E6		0	1.5243E6
435	29600	A0A385HVY8|A0A385HVY8_HUMAN	161.35	54	0	11	11	49	11	0	0	6	54	54	42	54	0	0	0	0	0	22	22	0	0	0	0	0	0	0	0	0		2.8517E6	3.5274E6	6.8943E7	0			9.2358E5	8.9318E8	3.5373E7	6.1843E7	4.8306E7
435	29601	A0A0K2BMD8|A0A0K2BMD8_HUMAN	161.35	54	0	11	11	49	11	0	0	6	54	54	42	54	0	0	0	0	0	22	22	0	0	0	0	0	0	0	0	0		2.8517E6	3.5274E6	6.8943E7	0			9.2358E5	8.9318E8	3.5373E7	6.1843E7	4.8306E7
435	29602	D1MGQ2|D1MGQ2_HUMAN	161.35	54	0	11	11	49	11	0	0	6	54	54	42	54	0	0	0	0	0	22	22	0	0	0	0	0	0	0	0	0		2.8517E6	3.5274E6	6.8943E7	0			9.2358E5	8.9318E8	3.5373E7	6.1843E7	4.8306E7
435	29603	A0A385HW02|A0A385HW02_HUMAN	161.35	54	0	11	11	49	11	0	0	6	54	54	42	54	0	0	0	0	0	22	22	0	0	0	0	0	0	0	0	0		2.8517E6	3.5274E6	6.8943E7	0			9.2358E5	8.9318E8	3.5373E7	6.1843E7	4.8306E7
435	29604	A0A385HVZ2|A0A385HVZ2_HUMAN	161.35	54	0	11	11	49	11	0	0	6	54	54	42	54	0	0	0	0	0	22	22	0	0	0	0	0	0	0	0	0		2.8517E6	3.5274E6	6.8943E7	0			9.2358E5	8.9318E8	3.5373E7	6.1843E7	4.8306E7
435	29980	A0A385HW21|A0A385HW21_HUMAN	161.35	54	0	11	11	49	11	0	0	6	54	54	42	54	0	0	0	0	0	22	22	0	0	0	0	0	0	0	0	0		2.8517E6	3.5274E6	6.8943E7	0			9.2358E5	8.9318E8	3.5373E7	6.1843E7	4.8306E7
606	28088	A0A0A1HAV6|A0A0A1HAV6_HUMAN	156.03	54	0	0	0	0	0	0	5	21	5	36	45	33	29	0	29	38	36	0	0	0	0	0	0	0	0	0	0	0								7.8685E5		1.6715E6	8.0307E6	2.9097E6	1.7226E6		2.7E6	1.0309E6	2.1426E6
968	27660	A8K3S1|A8K3S1_HUMAN	153.86	54	0	27	0	0	0	0	0	44	24	0	0	0	0	0	0	0	4	4	0	0	0	0	0	0	0	0	0	0		0						3.7425E7	4.0977E6
968	27661	D6RFF8|D6RFF8_HUMAN	153.86	54	0	27	0	0	0	0	0	43	24	0	0	0	0	0	0	0	4	4	0	0	0	0	0	0	0	0	0	0		0						3.7425E7	4.0977E6
901	28692	Q548N1|Q548N1_HUMAN	141.46	54	0	0	0	0	0	0	0	30	18	7	11	46	35	0	34	36	46	5	0	0	0	0	0	0	0	0	0	0								5.5422E6	9.776E5	0	5.9577E5	5.114E6	1.6702E6		2.107E6	1.7456E6	5.0538E6
589	31610	B4E1S8|B4E1S8_HUMAN	138.79	54	0	28	45	54	10	28	28	20	26	6	28	6	6	0	6	6	24	6	24	0	0	0	0	0	0	0	0	24				9.6213E6				1.5725E6	1.3243E6
1484	33502	D6RFM0|D6RFM0_HUMAN	95.09	54	0	0	0	0	36	0	0	11	0	54	30	54	11	0	11	11	11	0	0	0	0	0	0	0	0	0	0	0					1.7331E7			1.7816E5		6.5095E6	6.7387E6	2.2955E6	9.3679E5		5.6764E5	8.8562E5	2.1943E5
932	28492	B5BU24|B5BU24_HUMAN	123.45	53	3	0	0	0	3	0	0	7	4	17	28	19	27	3	30	9	10	3	0	4	0	0	0	0	0	3	0	0											0
255	27183	B4DTH9|B4DTH9_HUMAN	211.44	53	0	24	11	28	50	13	14	48	51	10	5	12	14	0	12	0	25	11	0	0	0	0	0	0	0	0	0	0		3.6236E7	8.7328E6	3.4631E7	2.4192E8	2.0181E7	2.7762E6	2.4969E8	2.447E8	1.1672E6		1.0604E6	2.0666E6		2.083E6		8.6695E6
322	26701	A0A7P0TB26|A0A7P0TB26_HUMAN	197.78	53	0	0	0	0	0	0	3	5	5	32	41	35	25	0	29	33	30	2	0	0	0	0	0	0	0	0	0	0							7.8321E5	1.8941E6	3.7015E5	3.7663E7	3.015E8	3.6929E7	1.3611E7		2.0282E7	2.1842E7	9.3429E6
327	26295	Q53HF3|Q53HF3_HUMAN	190.67	53	0	0	7	35	50	39	31	23	29	10	13	7	20	0	20	23	29	4	0	5	0	0	0	0	0	0	0	0			5.1191E7	2.634E8	2.0723E9	2.7504E8	1.2771E8	2.2421E7	1.8266E7	1.8622E6	1.4774E7	8.5568E5	6.4684E6		6.154E6	4.4828E6	2.3731E7
327	26296	Q53Y83|Q53Y83_HUMAN	190.67	53	0	0	7	35	50	39	31	23	29	10	13	7	20	0	20	23	29	4	0	5	0	0	0	0	0	0	0	0			5.1191E7	2.634E8	2.0723E9	2.7504E8	1.2771E8	2.2421E7	1.8266E7	1.8622E6	1.4774E7	8.5568E5	6.4684E6		6.154E6	4.4828E6	2.3731E7
382	26677	J3K000|J3K000_HUMAN	185.47	53	0	17	13	33	13	12	25	35	51	9	0	10	13	0	6	10	13	4	0	0	0	0	0	0	0	0	0	0		1.9047E8	7.4815E7	1.8362E8	7.2351E7	6.2628E7	3.7813E7	6.0632E7	9.7409E7	1.9614E6		1.3406E6	2.1292E6		4.9701E5	1.3488E6	9.2041E5
382	26678	A0A140VJR2|A0A140VJR2_HUMAN	185.47	53	0	17	13	33	13	12	25	35	51	9	0	10	13	0	6	10	13	4	0	0	0	0	0	0	0	0	0	0		1.9047E8	7.4815E7	1.8362E8	7.2351E7	6.2628E7	3.7813E7	6.0632E7	9.7409E7	1.9614E6		1.3406E6	2.1292E6		4.9701E5	1.3488E6	9.2041E5
506	26890	V9HWF4|V9HWF4_HUMAN	175.23	53	0	6	0	0	0	0	2	8	10	33	25	33	19	0	23	35	19	0	0	0	0	0	0	0	0	0	0	0		1.2518E7					2.3451E6	1.2059E6	7.6847E5	1.0794E7	1.0971E7	1.5678E7	3.2971E6		3.5235E6	1.7435E7	2.7297E6
254	28581	G8H6I3|G8H6I3_HUMAN	168.96	53	0	45	18	22	0	49	25	22	22	34	52	22	48	0	53	45	30	26	0	0	0	0	0	0	0	0	0	0		4.5567E8	4.9091E7	1.9055E7		1.4349E9	1.7649E8	2.3028E7	9.8365E6	2.0541E8	4.1964E8	2.7465E7	8.0542E8		1.0166E9	6.1577E7	2.6429E7
730	27580	B2R7T8|B2R7T8_HUMAN	154.06	53	0	0	0	34	37	0	0	0	0	28	30	30	28	0	21	7	4	4	0	9	0	0	0	0	0	0	0	0				1.2379E7	2.3347E8					7.5922E6	1.2525E7	1.4497E7	1.1087E7		5.363E6	1.1913E6	2.3096E5
730	27581	A0A384MR50|A0A384MR50_HUMAN	154.06	53	0	0	0	34	37	0	0	0	0	28	30	30	28	0	21	7	4	4	0	9	0	0	0	0	0	0	0	0				1.2379E7	2.3347E8					7.5922E6	1.2525E7	1.4497E7	1.1087E7		5.363E6	1.1913E6	2.3096E5
534	27587	A0A024R882|A0A024R882_HUMAN	151.91	53	0	0	0	10	0	3	10	23	10	15	24	42	37	0	37	30	38	0	0	0	0	0	0	0	0	0	0	0				3.4806E6		2.9055E5	9.0877E5	5.9858E6	3.3417E5	0	1.4479E6	2.9038E7	2.0965E7		2.9788E7	1.5161E7	8.3206E6
548	27637	A0A140CZL4|A0A140CZL4_HUMAN	149.71	53	0	23	13	35	0	17	6	19	19	19	12	38	29	0	23	27	29	13	0	0	0	0	0	0	0	0	0	0		5.5896E6		0									7.005E5			0	0
926	27408	A8K3Y8|A8K3Y8_HUMAN	148.90	53	0	0	0	9	43	7	0	0	0	23	2	2	17	0	2	9	7	0	0	0	0	0	0	0	0	0	0	0					8.8514E6					8.4442E5			7.2638E5			3.3522E4	0
1119	28065	S4R3Q6|S4R3Q6_HUMAN	142.39	53	0	0	0	12	8	0	0	0	0	40	32	33	22	0	8	0	0	0	0	0	0	0	0	0	0	0	0	0												8.4764E5
504	29662	F8W7L3|F8W7L3_HUMAN	141.23	53	0	36	0	40	0	7	0	43	49	13	29	49	29	0	29	0	7	7	4	0	0	0	0	0	0	0	0	0		6.1261E7		3.2427E8		0		1.2073E7	5.0082E8	2.3903E6	8.1913E6	3.8701E7	5.1918E6		5.8901E6		2.2023E5
509	28006	V9HWC6|V9HWC6_HUMAN	136.08	53	0	0	7	0	0	0	10	22	15	30	53	32	19	0	19	37	34	18	0	0	0	0	0	0	0	0	0	0			1.6819E6				5.2414E6	1.9679E7	2.2195E6	2.916E7	1.8463E8	1.0292E7	7.1795E6		8.1774E6	3.2388E7	2.3321E7
1149	27847	Q6FGJ9|Q6FGJ9_HUMAN	134.74	53	0	0	0	0	0	0	0	0	0	16	49	4	0	0	0	39	17	4	0	0	0	0	0	0	0	0	0	0										1.2045E6	1.2537E7					2.0569E6	3.5983E5
271	34815	A0A2D9P6V7|A0A2D9P6V7_9BACT	76.02	53	0	27	27	27	27	27	27	27	11	27	27	27	27	0	27	53	27	16	16	16	16	0	16	16	16	0	0	16																5.7062E4
248	26479	A8K5A4|A8K5A4_HUMAN	241.99	52	0	12	8	24	3	7	0	17	51	5	17	19	10	0	11	0	2	3	0	0	0	0	0	0	0	0	0	0		6.3092E7	1.0733E7	1.2461E8	9.9102E4	1.2434E7		8.9623E6	9.1048E8	1.2852E6	3.3856E7	2.0355E7	3.7502E6		4.8719E6		2.9182E5
248	26482	A5PL27|A5PL27_HUMAN	241.99	52	0	12	8	24	3	7	0	17	51	5	17	19	10	0	11	0	2	3	0	0	0	0	0	0	0	0	0	0		6.3092E7	1.0733E7	1.2461E8	9.9102E4	1.2434E7		8.9623E6	9.1048E8	1.2852E6	3.3856E7	2.0355E7	3.7502E6		4.8719E6		2.9182E5
317	26583	A0A7I2V6B0|A0A7I2V6B0_HUMAN	230.42	52	0	0	1	1	0	1	1	0	0	9	49	12	14	0	20	19	14	0	0	0	0	0	0	0	0	0	0	0			6.7869E5	1.1389E5		8.9412E5	9.6655E4			7.1244E6	2.1719E8	5.4992E6	8.4697E6		1.8764E7	1.2396E7	5.2811E6
73	27104	A8K335|A8K335_HUMAN	217.32	52	0	44	45	45	49	47	42	39	37	37	31	34	34	0	34	27	31	27	4	0	0	0	17	0	0	0	0	4		1.5699E10	4.4181E9	9.3632E9	6.0391E10	1.4166E10	1.2624E9	5.297E8	9.265E8	1.4074E8	1.7367E8	9.3099E7	2.473E8		1.5514E8	2.1616E7	3.4152E7
322	26702	A0A7P0TA35|A0A7P0TA35_HUMAN	197.78	52	0	0	0	0	0	0	3	5	5	31	40	35	24	0	28	32	30	2	0	0	0	0	0	0	0	0	0	0							7.8321E5	1.8941E6	3.7015E5	3.7663E7	3.015E8	3.6929E7	1.3611E7		2.0282E7	2.1842E7	9.3429E6
250	27150	Q59EM4|Q59EM4_HUMAN	195.20	52	0	33	12	35	49	39	35	35	40	3	8	3	18	0	12	9	14	6	0	0	0	0	14	3	0	0	0	6		1.8682E8	1.4873E7	2.3929E8	1.8509E9	4.1251E8	2.7432E8	1.026E8	6.5351E7	4.1186E5	4.3327E5	2.6862E5	4.0973E6		2.0317E6	1.2254E6	1.5992E7
554	26573	A0A024R231|A0A024R231_HUMAN	177.54	52	0	20	0	31	0	33	0	35	15	3	0	20	28	0	15	0	3	0	0	6	0	0	0	0	0	0	0	0		2.7399E7		4.5399E7		2.0894E7		3.0128E7	7.0549E6	2.1332E5		5.8297E6	8.5112E6		2.1111E6		1.1149E5
445	28498	A6ZID5|A6ZID5_HUMAN	165.55	52	0	4	6	4	0	14	0	37	46	27	15	23	0	0	0	4	22	19	0	0	0	0	0	0	0	0	0	0		5.7082E6	2.453E6	1.142E6		0		2.5897E7	1.6267E8	6.6235E7	1.2456E8	7.3335E7				0	5.7783E7
361	28132	Q9BS19|Q9BS19_HUMAN	164.36	52	0	46	23	50	0	39	19	25	52	16	21	38	16	0	13	16	23	8	0	0	0	0	0	0	0	0	0	0		2.4172E8	2.9886E7	5.2515E8		2.9447E8	3.0252E6	9.8174E6	2.6869E8	3.547E6	9.5714E6	1.1112E7	2.7235E6		3.0797E6	1.7429E6	1.0453E6
875	27171	V9HWD8|V9HWD8_HUMAN	160.12	52	0	9	5	39	0	0	0	0	40	0	0	3	0	0	0	0	0	0	0	0	0	0	0	0	0	0	0	0		7.4811E5	5.8075E5	7.5287E7					7.2429E7			0
548	27638	A0A384ME80|A0A384ME80_HUMAN	149.71	52	0	22	13	34	0	16	6	18	19	18	12	36	28	0	22	27	28	12	0	0	0	0	0	0	0	0	0	0		5.5896E6		0									7.005E5			0	0
639	28059	Q5T8R2|Q5T8R2_HUMAN	142.89	52	0	0	0	0	0	0	0	11	15	28	44	33	19	0	19	4	33	17	0	0	0	0	0	0	0	0	0	0								3.1519E5	1.4154E6	4.6785E6	7.5576E6	1.2461E6	2.7024E5		7.4267E5		1.3429E6
776	29867	B4DUZ1|B4DUZ1_HUMAN	124.35	52	0	0	0	0	0	6	12	12	22	18	22	21	33	0	22	21	18	0	0	0	0	0	0	0	0	0	0	0									0
930	30511	V9HWH9|V9HWH9_HUMAN	112.71	52	0	15	0	0	34	15	0	0	15	34	34	26	26	0	43	35	26	0	0	9	0	0	0	0	0	0	0	9		4.0053E7			4.9162E8	2.5631E7			0	4.3004E6	8.7602E6	1.403E6	2.7877E6		3.7237E6	2.0346E6	2.6085E5
164	26279	A0A0A0MSN4|A0A0A0MSN4_HUMAN	257.93	51	0	32	24	34	7	26	42	41	42	0	11	5	1	0	0	5	5	2	1	0	0	0	1	0	0	0	0	1		1.9778E8	1.3839E8	5.3741E8	3.2945E7	1.9293E8	5.4276E8	1.2142E8	5.477E8		1.0964E7	1.1388E6	3.8635E5			6.7668E5	7.9939E5
164	26280	I3UJJ7|I3UJJ7_HUMAN	257.93	51	0	32	24	34	7	26	42	41	42	0	11	5	1	0	0	5	5	2	1	0	0	0	1	0	0	0	0	1		1.9778E8	1.3839E8	5.3741E8	3.2945E7	1.9293E8	5.4276E8	1.2142E8	5.477E8		1.0964E7	1.1388E6	3.8635E5			6.7668E5	7.9939E5
105	29036	A0A140VJQ2|A0A140VJQ2_HUMAN	239.07	51	0	24	19	12	12	17	31	24	20	51	46	43	42	0	44	34	31	16	0	5	0	0	5	0	0	0	0	0		4.1131E8	1.1435E8	8.7327E6	2.0766E7	8.685E7	6.6217E7	5.2143E7	4.6357E6	7.0027E9	2.2903E9	2.1362E8	3.7174E8		4.1159E8	1.3907E8	1.398E8
176	26705	D3DSQ1|D3DSQ1_HUMAN	204.89	51	0	26	14	13	17	22	24	24	24	38	31	22	32	0	31	32	27	10	0	2	0	0	0	0	0	0	0	0													0
270	26258	A0A0S2Z3W3|A0A0S2Z3W3_HUMAN	201.43	51	0	19	19	30	28	32	45	31	23	9	13	3	18	0	11	7	17	7	2	0	0	0	2	2	0	0	0	0				1.6478E5		0	1.6708E6
350	26273	V9HWG1|V9HWG1_HUMAN	186.28	51	0	28	19	27	37	21	2	17	0	32	38	20	29	0	17	3	26	2	0	0	0	0	6	0	0	0	0	0		2.8096E8	5.4603E7	7.4985E7	7.5265E8	1.1444E8	8.0297E5	2.9825E6		1.4732E7	1.6949E7	2.9807E6	7.2677E6		2.8879E6	6.7212E4	4.1106E6
516	29039	A8K651|A8K651_HUMAN	168.33	51	0	0	0	0	0	0	0	0	0	51	41	32	41	0	41	27	22	5	0	0	0	0	0	0	0	0	0	0										4.0159E7	2.8578E7	3.1788E6	9.9596E6		1.1488E7	7.6742E5	1.5193E6
366	29319	Q2PAD7|Q2PAD7_HUMAN	147.46	51	0	0	0	0	0	0	0	0	0	47	44	29	29	0	29	10	8	0	0	0	0	0	0	0	0	0	0	0										1.1171E8	7.2901E8	1.3097E7	3.2965E7		4.6506E7	7.1988E5	8.773E5
1044	29438	V9HW43|V9HW43_HUMAN	117.06	51	0	0	0	8	8	0	0	8	0	28	28	27	8	0	8	0	8	0	0	36	0	0	0	0	0	0	0	0				8.0317E6	1.3393E6			3.2422E5		1.7428E6	1.5456E7	3.5376E6	1.7525E6		2.7192E6		2.5029E5
813	30043	A0A6N7K717|A0A6N7K717_9GAMM	110.54	51	0	10	10	0	0	0	8	10	29	51	29	19	27	0	8	39	8	10	0	23	0	0	0	0	0	0	0	0		1.3849E7	4.025E6				5.4512E6	5.7946E5	4.6382E6	2.0297E8	3.0891E7	1.2783E6	1.8074E6		1.5132E6	7.83E6	8.2695E5
813	30044	A0A3N5IG31|A0A3N5IG31_9PLAN	110.54	51	0	10	10	0	0	0	8	10	29	51	29	19	27	0	8	39	8	10	0	23	0	0	0	0	0	0	0	0		1.3849E7	4.025E6				5.4512E6	5.7946E5	4.6382E6	2.0297E8	3.0891E7	1.2783E6	1.8074E6		1.5132E6	7.83E6	8.2695E5
813	30045	A0A5Y2AE97|A0A5Y2AE97_SALER	110.54	51	0	10	10	0	0	0	8	10	29	51	29	19	27	0	8	39	8	10	0	23	0	0	0	0	0	0	0	0		1.3849E7	4.025E6				5.4512E6	5.7946E5	4.6382E6	2.0297E8	3.0891E7	1.2783E6	1.8074E6		1.5132E6	7.83E6	8.2695E5
813	30046	B2R4R0|B2R4R0_HUMAN	110.54	51	0	10	10	0	0	0	8	10	29	51	29	19	27	0	8	39	8	10	0	23	0	0	0	0	0	0	0	0		1.3849E7	4.025E6				5.4512E6	5.7946E5	4.6382E6	2.0297E8	3.0891E7	1.2783E6	1.8074E6		1.5132E6	7.83E6	8.2695E5
813	30047	Q0VAS5|Q0VAS5_HUMAN	110.54	51	0	10	10	0	0	0	8	10	29	51	29	19	27	0	8	39	8	10	0	23	0	0	0	0	0	0	0	0		1.3849E7	4.025E6				5.4512E6	5.7946E5	4.6382E6	2.0297E8	3.0891E7	1.2783E6	1.8074E6		1.5132E6	7.83E6	8.2695E5
813	30048	A0A2D7GQ71|A0A2D7GQ71_ALTSX	110.54	51	0	10	10	0	0	0	8	10	29	51	29	19	27	0	8	39	8	10	0	23	0	0	0	0	0	0	0	0		1.3849E7	4.025E6				5.4512E6	5.7946E5	4.6382E6	2.0297E8	3.0891E7	1.2783E6	1.8074E6		1.5132E6	7.83E6	8.2695E5
517	30392	A0A7S5BY32|A0A7S5BY32_HUMAN	97.12	51	0	30	30	39	30	30	21	30	51	39	30	9	30	0	24	24	30	15	0	0	0	0	0	0	0	0	0	0									0
956	33729	A0A5C2GXK2|A0A5C2GXK2_HUMAN	85.90	51	0	12	12	12	12	12	33	33	51	33	12	33	33	0	33	0	12	12	0	0	0	0	12	0	0	0	0	0									1.3641E6
956	33880	A0A5C2GPC1|A0A5C2GPC1_HUMAN	85.90	51	0	12	12	12	12	12	33	33	51	33	12	33	33	0	33	0	12	12	0	0	0	0	12	0	0	0	0	0									1.3641E6
2222	38236	Q6GV32|Q6GV32_HUMAN	81.98	51	0	0	0	0	0	0	26	0	0	0	44	0	0	0	0	0	0	0	0	0	0	0	0	0	0	0	0	0							3.9999E6				1.1726E6
2014	32223	A0A5C2G8Q3|A0A5C2G8Q3_HUMAN	74.98	51	0	17	0	31	0	11	0	0	25	0	0	0	0	0	0	0	0	0	0	0	0	0	0	0	0	0	0	0						1.442E5
105	29002	A0A0S2Z4G7|A0A0S2Z4G7_HUMAN	239.07	50	0	23	18	11	11	16	30	23	20	50	45	42	41	0	43	33	30	15	0	5	0	0	5	0	0	0	0	0		4.1131E8	1.1435E8	8.7327E6	2.0766E7	8.685E7	6.6217E7	5.2143E7	4.6357E6	7.0027E9	2.2903E9	2.1362E8	3.7174E8		4.1159E8	1.3907E8	1.398E8
266	28031	B2RCX0|B2RCX0_HUMAN	205.16	50	0	15	4	9	0	15	0	9	19	48	40	38	35	0	35	9	24	19	0	0	0	0	0	0	0	0	0	4		1.0787E8	1.6657E6	0		2.9801E7		1.9818E6	2.519E6	1.12E9	1.4332E8	1.3422E8	2.9517E8		1.8444E8	2.3803E6	5.904E6
266	28032	A0A024R895|A0A024R895_HUMAN	205.16	50	0	15	4	9	0	15	0	9	19	48	40	38	35	0	35	9	24	19	0	0	0	0	0	0	0	0	0	4		1.0787E8	1.6657E6	0		2.9801E7		1.9818E6	2.519E6	1.12E9	1.4332E8	1.3422E8	2.9517E8		1.8444E8	2.3803E6	5.904E6
86	26352	Q5EBM2|Q5EBM2_HUMAN	204.64	50	0	24	20	36	44	28	19	18	26	18	23	23	22	0	18	15	15	15	8	8	2	0	11	6	2	0	2	4		1.7509E5	3.924E4	4.7354E5	5.8819E5	1.5583E5
274	26314	B4DGD7|B4DGD7_HUMAN	203.76	50	0	21	17	42	46	26	36	23	25	8	6	6	13	0	10	8	13	0	0	0	0	0	0	0	0	0	0	0		1.8759E8	4.7962E7	5.4603E8	3.9482E9	2.6505E8	3.3153E8	3.177E7	5.9685E7	1.6799E6	6.2166E5	4.2024E5	7.7036E6		4.9903E6	2.1256E5	1.1216E7
270	26260	H3BP20|H3BP20_HUMAN	201.43	50	0	18	18	29	28	31	44	30	23	9	13	3	17	0	10	7	17	7	2	0	0	0	2	1	0	0	0	0				1.6478E5		0	1.6708E6
322	26703	A0A7P0TA71|A0A7P0TA71_HUMAN	197.78	50	0	0	0	0	0	0	3	5	5	30	39	34	24	0	27	31	29	2	0	0	0	0	0	0	0	0	0	0							7.8321E5	1.8941E6	3.7015E5	3.7663E7	3.015E8	3.6929E7	1.3611E7		2.0282E7	2.1842E7	9.3429E6
205	26443	E9PKE3|E9PKE3_HUMAN	195.94	50	0	9	7	14	15	9	15	20	8	24	34	33	30	0	29	10	19	4	1	4	0	0	9	0	0	0	0	2										0	6.7328E6	7.0048E4	8.0458E5		1.575E6		1.1296E5
1003	26799	A0A5F0IAD2|A0A5F0IAD2_9MICC	191.15	50	0	0	0	0	0	0	0	21	0	0	0	0	0	0	0	0	42	3	0	0	0	0	0	0	0	0	0	0																	1.0507E6
1003	26800	A0A2N6RHL7|A0A2N6RHL7_MICLU	191.15	50	0	0	0	0	0	0	0	21	0	0	0	0	0	0	0	0	42	3	0	0	0	0	0	0	0	0	0	0																	1.0507E6
1003	26801	A0A4P8HGU0|A0A4P8HGU0_MICLU	191.15	50	0	0	0	0	0	0	0	21	0	0	0	0	0	0	0	0	42	3	0	0	0	0	0	0	0	0	0	0																	1.0507E6
1003	26802	A0A7W3XN87|A0A7W3XN87_9MICC	191.15	50	0	0	0	0	0	0	0	21	0	0	0	0	0	0	0	0	42	3	0	0	0	0	0	0	0	0	0	0																	1.0507E6
1003	26803	A0A031HYH5|A0A031HYH5_MICLU	191.15	50	0	0	0	0	0	0	0	21	0	0	0	0	0	0	0	0	42	3	0	0	0	0	0	0	0	0	0	0																	1.0507E6
1003	26804	A0A2A9K6M2|A0A2A9K6M2_9MICC	191.15	50	0	0	0	0	0	0	0	21	0	0	0	0	0	0	0	0	42	3	0	0	0	0	0	0	0	0	0	0																	1.0507E6
1003	26806	A0A433IQA4|A0A433IQA4_9MICC	191.15	50	0	0	0	0	0	0	0	21	0	0	0	0	0	0	0	0	42	3	0	0	0	0	0	0	0	0	0	0																	1.0507E6
1003	26807	D3LLL7|D3LLL7_MICLU	191.15	50	0	0	0	0	0	0	0	21	0	0	0	0	0	0	0	0	42	3	0	0	0	0	0	0	0	0	0	0																	1.0507E6
1003	26808	A0A4Y8PLZ3|A0A4Y8PLZ3_9MICC	191.15	50	0	0	0	0	0	0	0	21	0	0	0	0	0	0	0	0	42	3	0	0	0	0	0	0	0	0	0	0																	1.0507E6
1003	26809	A0A229HLT9|A0A229HLT9_9MICC	191.15	50	0	0	0	0	0	0	0	21	0	0	0	0	0	0	0	0	42	3	0	0	0	0	0	0	0	0	0	0																	1.0507E6
1003	26810	A0A4U1LDE5|A0A4U1LDE5_MICLU	191.15	50	0	0	0	0	0	0	0	21	0	0	0	0	0	0	0	0	42	3	0	0	0	0	0	0	0	0	0	0																	1.0507E6
1003	26811	A0A366DHC3|A0A366DHC3_9MICC	191.15	50	0	0	0	0	0	0	0	21	0	0	0	0	0	0	0	0	42	3	0	0	0	0	0	0	0	0	0	0																	1.0507E6
1005	26805	A0A031G1V8|A0A031G1V8_MICLU	187.49	50	0	0	0	0	0	0	0	21	0	0	0	0	0	0	0	0	42	3	0	0	0	0	0	0	0	0	0	0																	2.7007E6
580	27018	B4E1D3|B4E1D3_HUMAN	176.18	50	0	6	3	14	0	0	0	0	6	16	43	34	15	0	12	0	0	0	0	0	0	0	0	0	0	0	0	0		7.4996E5	1.4862E7	5.0095E7					2.1532E5	4.8165E6	5.8939E7	3.6879E7	1.1426E6		1.0578E6
458	27001	C9JL73|C9JL73_HUMAN	173.08	50	0	0	0	0	0	0	0	15	0	0	0	24	41	0	42	33	46	3	0	0	0	0	0	0	0	0	0	0								1.6422E7				3.2904E6	1.3609E7		1.6032E7	2.2741E6	1.0514E7
445	28499	A5YRU5|A5YRU5_HUMAN	165.55	50	0	4	6	4	0	14	0	35	44	26	14	22	0	0	0	4	21	18	0	0	0	0	0	0	0	0	0	0		5.7082E6	2.453E6	1.142E6		0		2.5897E7	1.6267E8	6.6235E7	1.2456E8	7.3335E7				0	5.7783E7
386	27365	H3BLV0|H3BLV0_HUMAN	165.03	50	0	4	4	13	21	13	13	19	0	20	40	21	33	0	35	30	37	2	0	0	0	0	11	2	0	0	0	0		1.7009E6	0	1.0793E7	4.6053E7	1.3789E7	1.7729E6	7.4672E6		3.2664E6	3.3374E7	6.8071E6	1.7294E7		2.3599E7	4.2421E6	1.3039E7
380	28466	W8GRM7|W8GRM7_HUMAN	156.23	50	0	20	7	0	26	15	29	12	7	40	46	21	49	0	44	50	21	0	0	0	0	0	0	0	0	0	0	0										2.7092E6	2.9801E6		8.857E5			2.2021E5
679	27724	Q658J0|Q658J0_HUMAN	149.70	50	0	0	0	0	0	0	11	45	48	0	3	3	3	0	3	0	11	0	0	0	0	0	0	0	0	0	0	0							2.9281E6	5.3507E7	4.6294E7		1.2326E6	0	4.5253E4		0		6.2117E5
659	30450	E9PP50|E9PP50_HUMAN	143.19	50	0	0	0	7	0	0	0	28	18	18	43	50	43	0	42	35	39	0	0	0	0	0	0	0	0	0	0	0				1.7076E6				1.0561E6	8.0349E4	1.0374E6	1.5233E7	2.0655E7	4.9683E6		4.6149E6	9.3192E5	9.6694E5
608	27563	V9HWF2|V9HWF2_HUMAN	141.34	50	0	36	22	12	0	12	0	13	9	10	5	18	23	0	27	10	14	0	0	0	0	0	0	0	0	0	0	0		2.9749E8	3.0213E7	1.9725E7		1.0984E7		1.5702E6	2.4078E5	8.9481E5	5.9005E5	5.4554E6	1.4403E7		5.8609E6	7.3355E5	1.2901E6
550	30933	B4DPP0|B4DPP0_HUMAN	126.56	50	0	18	18	0	0	18	12	12	12	16	33	12	12	0	16	33	16	16	0	0	0	0	0	0	0	0	0	0		5.4298E7	1.2855E7			1.3912E7	8.2286E6	1.085E7	1.705E7	7.0868E7	1.4896E8	4.241E7	2.2882E7		3.4204E7	2.0906E7	3.0265E7
649	31552	C9IZG4|C9IZG4_HUMAN	118.99	50	0	50	34	24	50	34	21	21	21	21	21	21	21	0	21	21	10	0	0	0	0	0	0	0	0	0	0	0		3.4517E8	1.0131E8	5.3445E7	5.6394E8	1.2395E8	3.0687E7	5.0079E6	2.4436E6	4.3076E6	1.8576E7	5.0752E6	4.5419E6		5.0047E6	2.4459E6	4.8052E5
1169	30943	A0A7K1ILA7|A0A7K1ILA7_9ACTN	112.28	50	0	0	0	0	0	0	0	0	0	20	20	45	20	0	45	0	0	0	0	13	0	0	9	0	0	0	0	0												1.4491E6			5.0817E6
711	31883	A0N5G3|A0N5G3_HUMAN	93.49	50	0	7	7	19	19	20	7	19	25	7	7	13	7	0	7	0	7	7	0	0	0	0	0	0	0	0	0	0						0
956	33732	A0A5C2GCD2|A0A5C2GCD2_HUMAN	85.90	50	0	12	12	12	12	12	33	33	50	33	12	33	33	0	33	0	12	12	0	0	0	0	12	0	0	0	0	0									1.3641E6
2245	44242	E5RGS1|E5RGS1_HUMAN	57.54	50	0	0	0	0	30	0	0	0	0	0	50	0	0	0	0	0	0	0	0	0	0	0	0	0	0	0	0	0					3.5888E6						1.3339E5
109	28431	A0A2T4DA31|A0A2T4DA31_9BACT	143.50	49	22	17	17	4	0	17	23	23	19	42	27	22	22	22	22	26	29	19	22	34	19	13	19	19	13	22	19	22										0
131	26105	B4DZ36|B4DZ36_HUMAN	278.27	49	0	21	26	40	31	30	48	32	34	8	19	12	7	0	9	7	8	3	2	2	0	0	7	0	0	0	0	2		2.8766E8	6.362E8	1.6832E9	1.065E9	1.1144E9	1.8433E9	2.9118E8	4.2477E8	7.4591E6	7.7231E7	2.463E7	1.1973E7		1.2309E7	2.4459E6	8.7874E6
317	26585	J3KN36|J3KN36_HUMAN	230.42	49	0	0	1	1	0	1	1	0	0	8	46	12	13	0	19	18	13	0	0	0	0	0	0	0	0	0	0	0			6.7869E5	1.1389E5		8.9412E5	9.6655E4			7.1244E6	2.1719E8	5.4992E6	8.4697E6		1.8764E7	1.2396E7	5.2811E6
310	26359	D3DU13|D3DU13_HUMAN	208.91	49	0	21	18	23	6	20	34	35	38	0	6	6	0	0	0	6	6	3	2	0	0	0	0	0	0	0	0	0								1.1011E5	8.0505E5			1.2771E5
268	26920	E9PLK3|E9PLK3_HUMAN	204.11	49	0	0	0	1	0	3	2	30	26	33	16	20	31	0	21	26	25	0	0	1	0	0	0	0	0	0	0	0				2.9996E5		2.518E6	3.642E6	8.9625E7	4.8348E7	5.2946E7	1.5826E7	2.7876E7	5.5884E7		1.8675E7	1.9678E7	1.7423E7
205	26441	V9HW22|V9HW22_HUMAN	195.94	49	0	8	7	14	14	9	14	20	7	24	33	33	29	0	28	10	18	4	1	4	0	0	9	0	0	0	0	2										0	6.7328E6	7.0048E4	8.0458E5		1.575E6		1.1296E5
364	26812	A8K5I0|A8K5I0_HUMAN	185.92	49	0	4	0	3	14	0	0	10	0	21	31	25	23	0	28	9	18	4	0	4	0	0	1	0	0	0	0	0					1.7005E6			0		8.1115E5	1.1188E6	1.0121E6	1.2267E6		1.836E6		7.1334E5
364	26813	A0A1U9X7W4|A0A1U9X7W4_HUMAN	185.92	49	0	4	0	3	14	0	0	10	0	21	31	25	23	0	28	9	18	4	0	4	0	0	1	0	0	0	0	0					1.7005E6			0		8.1115E5	1.1188E6	1.0121E6	1.2267E6		1.836E6		7.1334E5
364	26814	A0A0G2JIW1|A0A0G2JIW1_HUMAN	185.92	49	0	4	0	3	14	0	0	10	0	21	31	25	23	0	28	9	18	4	0	4	0	0	1	0	0	0	0	0					1.7005E6			0		8.1115E5	1.1188E6	1.0121E6	1.2267E6		1.836E6		7.1334E5
611	26757	A0A8I5KT88|A0A8I5KT88_HUMAN	185.75	49	0	0	0	0	3	0	0	2	0	17	45	16	14	0	16	10	11	0	0	0	0	0	0	0	0	0	0	0					4.7524E6			0		4.0006E6	7.5366E7	2.4837E6	1.1396E6		2.961E6	1.8634E6	3.551E5
611	26758	V9HVY3|V9HVY3_HUMAN	185.75	49	0	0	0	0	3	0	0	2	0	17	45	16	14	0	16	10	11	0	0	0	0	0	0	0	0	0	0	0					4.7524E6			0		4.0006E6	7.5366E7	2.4837E6	1.1396E6		2.961E6	1.8634E6	3.551E5
469	26872	A0A024R713|A0A024R713_HUMAN	177.91	49	0	29	16	18	0	17	22	37	22	6	0	7	5	0	5	3	7	3	0	0	0	0	0	0	0	0	0	0		1.4682E8	2.0144E7	4.4891E7		3.166E7	2.487E6	5.4579E7	7.5127E6	1.2201E6		2.0709E6	2.431E6		1.6499E6	7.0013E5	1.2816E6
580	27019	V9HVY1|V9HVY1_HUMAN	176.18	49	0	5	3	13	0	0	0	0	6	16	42	33	14	0	12	0	0	0	0	0	0	0	0	0	0	0	0	0		7.4996E5	1.4862E7	5.0095E7					2.1532E5	4.8165E6	5.8939E7	3.6879E7	1.1426E6		1.0578E6
1099	27894	A0A494C0Q8|A0A494C0Q8_HUMAN	146.82	49	0	47	14	4	7	19	11	16	0	0	0	0	0	0	0	0	6	0	0	0	0	0	0	0	0	0	0	0		1.5076E8	2.3064E7	0	1.3078E7	4.1519E7	2.6744E6	3.329E6									4.5573E5
1866	30692	A0A024QZ42|A0A024QZ42_HUMAN	97.54	49	0	0	0	0	8	0	0	0	0	41	0	0	0	0	0	16	7	0	0	0	0	0	0	0	0	0	0	0										0
1429	32173	E9PQH6|E9PQH6_HUMAN	94.10	49	0	0	0	0	0	7	0	10	0	10	49	0	28	0	10	17	17	0	0	0	0	0	0	0	0	0	0	0											1.1378E5
1797	33869	A0A5C2G1R0|A0A5C2G1R0_HUMAN	91.76	49	0	15	0	24	14	0	0	14	20	0	0	7	0	0	0	0	0	0	0	0	0	0	0	0	0	0	0	0		0
1862	33893	A0A5C2G466|A0A5C2G466_HUMAN	80.50	49	0	0	0	29	14	15	0	14	20	0	0	7	0	0	0	0	0	0	0	0	0	0	0	0	0	0	0	0				0		2.4895E5
158	26736	Q0IIN1|Q0IIN1_HUMAN	211.45	48	5	10	4	2	0	4	7	5	5	39	20	32	21	5	21	33	15	14	3	21	10	3	5	16	3	5	5	19		3.1919E7	1.5634E5			8.8686E4	0			2.6831E8	2.868E7	1.8079E7	8.9872E6		1.255E7	1.6513E7	1.7852E6
105	29037	A4ZU86|A4ZU86_HUMAN	239.07	48	0	23	18	11	11	16	29	23	19	48	44	41	40	0	42	32	29	15	0	5	0	0	5	0	0	0	0	0		4.1131E8	1.1435E8	8.7327E6	2.0766E7	8.685E7	6.6217E7	5.2143E7	4.6357E6	7.0027E9	2.2903E9	2.1362E8	3.7174E8		4.1159E8	1.3907E8	1.398E8
592	26740	A0A3S0UNG7|A0A3S0UNG7_9MICC	195.32	48	0	0	0	0	0	0	0	27	0	2	2	0	2	0	2	2	48	7	0	0	0	0	0	0	0	0	0	0																	6.0074E5
592	26745	A0A151CY38|A0A151CY38_9MICC	195.32	48	0	0	0	0	0	0	0	27	0	2	2	0	2	0	2	2	48	7	0	0	0	0	0	0	0	0	0	0																	6.0074E5
592	26747	A0A1F1KHK9|A0A1F1KHK9_9MICC	195.32	48	0	0	0	0	0	0	0	27	0	2	2	0	2	0	2	2	48	7	0	0	0	0	0	0	0	0	0	0																	6.0074E5
616	26731	A0A2I1XX77|A0A2I1XX77_MICLU	194.72	48	0	0	0	0	0	0	0	25	0	2	2	0	2	0	2	2	48	3	0	0	0	0	0	0	0	0	0	0																	3.8306E6
616	26732	C5C955|C5C955_MICLC	194.72	48	0	0	0	0	0	0	0	25	0	2	2	0	2	0	2	2	48	3	0	0	0	0	0	0	0	0	0	0																	3.8306E6
616	26733	A0A1R4K8R4|A0A1R4K8R4_MICLU	194.72	48	0	0	0	0	0	0	0	25	0	2	2	0	2	0	2	2	48	3	0	0	0	0	0	0	0	0	0	0																	3.8306E6
627	26764	A0A4Y9H4Q4|A0A4Y9H4Q4_9MICC	190.17	48	0	0	0	0	0	0	0	25	0	2	2	0	2	0	2	2	48	3	0	0	0	0	0	0	0	0	0	0																	3.8513E5
627	26765	A0A562FP76|A0A562FP76_MICLU	190.17	48	0	0	0	0	0	0	0	25	0	2	2	0	2	0	2	2	48	3	0	0	0	0	0	0	0	0	0	0																	3.8513E5
627	26766	A0A031IFS1|A0A031IFS1_MICLU	190.17	48	0	0	0	0	0	0	0	25	0	2	2	0	2	0	2	2	48	3	0	0	0	0	0	0	0	0	0	0																	3.8513E5
569	26372	B7Z7G9|B7Z7G9_HUMAN	177.23	48	0	0	0	0	40	0	6	0	3	11	9	3	19	0	11	22	5	0	0	0	0	0	0	0	0	0	0	0					4.131E8		5.7708E6		0	1.7756E7	1.1851E7	4.6175E5	3.1576E7		2.4729E7	2.0551E7	4.3459E6
273	27020	A0A024QZ64|A0A024QZ64_HUMAN	170.82	48	0	33	19	23	37	23	27	34	43	24	22	16	24	0	24	16	16	0	0	2	0	0	0	0	0	0	0	0		4.9808E7	1.9216E7	3.4066E7	7.1558E8	5.2118E7	3.2917E7	3.5763E7	5.444E7	4.3212E6	1.1549E7	2.3945E6	7.4317E6		4.6871E6	1.0573E6	1.1935E6
342	26923	E7ER27|E7ER27_HUMAN	169.69	48	0	22	6	22	48	21	27	9	2	6	7	10	15	0	19	11	3	3	0	4	0	0	2	0	0	0	0	0		1.8422E8	8.7248E6	1.2804E8	2.1868E9	3.3655E8	9.839E7	2.743E6	4.0315E5	3.8305E6	6.6133E6	3.5518E6	1.156E7		7.7316E6	2.1606E6	2.4192E5
761	27665	A0A7T5AHT9|A0A7T5AHT9_MICLU	165.81	48	0	0	0	0	0	0	0	34	4	0	0	0	0	0	0	0	39	4	0	0	0	0	0	0	0	0	0	0																	0
730	27582	B1AK88|B1AK88_HUMAN	154.06	48	0	0	0	31	34	0	0	0	0	25	27	27	26	0	19	7	3	3	0	8	0	0	0	0	0	0	0	0				1.2379E7	2.3347E8					7.5922E6	1.2525E7	1.4497E7	1.1087E7		5.363E6	1.1913E6	2.3096E5
1275	28203	B3KT85|B3KT85_HUMAN	149.74	48	0	0	0	0	0	0	0	0	0	3	42	12	3	0	0	24	7	0	0	0	0	0	0	0	0	0	0	0										3.271E5	3.8264E7	8.4154E5	1.5203E5			2.6717E6	3.9732E5
679	27725	A0A024R3V5|A0A024R3V5_HUMAN	149.70	48	0	0	0	0	0	0	11	43	46	0	3	3	3	0	3	0	11	0	0	0	0	0	0	0	0	0	0	0							2.9281E6	5.3507E7	4.6294E7		1.2326E6	0	4.5253E4		0		6.2117E5
535	28072	A0A024R7G2|A0A024R7G2_HUMAN	145.57	48	0	0	0	0	0	0	5	30	12	45	45	38	33	0	38	24	34	0	0	0	0	0	0	0	0	0	0	0								3.6454E6	0	9.1137E6	3.1263E7	4.5302E6	5.3567E6		7.9395E6	1.5123E6	5.8063E6
659	30451	V9HWI5|V9HWI5_HUMAN	143.19	48	0	0	0	7	0	0	0	27	17	17	41	48	41	0	40	34	37	0	0	0	0	0	0	0	0	0	0	0				1.7076E6				1.0561E6	8.0349E4	1.0374E6	1.5233E7	2.0655E7	4.9683E6		4.6149E6	9.3192E5	9.6694E5
746	31530	A0A5C2GK55|A0A5C2GK55_HUMAN	100.12	48	0	0	0	37	35	0	16	16	27	16	35	27	16	0	16	16	16	16	0	16	0	0	16	0	0	0	0	0				0
1107	30791	A0A5C2GA89|A0A5C2GA89_HUMAN	87.08	48	0	9	9	24	26	18	8	17	26	17	32	26	17	0	8	0	8	0	0	0	0	0	0	0	0	0	0	0											1.3731E5
1648	34052	E7ER95|E7ER95_HUMAN	82.57	48	0	0	0	0	12	0	0	0	12	0	12	0	32	0	27	12	12	12	0	0	0	0	0	0	0	0	0	0					0				1.7458E5		1.0894E6		3.7392E6		2.9499E6	6.3537E4	4.2259E5
1945	34217	A0A0F7SZ86|A0A0F7SZ86_HUMAN	73.45	48	0	0	0	8	8	0	0	0	48	0	0	0	0	0	0	0	0	0	0	0	0	0	0	0	0	0	0	0				9.3901E6	0				5.419E6
318	26543	V9HWJ0|V9HWJ0_HUMAN	230.20	47	0	0	2	0	0	0	3	7	0	21	45	15	14	0	17	17	13	1	0	0	0	0	0	0	0	0	0	0			8.0332E6							4.6506E6	1.108E8	2.8103E6	2.9795E6		3.283E6	2.4238E6	5.316E5
343	26549	E9PKU7|E9PKU7_HUMAN	219.85	47	0	0	0	0	0	0	4	7	0	19	47	13	11	0	14	17	12	1	0	0	0	0	0	0	0	0	0	0											5.9157E5
266	28033	A0A0C4DFV9|A0A0C4DFV9_HUMAN	205.16	47	0	14	3	8	0	14	0	8	18	45	37	35	33	0	33	8	22	18	0	0	0	0	0	0	0	0	0	3		1.0787E8	1.6657E6	0		2.9801E7		1.9818E6	2.519E6	1.12E9	1.4332E8	1.3422E8	2.9517E8		1.8444E8	2.3803E6	5.904E6
265	26255	B4DVA7|B4DVA7_HUMAN	200.65	47	0	18	18	26	31	26	43	33	26	9	13	6	22	0	14	7	20	7	2	0	0	0	2	1	0	0	0	0				1.0899E7	1.8719E7		5.3268E7	1.7969E7	1.1134E7			2.7477E5	2.4203E6		0		0
352	27124	B3KNK9|B3KNK9_HUMAN	193.34	47	0	0	0	0	0	2	21	0	0	9	32	32	26	0	25	33	2	0	6	2	0	0	28	2	0	0	0	2						3.4516E6	3.1349E7			5.7976E6	2.7996E8	1.3269E8	2.1987E7		2.4189E7	2.3584E7	9.2946E4
213	28863	A0A2R8Y6X2|A0A2R8Y6X2_HUMAN	169.20	47	0	42	30	38	47	38	23	21	20	20	20	7	7	0	20	7	7	7	0	0	0	0	0	0	0	0	0	0		1.9456E9	1.2704E8	3.8658E8	4.5594E9	6.9772E8	1.0266E7	1.815E6	1.4917E6	4.8797E6	1.298E7	5.3556E6	3.7542E6		3.0014E6	3.5361E6	4.5815E6
515	27440	B2R888|B2R888_HUMAN	162.50	47	0	0	10	6	0	4	21	12	0	25	24	13	28	0	18	22	16	0	0	0	0	0	0	0	0	0	0	0			2.7625E6	2.7999E6		1.0737E6	2.362E7	1.3792E6		9.0956E6	1.3485E7	3.2039E6	5.8962E6		5.9941E6	5.5407E7	2.4239E6
745	28484	A8K0T9|A8K0T9_HUMAN	147.87	47	0	0	0	0	19	0	0	0	0	22	18	32	47	0	47	3	3	0	0	0	0	0	0	0	0	0	0	0					5.8941E7					2.9653E6	7.5851E6	5.0549E6	1.1674E7		4.9759E6
765	27422	Q2TU34|Q2TU34_HUMAN	147.61	47	0	10	0	5	23	11	20	20	36	8	0	8	5	0	9	8	12	0	0	0	0	0	0	0	0	0	0	0		1.5405E7		4.9614E6	1.1218E8	9.539E6	2.1276E7	6.5784E6	7.6137E7	8.708E5		8.0253E5	8.1015E5		1.6492E6	2.4545E5	2.8131E5
608	27559	A0A5K1VW95|A0A5K1VW95_HUMAN	141.34	47	0	34	21	11	0	11	0	12	8	10	5	17	22	0	25	10	13	0	0	0	0	0	0	0	0	0	0	0		2.9749E8	3.0213E7	1.9725E7		1.0984E7		1.5702E6	2.4078E5	8.9481E5	5.9005E5	5.4554E6	1.4403E7		5.8609E6	7.3355E5	1.2901E6
1945	34221	A0A0F7T0G6|A0A0F7T0G6_HUMAN	73.45	47	0	0	0	8	8	0	0	0	47	0	0	0	0	0	0	0	0	0	0	0	0	0	0	0	0	0	0	0				9.3901E6	0				5.419E6
775	28418	V9HWD6|V9HWD6_HUMAN	131.09	46	3	0	0	0	3	0	0	7	4	17	21	27	35	3	38	9	17	3	0	4	0	0	0	0	0	3	0	0											1.2792E6	4.0173E5	4.2713E5		5.5077E5		3.555E5
128	26161	B4E3Q9|B4E3Q9_HUMAN	246.77	46	0	13	27	29	43	18	25	7	4	33	32	23	39	0	34	35	9	7	8	4	5	0	34	0	0	0	0	23		1.9505E8	5.1291E8	5.5667E8	9.6083E9	1.672E8	9.9411E7	2.172E6	2.0667E6	1.3439E8	3.1496E8	3.4286E7	1.9469E8		8.4812E7	9.6917E7	1.3656E6
101	26351	Q7Z374|Q7Z374_HUMAN	228.27	46	0	39	28	36	40	29	33	40	44	33	33	35	35	0	33	33	27	10	3	11	0	2	3	2	5	0	0	7									6.9085E4
291	26851	Q6NUR7|Q6NUR7_HUMAN	194.23	46	0	0	0	2	0	3	3	32	7	18	20	41	38	0	38	27	34	0	0	1	0	0	0	0	0	0	0	0						4.6065E6	2.7472E5	3.029E7	1.5771E6	3.8109E6	1.5088E7	3.3135E7	3.5481E7		4.4288E7	1.0944E7	2.1895E7
475	26953	D3DQI7|D3DQI7_HUMAN	188.61	46	0	2	2	0	0	2	4	0	0	20	46	20	19	0	24	23	2	0	0	0	0	0	0	0	0	0	0	0		2.7021E6	2.0338E6			1.2071E6	5.6349E5			6.3676E6	1.4183E8	3.362E6	7.2752E6		1.1036E7	7.302E6	1.5328E5
488	27154	Q59G70|Q59G70_HUMAN	178.40	46	0	0	0	0	0	0	0	0	0	22	44	12	12	0	9	19	9	0	0	0	0	0	0	0	0	0	0	0										3.219E6	2.4578E7	1.326E6	9.8369E5		1.6711E6	3.3016E6	2.1631E5
876	27113	B4DZY7|B4DZY7_HUMAN	178.19	46	0	0	3	0	0	0	0	0	0	25	40	4	4	0	7	4	0	0	0	0	0	0	0	0	0	0	0	0			5.5294E5							1.3125E7	5.6668E7	9.1992E5	1.3743E6		2.5872E6	2.8411E5
557	27524	B7Z2V6|B7Z2V6_HUMAN	167.05	46	0	0	0	0	0	0	0	25	0	0	5	31	32	0	42	25	39	0	0	0	0	0	0	0	0	0	0	0								1.1552E7			7.2704E5	7.133E6	9.3178E6		2.1986E7	4.5451E6	1.3384E7
383	31586	B4DQM5|B4DQM5_HUMAN	160.06	46	0	39	39	32	32	32	32	13	0	39	31	13	32	0	32	13	13	0	0	0	0	0	0	0	0	0	0	0		4.1283E5	6.8184E6
429	28121	A0A5F9ZH80|A0A5F9ZH80_HUMAN	157.92	46	0	0	16	21	3	44	34	21	21	18	23	21	21	0	12	23	21	3	0	0	0	0	0	0	0	0	0	0			1.2515E7	1.5947E7	9.8662E5	9.5704E7	6.4722E7	2.8557E7	1.2457E7	3.5083E6	6.9422E7	3.2314E6	3.635E6		5.1082E6	3.9548E6	3.7318E6
582	27331	B3KQ18|B3KQ18_HUMAN	156.06	46	0	0	0	0	0	0	0	0	0	18	46	8	8	0	4	13	5	0	0	0	0	0	0	0	0	0	0	0											1.9593E6
454	29111	A0A384NL22|A0A384NL22_HUMAN	142.99	46	0	20	5	0	0	11	8	37	22	46	40	7	31	0	38	15	38	7	0	8	0	0	0	0	0	0	0	0		4.2903E7	1.1521E6			2.6808E6	0	8.3514E7	1.7671E7	3.0356E7	3.628E7	4.6338E5	2.799E7		3.9575E7	0	2.3451E7
594	28510	D6RHI9|D6RHI9_HUMAN	140.92	46	0	23	13	22	28	28	0	11	7	25	35	15	15	0	30	4	15	4	3	0	0	0	3	0	0	0	0	3		2.2656E8	1.2648E7	3.4715E7	4.2899E8	3.3171E8		4.4429E6	8.2036E5	1.8254E7	4.2571E7	2.733E4	3.5153E6		4.8216E6	5.1362E5	3.0023E6
1019	27466	B4DIL5|B4DIL5_HUMAN	139.32	46	0	4	0	10	39	0	10	0	0	0	4	7	11	0	0	7	0	0	0	0	0	0	0	0	0	0	0	0				2.1763E6	1.4913E8		1.4064E5				3.7842E5	9.9384E5	4.7756E5			2.8656E5
1049	29469	Q7Z7M4|Q7Z7M4_HUMAN	133.73	46	0	38	31	0	0	38	20	28	7	0	0	0	0	0	0	0	0	0	0	0	0	0	0	0	0	0	0	0		1.5307E8	1.9202E7			5.3371E7	7.5931E6	2.4758E7	1.0312E6
1131	28686	B2R983|B2R983_HUMAN	123.58	46	0	4	0	0	37	0	0	0	0	8	4	13	11	0	7	15	7	0	0	0	0	0	0	0	0	0	0	0		3.1684E6			6.486E7					4.554E6	0	1.6343E6	1.5263E6		9.1308E5	1.8E6	6.6838E5
1131	28687	V9HWG9|V9HWG9_HUMAN	123.58	46	0	4	0	0	37	0	0	0	0	8	4	13	11	0	7	15	7	0	0	0	0	0	0	0	0	0	0	0		3.1684E6			6.486E7					4.554E6	0	1.6343E6	1.5263E6		9.1308E5	1.8E6	6.6838E5
1830	29789	A0A024R649|A0A024R649_HUMAN	115.60	46	0	0	0	0	46	0	0	0	0	0	8	0	0	0	0	0	0	0	0	0	0	0	0	0	0	0	0	0					1.2569E8						0
1593	32503	A0A7S5C300|A0A7S5C300_HUMAN	83.51	46	0	0	0	30	6	0	0	0	30	0	16	0	21	0	0	0	0	16	0	0	0	0	0	0	0	0	0	0											0		2.3547E5
1224	34393	A2IPI1|A2IPI1_HUMAN	71.45	46	0	11	11	11	11	11	11	11	46	11	11	11	11	0	11	0	11	11	0	0	0	0	11	0	0	0	0	0									0
252	27465	A0A228ZSI6|A0A228ZSI6_ECOLX	159.02	45	3	28	19	27	14	12	22	24	32	20	22	27	27	3	27	23	19	19	3	19	0	0	10	5	0	3	0	4		0
105	29003	A0A0S2Z491|A0A0S2Z491_HUMAN	239.07	45	0	21	17	10	10	15	27	21	18	45	41	38	37	0	39	30	27	14	0	4	0	0	4	0	0	0	0	0		4.1131E8	1.1435E8	8.7327E6	2.0766E7	8.685E7	6.6217E7	5.2143E7	4.6357E6	7.0027E9	2.2903E9	2.1362E8	3.7174E8		4.1159E8	1.3907E8	1.398E8
318	26544	B4DJ30|B4DJ30_HUMAN	230.20	45	0	0	2	0	0	0	3	6	0	20	43	14	13	0	16	16	12	1	0	0	0	0	0	0	0	0	0	0			8.0332E6							4.6506E6	1.108E8	2.8103E6	2.9795E6		3.283E6	2.4238E6	5.316E5
260	26308	B7Z5V6|B7Z5V6_HUMAN	202.53	45	0	0	2	29	33	28	31	22	21	7	7	5	11	0	4	6	22	1	0	0	0	0	2	0	0	0	0	0				1.9284E8	1.1068E8	1.9184E7	3.5463E7	3.2597E7	2.9947E7	1.4606E6	5.1545E6	5.3343E5	2.7171E5				7.2486E6
244	26321	V9HWB4|V9HWB4_HUMAN	199.51	45	0	14	10	15	14	13	13	13	8	21	33	28	20	0	20	23	9	7	0	7	0	0	7	0	0	0	0	2		2.3812E8	2.7162E7	6.9805E7	6.1488E8	1.219E7	2.093E7	1.9471E6	1.2197E6	1.524E7	6.6061E7	2.469E7	2.5246E7		1.6185E7	6.6454E6	1.0354E6
347	26666	A0A024R1Q5|A0A024R1Q5_HUMAN	172.18	45	0	21	17	37	42	29	12	13	8	0	0	0	3	0	3	0	0	0	3	3	0	0	5	0	0	0	0	3		2.6795E8	1.0897E8	2.4758E8	1.3253E9	1.3236E8	2.4337E7	9.2333E6	6.2552E5				8.9307E5		2.2497E5
478	27472	A8K5S3|A8K5S3_HUMAN	166.48	45	0	0	0	0	0	0	0	39	9	6	0	31	34	0	34	31	37	0	0	0	0	0	0	0	0	0	0	0								1.185E7	0	1.4082E6		1.7268E7	1.4721E7		2.3032E7	1.4674E7	2.9653E7
399	29038	A0A140VJU8|A0A140VJU8_HUMAN	165.24	45	0	26	28	23	5	38	28	30	45	37	27	13	27	0	10	10	20	5	0	0	0	0	0	0	0	0	0	0		1.4429E8	2.0583E8	4.4925E7	0	4.6519E8	3.9497E7	3.1585E7	1.9818E7	6.7751E7	2.5796E8	2.0555E7	1.4107E7		1.7652E7	1.2889E7	1.6585E7
224	28437	Q6GMW4|Q6GMW4_HUMAN	159.16	45	0	30	30	45	41	30	30	28	36	24	32	24	28	0	28	13	21	18	10	6	0	0	6	0	0	0	0	6				2.0697E5	1.5512E7			6.7499E4	1.4164E5				1.1411E5		9.3986E4
658	27248	B2R6P1|B2R6P1_HUMAN	156.83	45	0	8	5	23	25	20	17	19	20	0	0	0	3	0	0	0	0	0	0	0	0	0	0	0	0	0	0	0		1.0703E7	0	2.022E7	1.1298E8	1.3108E7	2.3669E7	1.4376E7	8.8271E6				1.2006E5
484	27867	Q6IB71|Q6IB71_HUMAN	147.90	45	0	26	0	0	0	22	4	38	29	36	18	5	29	0	31	16	37	16	0	16	0	0	0	0	0	0	0	0		1.8115E8				2.8169E7	0	8.2917E7	1.146E7	2.8557E7	2.1564E7	6.4156E5	1.9448E7		3.5823E7	1.4556E6	2.5902E7
484	27868	A0A140VK43|A0A140VK43_HUMAN	147.90	45	0	26	0	0	0	22	4	38	29	36	18	5	29	0	31	16	37	16	0	16	0	0	0	0	0	0	0	0		1.8115E8				2.8169E7	0	8.2917E7	1.146E7	2.8557E7	2.1564E7	6.4156E5	1.9448E7		3.5823E7	1.4556E6	2.5902E7
457	30482	H0Y9J2|H0Y9J2_HUMAN	132.22	45	0	34	19	31	45	9	45	45	45	33	40	24	40	0	33	24	29	0	0	0	0	0	5	0	0	0	0	0		2.3519E8	2.1007E7	5.1044E7	3.3096E8	1.5293E6	1.1864E8	6.7107E7	7.3218E7	2.7525E6	8.8274E6	1.0514E6	2.8422E6		2.5386E6	1.2274E6	6.3971E6
550	30934	A6NNI4|A6NNI4_HUMAN	126.56	45	0	16	16	0	0	16	11	11	11	14	30	11	11	0	14	29	14	14	0	0	0	0	0	0	0	0	0	0		5.4298E7	1.2855E7			1.3912E7	8.2286E6	1.085E7	1.705E7	7.0868E7	1.4896E8	4.241E7	2.2882E7		3.4204E7	2.0906E7	3.0265E7
550	30935	A0A2R8Y478|A0A2R8Y478_HUMAN	126.56	45	0	16	16	0	0	16	11	11	11	14	30	11	11	0	14	29	14	14	0	0	0	0	0	0	0	0	0	0		5.4298E7	1.2855E7			1.3912E7	8.2286E6	1.085E7	1.705E7	7.0868E7	1.4896E8	4.241E7	2.2882E7		3.4204E7	2.0906E7	3.0265E7
922	28378	E9KL30|E9KL30_HUMAN	123.06	45	0	18	3	0	0	3	0	23	7	27	4	0	18	0	15	0	11	3	0	0	0	0	0	0	0	0	0	0		2.1927E7	0			1.7763E6		1.3732E7	3.0249E6	1.2921E7	4.7655E5		2.3291E7		1.5031E7		5.773E6
922	28379	Q6IBT1|Q6IBT1_HUMAN	123.06	45	0	18	3	0	0	3	0	23	7	27	4	0	18	0	15	0	11	3	0	0	0	0	0	0	0	0	0	0		2.1927E7	0			1.7763E6		1.3732E7	3.0249E6	1.2921E7	4.7655E5		2.3291E7		1.5031E7		5.773E6
1237	30652	B5MDC5|B5MDC5_HUMAN	100.18	45	0	23	0	12	4	0	4	18	0	18	4	9	9	0	9	9	9	0	0	0	0	0	0	0	0	0	0	0		4.7046E6		0	2.1969E7		1.5871E6	7.8724E5		2.3422E6	4.4452E6	3.8419E6	3.3338E6		3.486E6	3.5576E6	1.2647E6
511	33799	A0A5C2GU32|A0A5C2GU32_HUMAN	98.30	45	0	17	17	45	33	17	17	33	33	17	17	33	17	0	33	17	0	0	0	0	0	0	0	0	0	0	0	0				1.9177E7	0			1.6637E6	3.7265E6			5.2409E5			2.2293E5
1484	33504	D6RAH7|D6RAH7_HUMAN	95.09	45	0	0	0	0	30	0	0	9	0	45	25	45	9	0	9	9	9	0	0	0	0	0	0	0	0	0	0	0					1.7331E7			1.7816E5		6.5095E6	6.7387E6	2.2955E6	9.3679E5		5.6764E5	8.8562E5	2.1943E5
1580	38523	A0A5C2G2D7|A0A5C2G2D7_HUMAN	68.92	45	0	0	0	0	0	0	21	21	45	21	0	21	21	0	21	0	0	0	0	0	0	0	0	0	0	0	0	0									0
316	26868	B4E344|B4E344_HUMAN	193.60	44	0	0	4	5	0	8	0	18	34	5	34	29	29	0	29	6	34	12	0	0	0	0	0	0	0	0	0	0								0
364	26845	Q59EJ3|Q59EJ3_HUMAN	185.92	44	0	3	0	3	13	0	0	9	0	19	28	23	21	0	25	8	17	3	0	3	0	0	1	0	0	0	0	0					1.7005E6			0		8.1115E5	1.1188E6	1.0121E6	1.2267E6		1.836E6		7.1334E5
569	26373	A0A068F658|A0A068F658_HUMAN	177.23	44	0	0	0	0	37	0	6	0	3	10	8	2	18	0	10	20	4	0	0	0	0	0	0	0	0	0	0	0					4.131E8		5.7708E6		0	1.7756E7	1.1851E7	4.6175E5	3.1576E7		2.4729E7	2.0551E7	4.3459E6
519	27276	B4DPK4|B4DPK4_HUMAN	170.58	44	0	0	0	0	0	0	18	0	0	23	44	12	18	0	31	23	3	0	0	0	0	0	0	0	0	0	0	0							4.675E5			4.6879E5	4.1777E7	2.1958E5	1.022E5		8.6315E5	5.7492E5
410	26557	A0A024R9B8|A0A024R9B8_HUMAN	170.05	44	0	12	12	22	29	35	20	30	27	10	6	4	12	0	7	10	7	0	0	0	0	0	0	0	0	0	0	0		1.0203E7	1.8957E7	1.3728E7	1.7136E8	7.9324E7	1.9554E7	2.4225E7	1.0927E7	6.7069E5	1.8805E6	0	7.6078E5		3.603E5	1.1993E6	9.8375E4
637	27310	Q53GP1|Q53GP1_HUMAN	167.18	44	0	11	8	0	2	25	8	32	36	5	3	5	4	0	3	3	7	0	5	2	0	0	3	0	0	0	0	0							4.0396E5	6.5451E6	8.8308E6
1511	27192	A0A229HBZ8|A0A229HBZ8_9MICC	166.42	44	0	0	0	0	0	0	0	0	0	0	0	0	0	0	0	0	44	0	0	0	0	0	0	0	0	0	0	0																	7.7545E6
1511	27193	A0A5F0I8X4|A0A5F0I8X4_9MICC	166.42	44	0	0	0	0	0	0	0	0	0	0	0	0	0	0	0	0	44	0	0	0	0	0	0	0	0	0	0	0																	7.7545E6
1511	27194	A0A1F1U7R6|A0A1F1U7R6_9MICC	166.42	44	0	0	0	0	0	0	0	0	0	0	0	0	0	0	0	0	44	0	0	0	0	0	0	0	0	0	0	0																	7.7545E6
1511	27195	A0A1F1KED8|A0A1F1KED8_9MICC	166.42	44	0	0	0	0	0	0	0	0	0	0	0	0	0	0	0	0	44	0	0	0	0	0	0	0	0	0	0	0																	7.7545E6
1511	27196	A0A366DGE3|A0A366DGE3_9MICC	166.42	44	0	0	0	0	0	0	0	0	0	0	0	0	0	0	0	0	44	0	0	0	0	0	0	0	0	0	0	0																	7.7545E6
1511	27197	A0A3S0W9W4|A0A3S0W9W4_9MICC	166.42	44	0	0	0	0	0	0	0	0	0	0	0	0	0	0	0	0	44	0	0	0	0	0	0	0	0	0	0	0																	7.7545E6
1511	27198	A0A562G5X6|A0A562G5X6_MICLU	166.42	44	0	0	0	0	0	0	0	0	0	0	0	0	0	0	0	0	44	0	0	0	0	0	0	0	0	0	0	0																	7.7545E6
1511	27199	A0A2N6RPI7|A0A2N6RPI7_MICLU	166.42	44	0	0	0	0	0	0	0	0	0	0	0	0	0	0	0	0	44	0	0	0	0	0	0	0	0	0	0	0																	7.7545E6
1511	27200	A0A653IJ77|A0A653IJ77_9MICC	166.42	44	0	0	0	0	0	0	0	0	0	0	0	0	0	0	0	0	44	0	0	0	0	0	0	0	0	0	0	0																	7.7545E6
1511	27201	A0A5E8QGL1|A0A5E8QGL1_MICLU	166.42	44	0	0	0	0	0	0	0	0	0	0	0	0	0	0	0	0	44	0	0	0	0	0	0	0	0	0	0	0																	7.7545E6
1511	27202	A0A1M6ZP18|A0A1M6ZP18_MICLU	166.42	44	0	0	0	0	0	0	0	0	0	0	0	0	0	0	0	0	44	0	0	0	0	0	0	0	0	0	0	0																	7.7545E6
1511	27203	A0A653IRN7|A0A653IRN7_MICLU	166.42	44	0	0	0	0	0	0	0	0	0	0	0	0	0	0	0	0	44	0	0	0	0	0	0	0	0	0	0	0																	7.7545E6
435	29606	A0A1K0GXZ1|A0A1K0GXZ1_HUMAN	161.35	44	0	8	8	39	8	0	0	5	44	43	34	43	0	0	0	0	0	18	18	0	0	0	0	0	0	0	0	0		2.8517E6	3.5274E6	6.8943E7	0			9.2358E5	8.9318E8	3.5373E7	6.1843E7	4.8306E7
740	27434	A0A024R6D3|A0A024R6D3_HUMAN	154.73	44	0	0	0	0	0	0	0	31	0	4	30	25	10	0	5	0	28	4	0	0	0	0	0	0	0	0	0	0								8.1421E6		5.1557E5	2.7894E7	7.2191E6	1.5192E6		1.2989E6		1.5157E7
679	27726	A0A024R3V7|A0A024R3V7_HUMAN	149.70	44	0	0	0	0	0	0	10	40	43	0	3	3	3	0	3	0	10	0	0	0	0	0	0	0	0	0	0	0							2.9281E6	5.3507E7	4.6294E7		1.2326E6	0	4.5253E4		0		6.2117E5
834	28028	V9HW56|V9HW56_HUMAN	137.64	44	0	0	0	0	0	0	0	0	4	20	15	23	30	0	35	6	4	0	0	9	0	0	0	0	0	0	0	0
1049	29471	A0A384NL29|A0A384NL29_HUMAN	133.73	44	0	36	30	0	0	36	19	27	7	0	0	0	0	0	0	0	0	0	0	0	0	0	0	0	0	0	0	0		1.5307E8	1.9202E7			5.3371E7	7.5931E6	2.4758E7	1.0312E6
1614	28337	A0A4P8HI19|A0A4P8HI19_MICLU	132.35	44	0	0	0	0	0	0	0	23	0	0	0	0	0	0	0	0	26	0	0	0	0	0	0	0	0	0	0	0								2.8562E5									7.911E5
1614	28338	C5C9Z0|C5C9Z0_MICLC	132.35	44	0	0	0	0	0	0	0	23	0	0	0	0	0	0	0	0	26	0	0	0	0	0	0	0	0	0	0	0								2.8562E5									7.911E5
1614	28339	A0A031IKW8|A0A031IKW8_MICLU	132.35	44	0	0	0	0	0	0	0	23	0	0	0	0	0	0	0	0	26	0	0	0	0	0	0	0	0	0	0	0								2.8562E5									7.911E5
1614	28340	A0A229HCV8|A0A229HCV8_9MICC	132.35	44	0	0	0	0	0	0	0	23	0	0	0	0	0	0	0	0	26	0	0	0	0	0	0	0	0	0	0	0								2.8562E5									7.911E5
1614	28341	A0A1M6ZSN7|A0A1M6ZSN7_MICLU	132.35	44	0	0	0	0	0	0	0	23	0	0	0	0	0	0	0	0	26	0	0	0	0	0	0	0	0	0	0	0								2.8562E5									7.911E5
1218	28570	X5DR03|X5DR03_HUMAN	130.91	44	0	7	0	0	0	7	0	0	20	20	13	7	4	0	15	0	7	11	0	0	0	0	0	0	0	0	0	0		3.4404E6				9.8139E5			2.5789E5
797	28781	B5MCZ9|B5MCZ9_HUMAN	127.89	44	0	0	4	0	40	0	14	10	0	5	17	0	21	0	17	7	0	0	0	0	0	0	0	0	0	0	0	0					6.0858E6								3.5385E5
1710	28347	A0A1F1ULW2|A0A1F1ULW2_9MICC	127.12	44	0	0	0	0	0	0	0	18	0	0	0	0	0	0	0	0	26	0	0	0	0	0	0	0	0	0	0	0																	3.2746E5
710	30069	D6RFG5|D6RFG5_HUMAN	125.27	44	0	0	0	21	38	10	21	38	20	38	10	44	37	0	44	37	38	0	0	0	0	0	0	0	0	0	0	0				0	1.9798E7			0	2.3859E5	4.4062E5		1.0593E6	9.3301E5		9.4027E5	0	2.6973E5
678	30109	B4DR57|B4DR57_HUMAN	122.25	44	0	6	6	24	0	11	0	14	44	14	19	19	6	0	6	0	6	6	0	0	0	0	0	0	0	0	0	0									0
1047	30438	A0A024R0Y6|A0A024R0Y6_HUMAN	112.84	44	0	0	0	0	0	0	0	16	0	28	31	28	33	0	33	8	26	6	0	0	0	0	0	0	0	0	0	0								1.3237E6		1.1138E6	2.1467E6	2.7298E6	2.009E6		1.5984E6	1.7335E5	3.0943E6
1047	30439	A0A024R3Q0|A0A024R3Q0_HUMAN	112.84	44	0	0	0	0	0	0	0	16	0	28	31	28	33	0	33	8	26	6	0	0	0	0	0	0	0	0	0	0								1.3237E6		1.1138E6	2.1467E6	2.7298E6	2.009E6		1.5984E6	1.7335E5	3.0943E6
1388	29650	A0A024RDL3|A0A024RDL3_HUMAN	105.16	44	0	0	6	6	17	6	0	0	6	0	0	13	6	0	0	33	0	0	0	0	0	0	0	0	0	0	0	0			9.2389E6	1.6513E6	8.1049E7	3.2034E6			2.1086E5			0	7.6844E5			3.919E6
1429	31113	Q5JR08|Q5JR08_HUMAN	94.10	44	0	0	0	0	0	6	0	9	0	9	44	0	25	0	9	15	15	0	0	0	0	0	0	0	0	0	0	0											1.1378E5
105	29004	A0A7I2V5S2|A0A7I2V5S2_HUMAN	239.07	43	0	20	16	10	10	14	26	20	17	43	39	37	36	0	38	29	26	13	0	4	0	0	4	0	0	0	0	0		4.1131E8	1.1435E8	8.7327E6	2.0766E7	8.685E7	6.6217E7	5.2143E7	4.6357E6	7.0027E9	2.2903E9	2.1362E8	3.7174E8		4.1159E8	1.3907E8	1.398E8
385	26449	O75612|O75612_HUMAN	206.11	43	0	4	8	0	0	7	32	4	0	11	40	4	23	0	23	29	0	0	0	0	0	0	0	0	0	0	0	0		9.4194E6	1.1545E7			2.4759E6	1.8051E8	7.5363E5		2.9097E6	2.5933E8	8.2841E5	9.4836E6		1.4282E7	6.4506E7
414	26706	H0YAH3|H0YAH3_HUMAN	181.36	43	0	8	13	4	0	14	15	10	0	23	41	15	18	0	20	25	20	0	0	0	0	0	0	0	0	0	0	0		1.5777E7	2.4914E7	0		1.6032E7	5.5445E6	5.2232E6		1.6892E7	1.3937E8	4.0831E6	7.8308E6		1.2509E7	1.9897E7	6.0331E6
1212	26817	A0A6N4C686|A0A6N4C686_MICLU	177.47	43	0	0	0	0	0	0	0	2	0	0	0	0	0	0	0	0	43	0	0	0	0	0	0	0	0	0	0	0																	1.8533E7
1212	26818	A0A433IMC1|A0A433IMC1_9MICC	177.47	43	0	0	0	0	0	0	0	2	0	0	0	0	0	0	0	0	43	0	0	0	0	0	0	0	0	0	0	0																	1.8533E7
1212	26819	A0A4Y8PP93|A0A4Y8PP93_9MICC	177.47	43	0	0	0	0	0	0	0	2	0	0	0	0	0	0	0	0	43	0	0	0	0	0	0	0	0	0	0	0																	1.8533E7
1212	26820	A0A1F1U7S6|A0A1F1U7S6_9MICC	177.47	43	0	0	0	0	0	0	0	2	0	0	0	0	0	0	0	0	43	0	0	0	0	0	0	0	0	0	0	0																	1.8533E7
1212	26821	A0A5F0UNW3|A0A5F0UNW3_9MICC	177.47	43	0	0	0	0	0	0	0	2	0	0	0	0	0	0	0	0	43	0	0	0	0	0	0	0	0	0	0	0																	1.8533E7
1212	26822	A0A5F0I8F8|A0A5F0I8F8_9MICC	177.47	43	0	0	0	0	0	0	0	2	0	0	0	0	0	0	0	0	43	0	0	0	0	0	0	0	0	0	0	0																	1.8533E7
1212	26823	A0A151D054|A0A151D054_9MICC	177.47	43	0	0	0	0	0	0	0	2	0	0	0	0	0	0	0	0	43	0	0	0	0	0	0	0	0	0	0	0																	1.8533E7
1212	26824	A0A1F1KGS6|A0A1F1KGS6_9MICC	177.47	43	0	0	0	0	0	0	0	2	0	0	0	0	0	0	0	0	43	0	0	0	0	0	0	0	0	0	0	0																	1.8533E7
1212	26825	A0A2I1XLA2|A0A2I1XLA2_MICLU	177.47	43	0	0	0	0	0	0	0	2	0	0	0	0	0	0	0	0	43	0	0	0	0	0	0	0	0	0	0	0																	1.8533E7
1212	26826	A0A509Y641|A0A509Y641_MICLU	177.47	43	0	0	0	0	0	0	0	2	0	0	0	0	0	0	0	0	43	0	0	0	0	0	0	0	0	0	0	0																	1.8533E7
1212	26837	A0A6N4FJZ6|A0A6N4FJZ6_MICLU	177.47	43	0	0	0	0	0	0	0	2	0	0	0	0	0	0	0	0	43	0	0	0	0	0	0	0	0	0	0	0																	1.8533E7
1212	26838	A0A2I1XUK4|A0A2I1XUK4_MICLU	177.47	43	0	0	0	0	0	0	0	2	0	0	0	0	0	0	0	0	43	0	0	0	0	0	0	0	0	0	0	0																	1.8533E7
1212	26839	A0A229HBZ0|A0A229HBZ0_9MICC	177.47	43	0	0	0	0	0	0	0	2	0	0	0	0	0	0	0	0	43	0	0	0	0	0	0	0	0	0	0	0																	1.8533E7
386	27368	A0A172WBW8|A0A172WBW8_HUMAN	165.03	43	0	3	3	11	18	11	11	16	0	17	34	18	28	0	30	25	31	2	0	0	0	0	9	2	0	0	0	0		1.7009E6	0	1.0793E7	4.6053E7	1.3789E7	1.7729E6	7.4672E6		3.2664E6	3.3374E7	6.8071E6	1.7294E7		2.3599E7	4.2421E6	1.3039E7
750	27266	B3KPS3|B3KPS3_HUMAN	164.74	43	0	0	0	0	0	0	0	9	10	21	36	15	9	0	9	2	27	5	0	9	0	0	0	0	0	0	0	0								1.366E6	1.2508E6	3.8736E6	1.9997E6	1.1126E6	8.4668E5		1.0342E6		3.1124E6
750	27267	B3KT06|B3KT06_HUMAN	164.74	43	0	0	0	0	0	0	0	9	10	21	36	15	9	0	9	2	27	5	0	9	0	0	0	0	0	0	0	0								1.366E6	1.2508E6	3.8736E6	1.9997E6	1.1126E6	8.4668E5		1.0342E6		3.1124E6
626	27061	A0A384NPN7|A0A384NPN7_HUMAN	163.30	43	0	0	0	2	0	0	0	23	29	0	0	3	39	0	28	0	5	0	0	0	0	0	0	0	0	0	0	0				2.4674E5				5.4812E6	6.4642E6			3.8056E4	2.8549E7		8.1719E6		1.7597E5
758	27785	A0A024R5F9|A0A024R5F9_HUMAN	156.93	43	0	16	20	14	7	33	11	0	0	2	20	6	6	0	11	6	2	0	0	0	0	0	0	0	0	0	0	0		4.6435E7	4.2772E7	1.0538E7	1.856E7	1.1486E8	5.5763E5			6.7357E5	1.8179E7	6.48E5	1.2426E6		1.711E6	4.1414E5	0
945	27378	G3V1S6|G3V1S6_HUMAN	155.16	43	0	0	0	0	0	0	9	0	0	14	31	4	2	0	4	14	2	0	0	0	0	0	0	0	0	0	0	0							4.229E5			5.2736E6	5.7025E7	2.8558E5	0		4.4671E5	1.9424E6	1.9064E5
945	27379	B7Z6K2|B7Z6K2_HUMAN	155.16	43	0	0	0	0	0	0	9	0	0	14	31	4	2	0	4	14	2	0	0	0	0	0	0	0	0	0	0	0							4.229E5			5.2736E6	5.7025E7	2.8558E5	0		4.4671E5	1.9424E6	1.9064E5
465	28483	A0PJ86|A0PJ86_HUMAN	151.65	43	0	9	3	36	30	38	40	34	38	6	13	10	15	0	12	6	15	0	0	4	0	0	0	0	0	0	0	0		1.0065E7	7.7883E6	1.3693E8	1.7731E8	1.1912E8	1.3029E8	3.3996E7	2.8251E7	8.8076E5	2.1413E6	2.1E5	1.0847E6		6.6028E5	5.3692E5	5.4052E6
1282	27817	B4E252|B4E252_HUMAN	140.98	43	0	0	0	0	0	0	0	0	0	12	35	0	3	0	3	19	8	0	0	0	0	0	0	0	0	0	0	0										1.2568E6	1.3138E7		1.0856E5		1.6355E5	1.6239E6	2.1439E5
677	28995	Q59ED5|Q59ED5_HUMAN	136.58	43	0	0	0	0	0	5	9	22	0	24	18	17	28	0	36	35	14	0	0	0	0	0	0	0	0	0	0	0								1.375E5							0	0
937	29852	B7Z556|B7Z556_HUMAN	131.55	43	0	0	13	23	0	19	12	6	10	7	12	13	9	0	3	0	0	9	5	0	0	0	0	0	0	0	0	0							0				0
997	28034	A0A0D9SGD3|A0A0D9SGD3_HUMAN	131.41	43	0	9	0	0	0	0	9	0	0	13	30	19	5	0	0	32	5	0	0	0	0	0	0	0	0	0	0	0											1.0963E6
492	29887	D6RD17|D6RD17_HUMAN	128.71	43	0	21	6	29	24	24	20	33	43	33	33	33	33	0	33	10	22	27	0	0	0	0	12	0	12	0	0	15		3.1983E8	0	2.2565E8	3.2533E8	2.0986E8	1.5427E7	2.4729E7	4.8615E7	1.6719E7	3.8681E7	2.0123E7	1.1196E7		1.179E7	1.5673E5	2.4677E6
980	30448	Q53XB4|Q53XB4_HUMAN	126.07	43	0	0	0	0	7	7	9	0	0	35	35	0	30	0	30	0	0	0	0	0	0	0	0	0	0	0	0	7					1.6764E6	3.2944E6	5.0832E5			4.5148E6	2.8005E7		2.6117E6		4.1997E6
374	31571	E9PNW4|E9PNW4_HUMAN	120.56	43	0	35	35	35	22	35	35	43	43	43	43	43	43	0	43	35	35	35	0	0	0	13	35	0	0	0	0	24		7.1445E7	1.0214E8	6.7656E7	3.3314E6	2.0482E8	3.8531E7	5.4407E7	2.4009E7	2.5442E7	2.1287E8	2.9711E7	1.0407E8		1.0122E8	8.149E6	1.1649E7
629	29842	Q6IAT9|Q6IAT9_HUMAN	116.19	43	0	29	25	0	0	21	8	13	13	20	20	0	25	0	25	23	16	9	0	4	0	0	0	0	0	0	0	0		1.1699E8	3.3318E7			1.4004E7	1.3211E6	2.9588E7	5.1262E6	2.7138E7	2.1195E7		2.8939E7		3.6989E7	3.8289E6	1.6545E7
473	31765	K7EJY8|K7EJY8_HUMAN	104.09	43	0	10	10	10	0	35	16	16	16	16	43	16	35	0	16	24	16	16	0	10	0	0	10	0	0	0	0	10						0					0		0
511	33346	A0A5C2GN33|A0A5C2GN33_HUMAN	98.30	43	0	17	17	43	32	17	17	32	32	17	17	32	17	0	32	17	0	0	0	0	0	0	0	0	0	0	0	0				1.9177E7	0			1.6637E6	3.7265E6			5.2409E5			2.2293E5
511	33347	A0A5C2G7R5|A0A5C2G7R5_HUMAN	98.30	43	0	17	17	43	32	17	17	32	32	17	17	32	17	0	32	17	0	0	0	0	0	0	0	0	0	0	0	0				1.9177E7	0			1.6637E6	3.7265E6			5.2409E5			2.2293E5
511	33348	A0A5C2G8M9|A0A5C2G8M9_HUMAN	98.30	43	0	17	17	43	32	17	17	32	32	17	17	32	17	0	32	17	0	0	0	0	0	0	0	0	0	0	0	0				1.9177E7	0			1.6637E6	3.7265E6			5.2409E5			2.2293E5
511	33465	A0A5C2GRA3|A0A5C2GRA3_HUMAN	98.30	43	0	17	17	43	32	17	17	32	32	17	17	32	17	0	32	17	0	0	0	0	0	0	0	0	0	0	0	0				1.9177E7	0			1.6637E6	3.7265E6			5.2409E5			2.2293E5
511	33535	A0A5C2GZJ7|A0A5C2GZJ7_HUMAN	98.30	43	0	17	17	43	32	17	17	32	32	17	17	32	17	0	32	17	0	0	0	0	0	0	0	0	0	0	0	0				1.9177E7	0			1.6637E6	3.7265E6			5.2409E5			2.2293E5
511	33797	A0A5C2G6C4|A0A5C2G6C4_HUMAN	98.30	43	0	17	17	43	31	17	17	31	31	17	17	31	17	0	31	17	0	0	0	0	0	0	0	0	0	0	0	0				1.9177E7	0			1.6637E6	3.7265E6			5.2409E5			2.2293E5
511	33798	A0A5C2G634|A0A5C2G634_HUMAN	98.30	43	0	17	17	43	32	17	17	32	32	17	17	32	17	0	32	17	0	0	0	0	0	0	0	0	0	0	0	0				1.9177E7	0			1.6637E6	3.7265E6			5.2409E5			2.2293E5
511	33800	A0A5C2G303|A0A5C2G303_HUMAN	98.30	43	0	17	17	43	32	17	17	32	32	17	17	32	17	0	32	17	0	0	0	0	0	0	0	0	0	0	0	0				1.9177E7	0			1.6637E6	3.7265E6			5.2409E5			2.2293E5
511	33801	A0A5C2G0B2|A0A5C2G0B2_HUMAN	98.30	43	0	17	17	43	32	17	17	32	32	17	17	32	17	0	32	17	0	0	0	0	0	0	0	0	0	0	0	0				1.9177E7	0			1.6637E6	3.7265E6			5.2409E5			2.2293E5
511	33802	A0A5C2GJR3|A0A5C2GJR3_HUMAN	98.30	43	0	17	17	43	32	17	17	32	32	17	17	32	17	0	32	17	0	0	0	0	0	0	0	0	0	0	0	0				1.9177E7	0			1.6637E6	3.7265E6			5.2409E5			2.2293E5
511	33803	A0A5C2GCM7|A0A5C2GCM7_HUMAN	98.30	43	0	17	17	43	32	17	17	32	32	17	17	32	17	0	32	17	0	0	0	0	0	0	0	0	0	0	0	0				1.9177E7	0			1.6637E6	3.7265E6			5.2409E5			2.2293E5
511	33804	A0A5C2GTI5|A0A5C2GTI5_HUMAN	98.30	43	0	17	17	43	32	17	17	32	32	17	17	32	17	0	32	17	0	0	0	0	0	0	0	0	0	0	0	0				1.9177E7	0			1.6637E6	3.7265E6			5.2409E5			2.2293E5
511	33805	A0A5C2GY70|A0A5C2GY70_HUMAN	98.30	43	0	17	17	43	32	17	17	32	32	17	17	32	17	0	32	17	0	0	0	0	0	0	0	0	0	0	0	0				1.9177E7	0			1.6637E6	3.7265E6			5.2409E5			2.2293E5
511	33806	A0A5C2G4Q3|A0A5C2G4Q3_HUMAN	98.30	43	0	17	17	43	31	17	17	31	31	17	17	31	17	0	31	17	0	0	0	0	0	0	0	0	0	0	0	0				1.9177E7	0			1.6637E6	3.7265E6			5.2409E5			2.2293E5
511	33807	A0A5C2G758|A0A5C2G758_HUMAN	98.30	43	0	17	17	43	32	17	17	32	32	17	17	32	17	0	32	17	0	0	0	0	0	0	0	0	0	0	0	0				1.9177E7	0			1.6637E6	3.7265E6			5.2409E5			2.2293E5
511	33808	A0A5C2GHU7|A0A5C2GHU7_HUMAN	98.30	43	0	17	17	43	31	17	17	31	31	17	17	31	17	0	31	17	0	0	0	0	0	0	0	0	0	0	0	0				1.9177E7	0			1.6637E6	3.7265E6			5.2409E5			2.2293E5
1691	31505	V9GYG9|V9GYG9_HUMAN	94.25	43	0	33	0	0	0	0	0	0	32	32	0	0	0	0	0	0	0	0	0	0	0	0	0	0	0	0	0	0		4.9783E6							4.3232E6	3.5946E6
1694	34335	M0QXF7|M0QXF7_HUMAN	81.71	43	0	0	0	0	29	0	11	0	0	0	25	43	11	0	11	0	0	0	0	0	0	0	0	0	0	0	0	0					4.1906E7		0				2.2651E6	1.7784E6	4.2708E5		3.4324E5
1808	38169	F8W1H4|F8W1H4_HUMAN	68.14	43	0	15	0	0	43	0	0	0	0	0	0	0	0	0	0	0	0	0	0	0	0	0	0	0	0	0	0	0		2.7813E6			5.6852E7
447	26590	A0A090N8Y2|A0A090N8Y2_HUMAN	200.26	42	0	0	2	0	4	0	0	0	0	40	32	17	14	0	19	3	2	0	0	0	0	0	0	0	0	0	0	0			2.7581E5		6.3241E6					1.0553E8	7.2898E7	3.7495E6	2.8877E6		6.9978E6	7.8772E5	9.5563E4
460	26229	A8K6N3|A8K6N3_HUMAN	189.56	42	0	15	8	13	31	22	13	2	0	2	2	6	6	0	4	2	0	0	0	0	0	0	0	0	0	0	0	0		3.8571E7	1.3941E7	1.1782E7	5.1188E8	6.3955E7	5.5628E6	4.2187E5		0	5.2235E5	5.0913E5	2.8183E5		1.3288E5	8.8691E4
460	26230	A0A024R3H3|A0A024R3H3_HUMAN	189.56	42	0	15	8	13	31	22	13	2	0	2	2	6	6	0	4	2	0	0	0	0	0	0	0	0	0	0	0	0		3.8571E7	1.3941E7	1.1782E7	5.1188E8	6.3955E7	5.5628E6	4.2187E5		0	5.2235E5	5.0913E5	2.8183E5		1.3288E5	8.8691E4
1212	26827	A0A366DG97|A0A366DG97_9MICC	177.47	42	0	0	0	0	0	0	0	2	0	0	0	0	0	0	0	0	42	0	0	0	0	0	0	0	0	0	0	0																	1.8533E7
1212	26828	A0A653IJ12|A0A653IJ12_9MICC	177.47	42	0	0	0	0	0	0	0	2	0	0	0	0	0	0	0	0	42	0	0	0	0	0	0	0	0	0	0	0																	1.8533E7
1212	26829	A0A7W3SN87|A0A7W3SN87_9MICC	177.47	42	0	0	0	0	0	0	0	2	0	0	0	0	0	0	0	0	42	0	0	0	0	0	0	0	0	0	0	0																	1.8533E7
1212	26830	A0A132H8T6|A0A132H8T6_MICLU	177.47	42	0	0	0	0	0	0	0	2	0	0	0	0	0	0	0	0	42	0	0	0	0	0	0	0	0	0	0	0																	1.8533E7
1212	26831	A0A562G463|A0A562G463_MICLU	177.47	42	0	0	0	0	0	0	0	2	0	0	0	0	0	0	0	0	42	0	0	0	0	0	0	0	0	0	0	0																	1.8533E7
1212	26832	A0A7W3NY49|A0A7W3NY49_9MICC	177.47	42	0	0	0	0	0	0	0	2	0	0	0	0	0	0	0	0	42	0	0	0	0	0	0	0	0	0	0	0																	1.8533E7
1212	26833	D3LQK7|D3LQK7_MICLU	177.47	42	0	0	0	0	0	0	0	2	0	0	0	0	0	0	0	0	42	0	0	0	0	0	0	0	0	0	0	0																	1.8533E7
1212	26834	A0A2A9K7G4|A0A2A9K7G4_9MICC	177.47	42	0	0	0	0	0	0	0	2	0	0	0	0	0	0	0	0	42	0	0	0	0	0	0	0	0	0	0	0																	1.8533E7
1212	26835	A0A1M6ZPH6|A0A1M6ZPH6_MICLU	177.47	42	0	0	0	0	0	0	0	2	0	0	0	0	0	0	0	0	42	0	0	0	0	0	0	0	0	0	0	0																	1.8533E7
1212	26836	A0A031H0E5|A0A031H0E5_MICLU	177.47	42	0	0	0	0	0	0	0	2	0	0	0	0	0	0	0	0	42	0	0	0	0	0	0	0	0	0	0	0																	1.8533E7
1212	26840	A0A653IRH8|A0A653IRH8_MICLU	177.47	42	0	0	0	0	0	0	0	2	0	0	0	0	0	0	0	0	42	0	0	0	0	0	0	0	0	0	0	0																	1.8533E7
1212	26841	A0A1R4J476|A0A1R4J476_MICLU	177.47	42	0	0	0	0	0	0	0	2	0	0	0	0	0	0	0	0	42	0	0	0	0	0	0	0	0	0	0	0																	1.8533E7
1212	26842	C5CA76|C5CA76_MICLC	177.47	42	0	0	0	0	0	0	0	2	0	0	0	0	0	0	0	0	42	0	0	0	0	0	0	0	0	0	0	0																	1.8533E7
381	27176	V9HWC0|V9HWC0_HUMAN	170.80	42	0	0	0	2	0	0	0	13	2	6	10	34	35	0	33	17	14	0	0	1	0	0	0	0	0	0	0	0								8.5097E5			7.0231E5	3.4544E6	8.1175E6		1.1602E7	2.0724E6	9.2974E5
518	26403	B4DPJ2|B4DPJ2_HUMAN	169.80	42	0	4	4	4	36	0	0	4	9	27	9	35	23	0	27	12	16	5	0	0	0	0	0	0	0	0	0	0					5.4265E7					2.2467E5		4.1506E5	9.5163E5		8.4267E5
664	27427	B4DN40|B4DN40_HUMAN	165.44	42	0	26	0	0	3	0	0	9	6	7	5	16	31	0	21	8	15	4	0	0	0	0	0	0	0	0	0	0		1.7404E8			2.6094E6			1.3533E6	7.8348E5	6.9863E5	3.9882E4	6.8949E6	4.5684E7		1.3185E7	4.685E5	2.2784E6
453	27590	V9HWB9|V9HWB9_HUMAN	152.18	42	0	8	6	0	0	17	10	29	21	20	20	17	29	0	23	21	27	4	0	4	0	0	0	0	0	0	0	0		3.0441E7	6.2827E6			1.5664E7	9.957E6	1.6611E7	1.0671E7	1.1381E7	2.4833E7	4.9258E6	1.6318E7		1.1354E7	3.9952E6	1.0359E7
774	27896	A0A2R8YHD2|A0A2R8YHD2_HUMAN	142.79	42	0	0	0	0	0	0	0	0	4	21	25	33	29	0	36	6	4	0	0	11	0	0	0	0	0	0	0	0										5.7029E5	2.228E6	2.2443E6	4.3735E6		4.1109E6
1074	29163	Q5T1Z0|Q5T1Z0_HUMAN	132.22	42	0	4	0	0	40	4	0	0	0	19	11	10	19	0	4	32	0	0	0	0	0	0	0	0	0	0	0	0		1.6121E7			1.9896E8	3.0762E6				1.861E6	4.2377E5	1.7029E5	1.9449E6		7.2899E5	8.7175E6
860	29300	A4D2P1|A4D2P1_HUMAN	114.97	42	0	0	0	0	0	0	0	14	4	16	16	33	33	0	33	33	36	0	0	0	0	0	0	0	0	0	0	0								5.5902E6	6.6187E5	4.199E6	8.5931E6	1.1985E7	1.0016E7		1.2397E7	6.7485E6	9.3641E6
1203	30844	J3KRG2|J3KRG2_HUMAN	114.60	42	0	0	0	0	0	0	0	17	0	28	25	13	5	0	25	9	37	0	0	42	0	0	0	5	0	0	0	0								5.1297E5		3.3911E6	4.0986E6	7.9804E5	5.529E5		4.1126E6	8.6264E4	3.5151E6
1370	29295	F8WD41|F8WD41_HUMAN	108.54	42	0	0	4	0	0	0	0	0	0	6	42	0	6	0	6	0	10	0	0	0	0	0	0	0	0	0	0	0			1.1117E6							6.9179E5	1.8565E7		5.4661E4		8.147E4		5.7771E5
1367	30035	C9JA17|C9JA17_HUMAN	104.12	42	0	0	0	0	0	0	0	18	0	0	0	23	18	0	32	0	25	0	0	0	0	0	0	0	0	0	0	0								4.2568E6				1.6135E6	3.6663E6		4.9819E6		3.4458E6
1756	31714	A0A024R883|A0A024R883_HUMAN	95.84	42	0	0	0	0	0	0	0	20	0	0	0	0	17	0	29	9	0	0	0	0	0	0	0	0	0	0	0	0								1.3167E6					1.8018E6		2.3548E6	0
1429	31114	A0A024R0C8|A0A024R0C8_HUMAN	94.10	42	0	0	0	0	0	6	0	9	0	9	42	0	24	0	9	15	15	0	0	0	0	0	0	0	0	0	0	0											1.1378E5
1709	33811	Q49A69|Q49A69_HUMAN	78.38	42	0	22	22	0	0	0	0	0	0	0	20	9	0	0	0	0	9	0	0	0	0	0	0	0	0	0	0	0		2.6644E6	1.9739E6
1746	32058	Q14476|Q14476_HUMAN	76.80	42	0	0	0	10	0	0	0	0	42	10	0	10	0	0	0	0	0	0	0	0	0	0	0	0	0	0	0	0									1.1505E6
2235	38223	H3BV41|H3BV41_HUMAN	64.56	42	0	0	0	0	42	0	0	0	0	0	0	0	0	0	0	0	0	0	0	0	0	0	0	0	0	0	0	0					1.3339E7
105	29005	A0A7I2YQC0|A0A7I2YQC0_HUMAN	239.07	41	0	19	15	9	9	13	25	19	16	41	37	35	34	0	36	27	25	13	0	4	0	0	4	0	0	0	0	0		4.1131E8	1.1435E8	8.7327E6	2.0766E7	8.685E7	6.6217E7	5.2143E7	4.6357E6	7.0027E9	2.2903E9	2.1362E8	3.7174E8		4.1159E8	1.3907E8	1.398E8
367	26718	A0A384P5T6|A0A384P5T6_HUMAN	211.28	41	0	0	0	0	0	0	5	4	0	16	37	15	7	0	14	16	9	0	0	0	0	0	0	0	0	0	0	0							1.4652E6	7.5957E5		2.1318E7	2.2811E8	5.502E6	2.8761E6		5.7834E6	1.2556E7	3.5259E6
367	26719	A0A494C039|A0A494C039_HUMAN	211.28	41	0	0	0	0	0	0	5	4	0	16	37	15	7	0	14	16	9	0	0	0	0	0	0	0	0	0	0	0							1.4652E6	7.5957E5		2.1318E7	2.2811E8	5.502E6	2.8761E6		5.7834E6	1.2556E7	3.5259E6
1030	26647	A0A7X9MZ10|A0A7X9MZ10_MICLU	192.43	41	0	0	0	0	0	0	0	1	0	2	0	0	0	0	0	0	41	0	0	0	0	0	0	0	0	0	0	0																	3.6541E5
1030	26648	A0A151D4R6|A0A151D4R6_9MICC	192.43	41	0	0	0	0	0	0	0	1	0	2	0	0	0	0	0	0	41	0	0	0	0	0	0	0	0	0	0	0																	3.6541E5
556	27103	A0A024R1T5|A0A024R1T5_HUMAN	175.88	41	0	0	6	0	30	3	0	3	3	18	30	21	19	0	19	7	16	0	0	0	0	0	0	0	0	0	0	0			6.2005E5		2.1874E8	1.1767E5		2.7683E5	0	1.3457E7	2.2851E7	2.972E6	4.4634E6		3.9596E6	3.4817E5	2.188E6
309	27121	A0A024R1F4|A0A024R1F4_HUMAN	171.96	41	0	15	12	18	0	4	0	21	32	26	22	26	14	0	25	8	21	13	0	0	0	0	0	0	0	0	0	0		1.8251E8	4.2874E7	2.8939E7		1.353E7		4.9492E7	1.2438E8	4.8655E7	9.8717E7	5.1387E7	1.1699E7		2.5453E7	4.5424E5	3.176E7
309	27122	A0A140VJJ9|A0A140VJJ9_HUMAN	171.96	41	0	15	12	18	0	4	0	21	32	26	22	26	14	0	25	8	21	13	0	0	0	0	0	0	0	0	0	0		1.8251E8	4.2874E7	2.8939E7		1.353E7		4.9492E7	1.2438E8	4.8655E7	9.8717E7	5.1387E7	1.1699E7		2.5453E7	4.5424E5	3.176E7
435	29609	A0A1S5UZ39|A0A1S5UZ39_HUMAN	161.35	41	0	8	8	37	8	0	0	5	41	41	32	41	0	0	0	0	0	17	17	0	0	0	0	0	0	0	0	0		2.8517E6	3.5274E6	6.8943E7	0			9.2358E5	8.9318E8	3.5373E7	6.1843E7	4.8306E7
645	27294	A2IBA6|A2IBA6_HUMAN	159.49	41	0	0	0	0	0	3	6	0	0	14	41	7	7	0	14	11	2	0	0	0	0	0	0	0	0	0	0	0						6.7835E5				0	2.6688E7
466	27420	A0A024QZT4|A0A024QZT4_HUMAN	159.16	41	0	22	9	10	41	6	6	0	0	7	18	9	10	0	12	7	0	0	0	0	0	0	0	0	0	0	0	0		3.2548E7	1.9581E6	0	1.2039E8	1.5549E6				4.2421E5	9.9273E6	5.4329E5	6.0583E5		1.0785E6	4.3973E5
498	29827	J3KPA1|J3KPA1_HUMAN	158.41	41	0	19	32	29	9	23	34	11	11	11	23	3	11	0	3	11	13	3	13	0	0	0	0	0	0	0	0	13		1.3587E7	5.6273E8	4.5794E7	8.2038E6	1.6285E7	5.4199E6	1.2567E6	1.6731E6	1.6875E6	3.0868E7		5.6818E5			1.3608E5
380	28468	A0A024R4N7|A0A024R4N7_HUMAN	156.23	41	0	17	6	0	21	13	23	10	6	33	38	17	40	0	36	41	17	0	0	0	0	0	0	0	0	0	0	0										2.7092E6	2.9801E6		8.857E5			2.2021E5
196	29847	S6BGF9|S6BGF9_HUMAN	146.27	41	0	33	25	37	33	33	25	16	16	20	24	20	16	0	16	16	16	9	0	9	0	0	9	0	5	0	0	0												7.0769E5
196	29848	S6B286|S6B286_HUMAN	146.27	41	0	33	25	37	33	33	25	16	16	20	24	20	16	0	16	16	16	9	0	9	0	0	9	0	5	0	0	0												7.0769E5
196	29849	S6AWE6|S6AWE6_HUMAN	146.27	41	0	33	25	37	33	33	25	16	16	20	24	20	16	0	16	16	16	9	0	9	0	0	9	0	5	0	0	0												7.0769E5
848	27792	A0A8D9ZPY3|A0A8D9ZPY3_CUTAC	144.58	41	0	0	0	0	0	0	0	23	0	28	5	0	0	0	4	10	34	8	0	0	0	0	0	0	0	0	0	0								9.6957E6		7.0778E6	2.0343E5				2.4974E5	6.507E4	2.1085E7
848	27793	A0A828UFS5|A0A828UFS5_CUTAC	144.58	41	0	0	0	0	0	0	0	23	0	28	5	0	0	0	4	10	34	8	0	0	0	0	0	0	0	0	0	0								9.6957E6		7.0778E6	2.0343E5				2.4974E5	6.507E4	2.1085E7
848	27794	W4U3X7|W4U3X7_CUTAC	144.58	41	0	0	0	0	0	0	0	23	0	28	5	0	0	0	4	10	34	8	0	0	0	0	0	0	0	0	0	0								9.6957E6		7.0778E6	2.0343E5				2.4974E5	6.507E4	2.1085E7
848	27795	A0A8B2VHK9|A0A8B2VHK9_CUTAC	144.58	41	0	0	0	0	0	0	0	23	0	28	5	0	0	0	4	10	34	8	0	0	0	0	0	0	0	0	0	0								9.6957E6		7.0778E6	2.0343E5				2.4974E5	6.507E4	2.1085E7
848	27796	A0A371N6H8|A0A371N6H8_CUTAC	144.58	41	0	0	0	0	0	0	0	23	0	28	5	0	0	0	4	10	34	8	0	0	0	0	0	0	0	0	0	0								9.6957E6		7.0778E6	2.0343E5				2.4974E5	6.507E4	2.1085E7
1283	29594	A0A024RA96|A0A024RA96_HUMAN	138.56	41	0	0	25	0	0	0	0	0	0	0	41	0	7	0	7	0	0	0	0	0	0	0	0	0	0	0	0	0			8.0097E7								1.7737E8		8.5966E5		5.6284E5
1028	28532	D9IWP9|D9IWP9_HUMAN	137.70	41	0	6	0	13	23	9	0	0	33	18	18	5	21	0	21	0	0	0	0	0	0	0	0	0	0	0	0	0		1.4485E6		1.3515E7	4.7238E7	2.7971E6			1.95E7	8.233E5	3.2996E6	5.3028E5	2.9096E6		2.0153E6
1552	28708	A0A653NL07|A0A653NL07_MICLU	134.22	41	0	0	0	0	0	0	0	20	0	0	0	0	0	0	0	0	26	0	0	0	0	0	0	0	0	0	0	0								6.4546E6									6.9762E6
1218	28571	E7EWW9|E7EWW9_HUMAN	130.91	41	0	7	0	0	0	7	0	0	18	18	12	7	3	0	14	0	7	11	0	0	0	0	0	0	0	0	0	0		3.4404E6				9.8139E5			2.5789E5
1201	28955	Q53Y06|Q53Y06_HUMAN	113.88	41	0	0	0	0	0	0	0	25	0	0	0	10	15	0	14	6	13	0	0	0	0	0	0	0	0	0	0	0								5.5368E6				2.1231E6	3.8743E6		6.4984E6	1.3817E6	3.284E6
584	32494	B4DKP7|B4DKP7_HUMAN	112.87	41	0	25	25	34	0	19	25	28	28	35	28	28	34	0	28	28	28	9	0	0	0	0	28	0	0	0	0	0		4.0949E8	2.8753E7	8.1032E7		9.9255E6	1.4364E7	4.8577E6	8.2923E5	7.4276E7	1.7704E7	1.5596E7	1.8449E7		1.3204E7	2.3639E6	2.5492E6
1002	29413	A0A384MTW7|A0A384MTW7_HUMAN	106.74	41	0	34	11	11	34	0	0	17	17	18	20	11	11	0	20	0	11	11	0	0	0	0	0	0	0	0	0	0		5.8147E5			1.2454E7						1.9112E5				2.4323E5
988	31626	A0A3B3IUD5|A0A3B3IUD5_HUMAN	106.45	41	0	0	8	0	41	0	18	10	0	18	33	0	33	0	33	23	0	0	0	0	0	0	0	0	0	0	0	0					8.0395E6					4.9036E6	7.3669E6		4.5412E6		3.1944E6	1.2876E6
2138	33508	A0A087X090|A0A087X090_HUMAN	99.30	41	0	0	0	0	41	0	0	0	0	0	0	0	0	0	0	0	0	0	0	0	0	0	0	0	0	0	0	0					1.1952E7
1102	30453	B4DNR3|B4DNR3_HUMAN	98.31	41	0	33	19	26	0	19	26	7	0	0	0	7	19	0	19	7	12	0	0	0	0	0	0	0	0	0	0	0		1.4198E7	1.7958E6	2.9993E7		1.8777E7	3.7716E6	3.8213E5				8.7808E5	1.3448E6		1.1873E6	4.0591E5	4.4032E5
1429	32207	Q5JR05|Q5JR05_HUMAN	94.10	41	0	0	0	0	0	6	0	9	0	9	41	0	24	0	9	14	14	0	0	0	0	0	0	0	0	0	0	0											1.1378E5
1692	31672	C9JPM4|C9JPM4_HUMAN	89.54	41	0	0	0	0	0	0	0	0	0	17	33	24	17	0	17	0	0	0	0	0	0	0	0	0	0	0	0	0											1.3686E6	3.2332E5
2248	32970	Q6FGB3|Q6FGB3_HUMAN	66.74	41	0	41	0	0	0	0	0	0	0	0	0	0	0	0	0	0	0	0	0	0	0	0	0	0	0	0	0	0		1.9077E7
142	29315	B4E2J5|B4E2J5_HUMAN	152.18	40	30	9	9	5	0	9	35	29	19	30	29	29	29	30	29	30	19	19	19	35	19	12	19	19	12	30	19	19	6.6744E5													6.6744E5
128	26163	A0A024QZN4|A0A024QZN4_HUMAN	246.77	40	0	12	24	25	37	16	22	6	4	29	28	20	34	0	29	30	8	6	7	3	4	0	29	0	0	0	0	20		1.9505E8	5.1291E8	5.5667E8	9.6083E9	1.672E8	9.9411E7	2.172E6	2.0667E6	1.3439E8	3.1496E8	3.4286E7	1.9469E8		8.4812E7	9.6917E7	1.3656E6
128	26164	A0A384NYN5|A0A384NYN5_HUMAN	246.77	40	0	12	24	25	37	16	22	6	4	29	28	20	34	0	29	30	8	6	7	3	4	0	29	0	0	0	0	20		1.9505E8	5.1291E8	5.5667E8	9.6083E9	1.672E8	9.9411E7	2.172E6	2.0667E6	1.3439E8	3.1496E8	3.4286E7	1.9469E8		8.4812E7	9.6917E7	1.3656E6
283	26109	A0A384NYH9|A0A384NYH9_HUMAN	225.69	40	0	22	4	16	34	4	27	30	20	2	0	0	2	0	2	1	3	1	0	0	0	0	1	0	0	0	0	0		6.5029E6			3.1669E7		6.2909E6	2.8203E6
415	26672	Q59EF6|Q59EF6_HUMAN	198.06	40	0	2	2	0	0	0	2	1	2	26	24	25	23	0	25	32	22	0	0	0	0	0	0	0	0	0	0	0		0	2.2464E6				7.5431E5	2.5361E5	9.1979E4	1.5767E7	2.4462E7	7.6925E6	7.2553E6		9.257E6	1.4748E7	4.3058E6
179	26990	Q6N091|Q6N091_HUMAN	195.35	40	0	21	13	24	24	16	20	27	34	21	21	25	22	0	20	21	14	4	3	3	0	2	3	2	5	0	0	3				5.6357E5		5.4356E5
485	27323	B3KTA3|B3KTA3_HUMAN	172.33	40	0	3	2	19	5	2	0	0	0	14	18	36	29	0	27	3	0	0	0	0	0	0	0	0	0	0	0	0		1.0273E7	1.3976E5	8.283E6	9.358E6	2.4738E5				4.5744E6	2.2434E7	4.5231E7	2.2892E7		1.4233E7	3.3372E5
444	27240	A0A384MTQ3|A0A384MTQ3_HUMAN	168.76	40	0	0	0	0	3	6	11	11	9	15	28	34	28	0	17	22	28	6	0	0	0	0	0	0	0	0	0	0						3.459E6	4.6267E6	2.7934E6	1.2223E6	4.4065E6	2.1282E7	1.1534E7	1.182E7		3.4557E6	4.63E6	8.1992E6
854	27130	A0A4Q4BX16|A0A4Q4BX16_9MICO	160.86	40	0	0	0	0	0	0	0	0	0	0	0	0	40	0	22	0	0	0	0	0	0	0	0	0	0	0	0	0													4.9071E7		1.3193E7
854	27131	A0A417Z8P9|A0A417Z8P9_9MICO	160.86	40	0	0	0	0	0	0	0	0	0	0	0	0	40	0	22	0	0	0	0	0	0	0	0	0	0	0	0	0													4.9071E7		1.3193E7
945	27380	A0A1L7NY50|A0A1L7NY50_HUMAN	155.16	40	0	0	0	0	0	0	8	0	0	13	29	3	1	0	3	13	1	0	0	0	0	0	0	0	0	0	0	0							4.229E5			5.2736E6	5.7025E7	2.8558E5	0		4.4671E5	1.9424E6	1.9064E5
665	27402	A0A024R944|A0A024R944_HUMAN	150.71	40	0	6	0	10	2	0	6	8	33	21	9	27	0	0	0	0	0	0	0	0	0	0	0	0	0	0	0	0		4.54E4		1.0046E7	1.3441E6		9.5591E5	1.1978E6	1.8679E7	4.1113E6	4.1766E6	8.4013E6
1353	28152	A0A5F0UNF3|A0A5F0UNF3_9MICC	147.02	40	0	0	0	0	0	0	0	12	0	0	0	0	0	0	0	0	40	0	0	0	0	0	0	0	0	0	0	0								3.0259E5									8.4003E5
1353	28153	A0A7X9MZV1|A0A7X9MZV1_MICLU	147.02	40	0	0	0	0	0	0	0	12	0	0	0	0	0	0	0	0	40	0	0	0	0	0	0	0	0	0	0	0								3.0259E5									8.4003E5
1353	28171	A0A2A9K231|A0A2A9K231_9MICC	147.02	40	0	0	0	0	0	0	0	12	0	0	0	0	0	0	0	0	40	0	0	0	0	0	0	0	0	0	0	0								3.0259E5									8.4003E5
1404	28207	A0A151D3V0|A0A151D3V0_9MICC	146.51	40	0	0	0	0	0	0	0	9	0	0	0	0	0	0	0	0	40	0	0	0	0	0	0	0	0	0	0	0																	0
1404	28208	A0A3S0USZ1|A0A3S0USZ1_9MICC	146.51	40	0	0	0	0	0	0	0	9	0	0	0	0	0	0	0	0	40	0	0	0	0	0	0	0	0	0	0	0																	0
1404	28209	A0A4U1LD35|A0A4U1LD35_MICLU	146.51	40	0	0	0	0	0	0	0	9	0	0	0	0	0	0	0	0	40	0	0	0	0	0	0	0	0	0	0	0																	0
1404	28210	A0A5F0I6I1|A0A5F0I6I1_9MICC	146.51	40	0	0	0	0	0	0	0	9	0	0	0	0	0	0	0	0	40	0	0	0	0	0	0	0	0	0	0	0																	0
1404	28211	A0A4Y8PKW5|A0A4Y8PKW5_9MICC	146.51	40	0	0	0	0	0	0	0	9	0	0	0	0	0	0	0	0	40	0	0	0	0	0	0	0	0	0	0	0																	0
1404	28212	A0A1F1KM06|A0A1F1KM06_9MICC	146.51	40	0	0	0	0	0	0	0	9	0	0	0	0	0	0	0	0	40	0	0	0	0	0	0	0	0	0	0	0																	0
1404	28213	D3LNE8|D3LNE8_MICLU	146.51	40	0	0	0	0	0	0	0	9	0	0	0	0	0	0	0	0	40	0	0	0	0	0	0	0	0	0	0	0																	0
1404	28214	A0A2N6RLL7|A0A2N6RLL7_MICLU	146.51	40	0	0	0	0	0	0	0	9	0	0	0	0	0	0	0	0	40	0	0	0	0	0	0	0	0	0	0	0																	0
1342	28125	Q53FH2|Q53FH2_HUMAN	146.34	40	0	10	0	0	21	13	3	0	0	0	7	0	0	0	0	0	0	0	0	6	0	0	0	0	0	0	0	0		0			4.7903E7	9.056E7	2.1364E5				1.9016E6
699	30111	H0YG54|H0YG54_HUMAN	145.48	40	0	32	15	10	0	10	10	15	10	36	10	15	0	0	0	39	15	5	0	0	0	0	0	0	0	0	0	0		6.1669E8	1.2281E7	5.0556E6		2.105E7	2.512E6	1.9208E6	7.9656E4	1.3441E7	1.444E5	2.2001E5				1.1024E7	1.6046E6
635	28580	B7ZAH9|B7ZAH9_HUMAN	143.21	40	0	0	0	0	0	0	11	8	3	28	36	28	8	0	22	20	33	0	0	0	0	0	0	0	0	0	0	0							6.1612E6	2.6117E6	2.73E5	1.2356E7	9.2479E7	6.0783E6	4.2603E5		1.294E6	9.915E6	4.8618E6
304	29900	I3L4Z3|I3L4Z3_HUMAN	139.98	40	0	8	8	19	29	23	29	29	29	39	35	33	22	0	33	40	39	14	0	0	0	0	0	0	0	0	0	0				3.0226E7	2.1517E8	2.0914E7	2.8204E6	1.6461E6	2.7356E6	2.2205E6	3.1955E6	4.1158E5			7.8068E5	5.8727E6	2.5884E6
1449	28751	A0A4Y9H8A8|A0A4Y9H8A8_9MICC	138.43	40	0	0	0	0	0	0	0	40	0	0	0	0	0	0	0	0	10	0	0	0	0	0	0	0	0	0	0	0								2.8486E7									2.1919E5
1449	29027	A0A147E560|A0A147E560_9MICO	138.43	40	0	0	0	0	0	0	0	40	0	0	0	0	0	0	0	0	10	0	0	0	0	0	0	0	0	0	0	0								2.8486E7									2.1919E5
1188	28245	B4DNG0|B4DNG0_HUMAN	137.49	40	0	0	0	0	0	0	0	0	0	8	37	12	8	0	8	0	12	0	0	0	0	0	0	0	0	0	0	0										8.3676E5	2.5767E7	2.6358E6	3.6348E5		1.7348E6		8.6297E5
962	28298	A0A140VJJ8|A0A140VJJ8_HUMAN	130.43	40	0	3	3	3	0	0	3	7	0	14	21	23	14	0	20	3	21	0	0	0	0	0	0	0	0	0	0	0								3.2312E5		6.2424E5	4.5031E5	5.3381E5	6.5343E5		9.7412E5		4.1801E5
962	28307	B2R6K4|B2R6K4_HUMAN	130.43	40	0	3	3	3	0	0	3	7	0	14	21	23	14	0	20	3	21	0	0	0	0	0	0	0	0	0	0	0								3.2312E5		6.2424E5	4.5031E5	5.3381E5	6.5343E5		9.7412E5		4.1801E5
1207	28397	B2R644|B2R644_HUMAN	126.54	40	0	31	4	7	0	8	4	7	0	3	0	19	3	0	0	12	3	0	0	0	0	0	0	0	0	0	0	0		7.8419E7	0	6.596E6		4.4535E6	8.3025E5	3.141E5				1.5875E6				4.3622E5
553	31697	O60597|O60597_HUMAN	126.46	40	0	25	25	37	37	35	40	13	37	0	0	0	11	0	5	0	11	0	0	0	0	0	0	0	0	0	0	0		5.5343E7	4.3781E7	9.8024E7	6.8209E8	6.9751E7	2.3307E7	5.6435E5	1.6452E6
1610	32480	K7EJ44|K7EJ44_HUMAN	90.57	40	0	0	0	0	0	0	0	0	0	0	27	40	13	0	13	27	27	0	0	13	0	0	0	0	0	0	0	0											4.1274E6	4.157E6	3.1686E5		4.3393E5	1.8914E5	2.3037E5
1750	32400	Q9UNM1|Q9UNM1_HUMAN	80.04	40	0	0	0	0	0	0	0	0	0	40	30	30	0	0	0	0	0	0	0	0	0	0	0	0	0	0	0	0										9.0534E6	1.1895E7	1.9274E6
1387	32197	A0A5C2GRZ6|A0A5C2GRZ6_HUMAN	79.91	40	0	9	9	33	9	16	0	9	19	0	0	9	9	0	9	0	9	0	0	0	0	0	0	0	0	0	0	0				0
1746	32059	A0A650ATW2|A0A650ATW2_HUMAN	76.80	40	0	0	0	10	0	0	0	0	40	10	0	10	0	0	0	0	0	0	0	0	0	0	0	0	0	0	0	0									1.1505E6
738	34199	Q96JD0|Q96JD0_HUMAN	72.50	40	0	7	7	26	26	7	7	7	21	7	7	7	7	0	7	0	7	7	0	0	0	0	0	0	0	0	0	0				3.6526E6	5.0858E5
791	32563	A0A5C2G3X4|A0A5C2G3X4_HUMAN	71.80	40	0	23	23	31	15	23	23	23	8	23	23	40	40	0	31	0	25	8	0	0	0	0	0	0	0	0	0	0				0								6.1013E6	4.0009E6		4.7704E6		1.0918E6
2101	32892	A0A5C2G2G6|A0A5C2G2G6_HUMAN	71.61	40	0	0	0	26	25	12	0	0	0	0	0	0	0	0	0	0	0	0	0	0	0	0	0	0	0	0	0	0					3.4981E5
2101	32893	A0A5C2G784|A0A5C2G784_HUMAN	71.61	40	0	0	0	26	25	12	0	0	0	0	0	0	0	0	0	0	0	0	0	0	0	0	0	0	0	0	0	0					3.4981E5
2101	33218	A0A5C2FXA1|A0A5C2FXA1_HUMAN	71.61	40	0	0	0	26	25	12	0	0	0	0	0	0	0	0	0	0	0	0	0	0	0	0	0	0	0	0	0	0					3.4981E5
2308	33189	A0A5C2GX42|A0A5C2GX42_HUMAN	66.59	40	0	0	0	15	0	0	0	0	17	0	0	0	0	0	0	8	0	0	0	0	0	0	0	0	0	0	0	0									7.7231E4							3.5815E5
1001	26637	A0A5F0UMI5|A0A5F0UMI5_9MICC	192.26	39	0	0	0	0	0	0	0	1	0	2	0	0	0	0	0	0	39	0	0	0	0	0	0	0	0	0	0	0																	7.1671E5
1001	26638	A0A5E8QCV6|A0A5E8QCV6_MICLU	192.26	39	0	0	0	0	0	0	0	1	0	2	0	0	0	0	0	0	39	0	0	0	0	0	0	0	0	0	0	0																	7.1671E5
1001	26639	A0A653IKZ6|A0A653IKZ6_9MICC	192.26	39	0	0	0	0	0	0	0	1	0	2	0	0	0	0	0	0	39	0	0	0	0	0	0	0	0	0	0	0																	7.1671E5
1001	26640	A0A5F0I5R3|A0A5F0I5R3_9MICC	192.26	39	0	0	0	0	0	0	0	1	0	2	0	0	0	0	0	0	39	0	0	0	0	0	0	0	0	0	0	0																	7.1671E5
1001	26641	A0A229HBV0|A0A229HBV0_9MICC	192.26	39	0	0	0	0	0	0	0	1	0	2	0	0	0	0	0	0	39	0	0	0	0	0	0	0	0	0	0	0																	7.1671E5
1001	26642	A0A031GVL6|A0A031GVL6_MICLU	192.26	39	0	0	0	0	0	0	0	1	0	2	0	0	0	0	0	0	39	0	0	0	0	0	0	0	0	0	0	0																	7.1671E5
1001	26643	A0A4Y9HCT3|A0A4Y9HCT3_9MICC	192.26	39	0	0	0	0	0	0	0	1	0	2	0	0	0	0	0	0	39	0	0	0	0	0	0	0	0	0	0	0																	7.1671E5
1001	26644	A0A031IGF1|A0A031IGF1_MICLU	192.26	39	0	0	0	0	0	0	0	1	0	2	0	0	0	0	0	0	39	0	0	0	0	0	0	0	0	0	0	0																	7.1671E5
1001	26645	A0A7T5AFU2|A0A7T5AFU2_MICLU	192.26	39	0	0	0	0	0	0	0	1	0	2	0	0	0	0	0	0	39	0	0	0	0	0	0	0	0	0	0	0																	7.1671E5
1001	26646	A0A366D9Z1|A0A366D9Z1_9MICC	192.26	39	0	0	0	0	0	0	0	1	0	2	0	0	0	0	0	0	39	0	0	0	0	0	0	0	0	0	0	0																	7.1671E5
393	26607	Q53G40|Q53G40_HUMAN	189.06	39	0	1	4	28	27	16	16	20	17	11	11	0	0	0	2	11	22	0	0	0	0	0	0	0	0	0	0	0		1.01E6	0	1.1018E8	2.7169E8	5.2068E7	3.2981E7	1.89E7	1.8849E7	4.3174E6	3.4569E6				5.212E5	1.6384E6	2.9225E7
899	27283	A0A828UEJ5|A0A828UEJ5_CUTAC	169.60	39	0	0	0	0	0	0	0	11	0	11	8	0	10	0	8	2	38	0	0	0	0	0	0	0	0	0	0	0								3.7409E6		5.0811E6	9.2892E4		8.7057E5		8.2762E5		1.9231E7
899	27284	A0A2B7JS58|A0A2B7JS58_CUTAC	169.60	39	0	0	0	0	0	0	0	11	0	11	8	0	10	0	8	2	38	0	0	0	0	0	0	0	0	0	0	0								3.7409E6		5.0811E6	9.2892E4		8.7057E5		8.2762E5		1.9231E7
899	27285	Q6ABM5|Q6ABM5_CUTAK	169.60	39	0	0	0	0	0	0	0	11	0	11	8	0	10	0	8	2	38	0	0	0	0	0	0	0	0	0	0	0								3.7409E6		5.0811E6	9.2892E4		8.7057E5		8.2762E5		1.9231E7
899	27286	A0A8D9ZUI2|A0A8D9ZUI2_CUTAC	169.60	39	0	0	0	0	0	0	0	11	0	11	8	0	10	0	8	2	38	0	0	0	0	0	0	0	0	0	0	0								3.7409E6		5.0811E6	9.2892E4		8.7057E5		8.2762E5		1.9231E7
479	27037	I3L4C2|I3L4C2_HUMAN	168.44	39	0	0	0	0	0	6	2	25	0	2	1	29	29	0	32	21	22	0	0	0	0	0	0	0	0	0	0	0						1.8508E6	7.399E5	1.6148E7		3.5814E6	0	1.4907E7	1.9985E7		2.6301E7	9.2966E6	1.0685E7
945	27381	A0A1L7NY41|A0A1L7NY41_HUMAN	155.16	39	0	0	0	0	0	0	8	0	0	13	28	3	1	0	3	12	1	0	0	0	0	0	0	0	0	0	0	0							4.229E5			5.2736E6	5.7025E7	2.8558E5	0		4.4671E5	1.9424E6	1.9064E5
699	30112	H0YGR4|H0YGR4_HUMAN	145.48	39	0	32	15	9	0	9	9	15	9	35	9	15	0	0	0	38	15	5	0	0	0	0	0	0	0	0	0	0		6.1669E8	1.2281E7	5.0556E6		2.105E7	2.512E6	1.9208E6	7.9656E4	1.3441E7	1.444E5	2.2001E5				1.1024E7	1.6046E6
848	27780	W4TUR5|W4TUR5_CUTAC	144.58	39	0	0	0	0	0	0	0	22	0	27	5	0	0	0	4	10	33	8	0	0	0	0	0	0	0	0	0	0								9.6957E6		7.0778E6	2.0343E5				2.4974E5	6.507E4	2.1085E7
848	27781	A0A828SBS9|A0A828SBS9_CUTAC	144.58	39	0	0	0	0	0	0	0	22	0	27	5	0	0	0	4	10	33	8	0	0	0	0	0	0	0	0	0	0								9.6957E6		7.0778E6	2.0343E5				2.4974E5	6.507E4	2.1085E7
1028	28533	A0A384NKM6|A0A384NKM6_HUMAN	137.70	39	0	6	0	12	22	8	0	0	32	17	17	5	19	0	19	0	0	0	0	0	0	0	0	0	0	0	0	0		1.4485E6		1.3515E7	4.7238E7	2.7971E6			1.95E7	8.233E5	3.2996E6	5.3028E5	2.9096E6		2.0153E6
1358	29008	A2VDJ4|A2VDJ4_HUMAN	131.23	39	0	0	0	0	0	0	4	0	0	8	13	3	0	0	4	35	17	0	0	0	0	0	0	0	0	0	0	0							1.5471E6			3.0182E6	1.4604E7	2.8194E5			4.1741E5	2.9369E6	1.4774E6
583	30505	S4R471|S4R471_HUMAN	128.17	39	0	13	4	14	0	4	0	23	33	39	39	31	14	0	24	4	23	14	0	0	0	0	0	0	0	0	0	0										5.6455E6	7.2943E6	1.2172E5
1340	29598	A0A024RBU0|A0A024RBU0_HUMAN	127.11	39	0	0	0	0	0	0	0	30	6	0	0	13	15	0	26	6	24	0	0	0	0	0	0	0	0	0	0	0								2.9E6	0			8.8403E5	3.0134E5		1.3176E6	8.2186E4	8.0521E5
1066	29463	A8HT81|A8HT81_HUMAN	121.09	39	0	9	0	0	0	0	0	14	25	32	19	10	5	0	17	5	10	10	0	0	0	0	0	0	0	0	0	0		7.1154E6						6.2963E4	5.7968E5	4.1256E6	4.4707E6
192	31093	A0A7Z1YY18|A0A7Z1YY18_9ACTN	112.98	39	0	31	31	31	31	31	31	31	22	25	31	31	38	0	31	39	31	25	25	25	25	16	25	25	25	0	6	25																1.5081E6
192	31094	Q5UGI3|Q5UGI3_HUMAN	112.98	39	0	31	31	31	31	31	31	31	22	25	31	31	38	0	31	39	31	25	25	25	25	16	25	25	25	0	6	25																1.5081E6
413	33688	B7ZBH1|B7ZBH1_HUMAN	111.12	39	0	17	26	39	0	9	26	0	0	39	39	39	39	0	39	39	0	0	0	9	0	0	9	0	0	0	0	0		5.9167E7	0	2.7958E8		1.5027E7	6.9709E6			4.166E8	4.4889E8	1.2331E8	8.7753E7		9.7108E7	4.527E6
1388	29651	A0A024RDL9|A0A024RDL9_HUMAN	105.16	39	0	0	6	5	15	6	0	0	6	0	0	12	6	0	0	29	0	0	0	0	0	0	0	0	0	0	0	0			9.2389E6	1.6513E6	8.1049E7	3.2034E6			2.1086E5			0	7.6844E5			3.919E6
1536	32090	A0A4Q4ICU0|A0A4Q4ICU0_9BACL	97.12	39	0	0	0	0	0	0	0	0	0	31	13	0	0	0	8	21	0	0	0	31	0	0	0	0	0	0	0	0										1.8522E7	7.3722E6				4.8875E5	3.1621E6
1620	31051	Q9NQ81|Q9NQ81_HUMAN	94.07	39	0	0	0	0	25	0	0	0	8	0	0	8	14	0	8	0	0	8	0	0	0	0	0	0	0	0	0	0					2.7896E7				5.0462E5			6.826E5	4.1515E6		1.3249E6
1390	34155	A0A5C2G6D8|A0A5C2G6D8_HUMAN	83.23	39	0	12	0	6	0	0	6	28	39	28	28	6	6	0	6	0	6	0	0	0	0	0	0	0	0	0	0	0								4.5635E5	0	1.1554E6	1.8937E6
1390	34200	A0A5C2FUL3|A0A5C2FUL3_HUMAN	83.23	39	0	12	0	6	0	0	6	28	39	28	28	6	6	0	6	0	6	0	0	0	0	0	0	0	0	0	0	0								4.5635E5	0	1.1554E6	1.8937E6
1390	34201	A0A5C2G6L3|A0A5C2G6L3_HUMAN	83.23	39	0	12	0	6	0	0	6	28	39	28	28	6	6	0	6	0	6	0	0	0	0	0	0	0	0	0	0	0								4.5635E5	0	1.1554E6	1.8937E6
1390	34202	A0A5C2FXJ0|A0A5C2FXJ0_HUMAN	83.23	39	0	12	0	6	0	0	6	28	39	28	28	6	6	0	6	0	6	0	0	0	0	0	0	0	0	0	0	0								4.5635E5	0	1.1554E6	1.8937E6
1390	34204	A0A5C2GY75|A0A5C2GY75_HUMAN	83.23	39	0	12	0	6	0	0	6	27	39	27	27	6	6	0	6	0	6	0	0	0	0	0	0	0	0	0	0	0								4.5635E5	0	1.1554E6	1.8937E6
1346	34567	A0A5C2GTE6|A0A5C2GTE6_HUMAN	82.62	39	0	32	15	15	15	15	15	0	15	15	15	22	0	0	0	0	0	0	0	0	0	0	0	0	0	0	0	0		0
1302	34124	K7ES41|K7ES41_HUMAN	80.90	39	0	0	0	0	0	0	13	25	13	25	15	13	13	0	13	13	24	0	0	0	0	0	0	0	0	0	0	0								8.5927E5		1.1897E6	8.0519E5						2.1444E5
2004	32919	A0A5C2G8J2|A0A5C2G8J2_HUMAN	67.78	39	0	13	0	26	25	12	0	0	0	0	0	0	0	0	0	0	0	0	0	0	0	0	0	0	0	0	0	0		0			4.3889E6
2288	36411	Q5NV88|Q5NV88_HUMAN	57.59	39	0	22	0	0	0	0	0	0	16	0	0	0	0	0	0	0	0	0	0	0	0	0	0	0	0	0	0	0		0
2245	44243	A0A087WZL6|A0A087WZL6_HUMAN	57.54	39	0	0	0	0	23	0	0	0	0	0	39	0	0	0	0	0	0	0	0	0	0	0	0	0	0	0	0	0					3.5888E6						1.3339E5
182	27342	B4DE59|B4DE59_HUMAN	194.67	38	14	8	7	2	0	7	6	5	4	17	22	19	8	14	13	14	10	6	6	26	3	3	9	4	3	14	3	7										1.5811E6	4.6981E6	5.1437E5				6.1429E4
128	26165	V9HWK2|V9HWK2_HUMAN	246.77	38	0	11	22	24	35	15	20	6	3	27	27	19	32	0	27	28	7	6	6	3	4	0	28	0	0	0	0	19		1.9505E8	5.1291E8	5.5667E8	9.6083E9	1.672E8	9.9411E7	2.172E6	2.0667E6	1.3439E8	3.1496E8	3.4286E7	1.9469E8		8.4812E7	9.6917E7	1.3656E6
870	27152	Q58A70|Q58A70_HUMAN	183.76	38	0	0	0	0	0	0	0	0	0	14	38	7	0	0	7	11	2	0	0	0	0	0	0	0	0	0	0	0										3.8197E6	1.0695E8	1.0398E6			7.0612E5	6.6762E5	0
569	26382	B7Z6S9|B7Z6S9_HUMAN	177.23	38	0	0	0	0	32	0	5	0	2	9	7	2	15	0	9	17	4	0	0	0	0	0	0	0	0	0	0	0					4.131E8		5.7708E6		0	1.7756E7	1.1851E7	4.6175E5	3.1576E7		2.4729E7	2.0551E7	4.3459E6
351	27069	C9JIF9|C9JIF9_HUMAN	175.25	38	0	0	0	2	0	0	8	11	5	15	16	26	19	0	24	30	31	4	0	6	0	0	0	0	0	0	0	0				0			3.2875E6	7.7074E6	3.6045E5	2.7704E7	2.1737E7	3.1468E7	2.4121E7		4.0088E7	3.2716E7	3.6943E7
485	27322	A0A384MEG1|A0A384MEG1_HUMAN	172.33	38	0	3	2	18	5	2	0	0	0	13	17	35	28	0	26	2	0	0	0	0	0	0	0	0	0	0	0	0		1.0273E7	1.3976E5	8.283E6	9.358E6	2.4738E5				4.5744E6	2.2434E7	4.5231E7	2.2892E7		1.4233E7	3.3372E5
273	27029	B7Z3K9|B7Z3K9_HUMAN	170.82	38	0	27	15	19	29	18	22	27	35	20	18	13	20	0	20	13	13	0	0	2	0	0	0	0	0	0	0	0		4.9808E7	1.9216E7	3.4066E7	7.1558E8	5.2118E7	3.2917E7	3.5763E7	5.444E7	4.3212E6	1.1549E7	2.3945E6	7.4317E6		4.6871E6	1.0573E6	1.1935E6
342	26954	A0A804HKU2|A0A804HKU2_HUMAN	169.69	38	0	18	5	18	38	17	22	7	1	5	5	8	12	0	15	9	2	3	0	3	0	0	1	0	0	0	0	0		1.8422E8	8.7248E6	1.2804E8	2.1868E9	3.3655E8	9.839E7	2.743E6	4.0315E5	3.8305E6	6.6133E6	3.5518E6	1.156E7		7.7316E6	2.1606E6	2.4192E5
402	27787	A0A0S2Z373|A0A0S2Z373_HUMAN	155.72	38	0	16	16	33	38	29	25	22	26	0	3	6	6	0	6	0	6	0	0	0	0	0	0	0	0	0	0	0		3.1783E7	8.5318E7	8.0542E7	2.0671E8	2.7547E8	2.3803E7	2.9255E7	1.4147E7		5.4558E5	3.9148E5	6.202E5		7.5611E5		3.6927E5
402	27788	A0A384NPS2|A0A384NPS2_HUMAN	155.72	38	0	16	16	33	38	29	25	22	26	0	3	6	6	0	6	0	6	0	0	0	0	0	0	0	0	0	0	0		3.1783E7	8.5318E7	8.0542E7	2.0671E8	2.7547E8	2.3803E7	2.9255E7	1.4147E7		5.4558E5	3.9148E5	6.202E5		7.5611E5		3.6927E5
402	27789	A0A0C4DFZ2|A0A0C4DFZ2_HUMAN	155.72	38	0	16	16	33	38	29	25	22	26	0	3	6	6	0	6	0	6	0	0	0	0	0	0	0	0	0	0	0		3.1783E7	8.5318E7	8.0542E7	2.0671E8	2.7547E8	2.3803E7	2.9255E7	1.4147E7		5.4558E5	3.9148E5	6.202E5		7.5611E5		3.6927E5
402	27790	A0A024R509|A0A024R509_HUMAN	155.72	38	0	16	16	33	38	29	25	22	26	0	3	6	6	0	6	0	6	0	0	0	0	0	0	0	0	0	0	0		3.1783E7	8.5318E7	8.0542E7	2.0671E8	2.7547E8	2.3803E7	2.9255E7	1.4147E7		5.4558E5	3.9148E5	6.202E5		7.5611E5		3.6927E5
402	28070	Q63HL5|Q63HL5_HUMAN	155.72	38	0	16	16	33	38	29	25	22	26	0	3	6	6	0	6	0	6	0	0	0	0	0	0	0	0	0	0	0		3.1783E7	8.5318E7	8.0542E7	2.0671E8	2.7547E8	2.3803E7	2.9255E7	1.4147E7		5.4558E5	3.9148E5	6.202E5		7.5611E5		3.6927E5
1089	27383	A0A5D0XKV2|A0A5D0XKV2_9MICC	153.32	38	0	0	0	0	0	0	0	14	0	8	0	0	0	0	0	0	38	4	0	0	0	0	0	0	0	0	0	0																	7.2926E5
1089	27384	A0A5C4JZ31|A0A5C4JZ31_9MICC	153.32	38	0	0	0	0	0	0	0	14	0	8	0	0	0	0	0	0	38	4	0	0	0	0	0	0	0	0	0	0																	7.2926E5
1089	27385	A0A031HRY3|A0A031HRY3_MICLU	153.32	38	0	0	0	0	0	0	0	14	0	8	0	0	0	0	0	0	38	4	0	0	0	0	0	0	0	0	0	0																	7.2926E5
1118	27410	A0A5F0US25|A0A5F0US25_9MICC	152.15	38	0	0	0	0	0	0	0	14	0	8	0	0	0	0	0	0	38	4	0	0	0	0	0	0	0	0	0	0																	3.3014E5
1118	27411	A0A509Y4I5|A0A509Y4I5_MICLU	152.15	38	0	0	0	0	0	0	0	14	0	8	0	0	0	0	0	0	38	4	0	0	0	0	0	0	0	0	0	0																	3.3014E5
1122	27425	A0A653TFR2|A0A653TFR2_MICLU	151.16	38	0	0	0	0	0	0	0	14	0	8	0	0	0	0	0	0	38	4	0	0	0	0	0	0	0	0	0	0																	1.5877E5
1122	27515	A0A4P8HH46|A0A4P8HH46_MICLU	151.16	38	0	0	0	0	0	0	0	14	0	8	0	0	0	0	0	0	38	4	0	0	0	0	0	0	0	0	0	0																	1.5877E5
1122	27516	A0A7W9JJ80|A0A7W9JJ80_9MICC	151.16	38	0	0	0	0	0	0	0	14	0	8	0	0	0	0	0	0	38	4	0	0	0	0	0	0	0	0	0	0																	1.5877E5
1122	27518	A0A1F1KGD4|A0A1F1KGD4_9MICC	151.16	38	0	0	0	0	0	0	0	14	0	8	0	0	0	0	0	0	38	4	0	0	0	0	0	0	0	0	0	0																	1.5877E5
732	27654	F5H442|F5H442_HUMAN	148.20	38	0	0	0	0	0	0	0	16	3	0	0	30	16	0	30	21	32	7	0	0	0	0	0	0	0	0	0	0								2.7381E6	5.17E4			1.4891E7	5.0399E6		8.0721E6	2.8492E6	7.5257E6
1296	28515	A0A024R091|A0A024R091_HUMAN	147.72	38	0	0	0	0	0	0	14	0	0	4	21	10	4	0	4	17	4	0	0	0	0	0	0	0	0	0	0	0							2.7039E6			0	2.9047E7	3.8683E5	4.5542E5		1.0408E6	3.914E6	1.8852E5
1353	28154	A0A653IUJ3|A0A653IUJ3_MICLU	147.02	38	0	0	0	0	0	0	0	11	0	0	0	0	0	0	0	0	38	0	0	0	0	0	0	0	0	0	0	0								3.0259E5									8.4003E5
1353	28155	A0A562FUV3|A0A562FUV3_MICLU	147.02	38	0	0	0	0	0	0	0	11	0	0	0	0	0	0	0	0	38	0	0	0	0	0	0	0	0	0	0	0								3.0259E5									8.4003E5
1353	28156	A0A366D4I6|A0A366D4I6_9MICC	147.02	38	0	0	0	0	0	0	0	11	0	0	0	0	0	0	0	0	38	0	0	0	0	0	0	0	0	0	0	0								3.0259E5									8.4003E5
1353	28172	A0A378NL23|A0A378NL23_MICLU	147.02	38	0	0	0	0	0	0	0	11	0	0	0	0	0	0	0	0	38	0	0	0	0	0	0	0	0	0	0	0								3.0259E5									8.4003E5
1404	28215	A0A132HYV3|A0A132HYV3_MICLU	146.51	38	0	0	0	0	0	0	0	9	0	0	0	0	0	0	0	0	38	0	0	0	0	0	0	0	0	0	0	0																	0
223	33431	Q6NX70|Q6NX70_HUMAN	145.88	38	0	21	38	18	11	21	11	11	11	11	11	11	11	0	28	11	11	18	21	11	18	18	21	18	0	0	0	38		6.521E10	6.1177E10	1.8934E10	1.934E9	3.7663E10	1.5997E9	1.2427E8	1.4513E7	9.1924E7	3.5018E8	7.3256E7	4.5111E7		7.4456E7	1.9969E7	4.5274E7
1189	28535	V9HW91|V9HW91_HUMAN	141.08	38	0	0	0	0	0	0	0	0	0	16	30	34	6	0	6	9	0	0	0	0	0	0	0	0	0	0	0	0										4.9889E5	7.0065E6	8.0524E6	9.7095E4		1.1048E5	3.4154E5
594	28487	A6XND5|A6XND5_HUMAN	140.92	38	0	19	10	18	23	23	0	9	6	20	29	13	13	0	25	3	12	3	2	0	0	0	2	0	0	0	0	2		2.2656E8	1.2648E7	3.4715E7	4.2899E8	3.3171E8		4.4429E6	8.2036E5	1.8254E7	4.2571E7	2.733E4	3.5153E6		4.8216E6	5.1362E5	3.0023E6
489	29632	A0A140VK46|A0A140VK46_HUMAN	140.73	38	0	22	0	0	0	6	0	29	29	33	33	12	29	0	25	19	25	9	0	12	0	0	0	0	0	0	0	0		9.073E7				2.5296E6		9.9269E7	1.406E7	3.7795E7	4.3449E7	1.0677E6	2.0734E7		3.6754E7	1.1378E6	1.9993E7
1422	27852	A0A151CY14|A0A151CY14_9MICC	140.64	38	0	0	0	0	0	0	0	5	0	2	0	0	0	0	0	0	38	0	0	0	0	0	0	0	0	0	0	0								4.9557E5									2.8429E6
1422	27853	A0A2I1XX57|A0A2I1XX57_MICLU	140.64	38	0	0	0	0	0	0	0	5	0	2	0	0	0	0	0	0	38	0	0	0	0	0	0	0	0	0	0	0								4.9557E5									2.8429E6
1422	27854	A0A7T5AI90|A0A7T5AI90_MICLU	140.64	38	0	0	0	0	0	0	0	5	0	2	0	0	0	0	0	0	38	0	0	0	0	0	0	0	0	0	0	0								4.9557E5									2.8429E6
1422	27855	A0A1M7AAV6|A0A1M7AAV6_MICLU	140.64	38	0	0	0	0	0	0	0	5	0	2	0	0	0	0	0	0	38	0	0	0	0	0	0	0	0	0	0	0								4.9557E5									2.8429E6
1422	27856	C5C933|C5C933_MICLC	140.64	38	0	0	0	0	0	0	0	5	0	2	0	0	0	0	0	0	38	0	0	0	0	0	0	0	0	0	0	0								4.9557E5									2.8429E6
1422	27857	A0A5F0I8S0|A0A5F0I8S0_9MICC	140.64	38	0	0	0	0	0	0	0	5	0	2	0	0	0	0	0	0	38	0	0	0	0	0	0	0	0	0	0	0								4.9557E5									2.8429E6
685	28150	Q53GF1|Q53GF1_HUMAN	140.55	38	0	3	3	0	0	3	3	3	0	28	32	9	36	0	36	19	6	0	0	0	0	0	0	0	0	0	0	0										3.7759E6	1.7672E7		3.8218E6		3.1484E6	1.8107E6	1.7466E5
925	27657	B4DS79|B4DS79_HUMAN	138.92	38	0	17	0	5	21	0	8	0	0	3	0	5	10	0	5	7	0	0	0	0	0	0	0	0	0	0	0	0		6.6919E6		0	2.0806E7		0			0		7.0068E5	1.1815E5		1.2923E5	7.6894E5
895	29050	Q6FII1|Q6FII1_HUMAN	126.80	38	0	0	0	0	0	0	0	0	0	29	38	23	7	0	12	24	23	0	0	0	0	0	0	0	0	0	0	0										1.1068E7	9.1262E7	2.1636E6	1.2947E6		1.88E6	4.7434E6	1.2195E6
971	29376	V9HWC7|V9HWC7_HUMAN	125.29	38	0	0	0	0	0	0	8	0	0	21	21	29	12	0	12	34	17	0	0	0	0	0	0	0	0	0	0	0							2.0749E6			6.4824E6	1.6633E7	9.1472E6	1.357E6		1.8224E6	5.8057E6	1.3329E6
1066	29464	E9PHN6|E9PHN6_HUMAN	121.09	38	0	9	0	0	0	0	0	13	25	31	18	9	5	0	17	5	9	9	0	0	0	0	0	0	0	0	0	0		7.1154E6						6.2963E4	5.7968E5	4.1256E6	4.4707E6
374	31572	A0A2U3TZL5|A0A2U3TZL5_HUMAN	120.56	38	0	32	32	32	20	32	32	38	38	38	38	38	38	0	38	32	32	32	0	0	0	12	32	0	0	0	0	22		7.1445E7	1.0214E8	6.7656E7	3.3314E6	2.0482E8	3.8531E7	5.4407E7	2.4009E7	2.5442E7	2.1287E8	2.9711E7	1.0407E8		1.0122E8	8.149E6	1.1649E7
860	29301	A4D2P0|A4D2P0_HUMAN	114.97	38	0	0	0	0	0	0	0	13	4	14	15	30	30	0	30	30	33	0	0	0	0	0	0	0	0	0	0	0								5.5902E6	6.6187E5	4.199E6	8.5931E6	1.1985E7	1.0016E7		1.2397E7	6.7485E6	9.3641E6
192	31631	Q5RKT7|Q5RKT7_HUMAN	112.98	38	0	30	30	30	30	30	30	30	22	24	30	30	37	0	30	38	30	24	24	24	24	16	24	24	24	0	6	24																1.5081E6
813	30052	A0A1G4M1Q1|A0A1G4M1Q1_ANAPH	110.54	38	0	7	7	0	0	0	6	7	22	38	22	14	20	0	6	29	6	7	0	17	0	0	0	0	0	0	0	0		1.3849E7	4.025E6				5.4512E6	5.7946E5	4.6382E6	2.0297E8	3.0891E7	1.2783E6	1.8074E6		1.5132E6	7.83E6	8.2695E5
1022	28811	V9HW63|V9HW63_HUMAN	110.19	38	0	0	0	0	6	0	3	0	7	11	34	7	3	0	3	17	3	3	0	3	0	0	0	0	0	0	0	0									0	9.692E5	8.7103E6	3.2814E5				3.3062E5
619	32599	Q13985|Q13985_HUMAN	109.57	38	0	20	20	0	0	11	38	38	0	20	38	38	19	0	38	20	11	11	0	0	0	0	20	0	0	0	0	10		1.218E7	0				4.221E7	2.5525E7		3.9763E6	4.3821E7	3.0004E6	3.3747E6		6.7531E6	0
1484	33505	H9KV45|H9KV45_HUMAN	95.09	38	0	0	0	0	25	0	0	8	0	38	21	38	8	0	8	8	8	0	0	0	0	0	0	0	0	0	0	0					1.7331E7			1.7816E5		6.5095E6	6.7387E6	2.2955E6	9.3679E5		5.6764E5	8.8562E5	2.1943E5
1268	31937	A0A7T0LNM2|A0A7T0LNM2_HUMAN	92.48	38	0	12	0	12	0	12	0	12	31	0	7	12	0	0	0	12	12	12	0	0	0	0	0	0	0	0	0	0											1.6382E5
555	35944	A0A0U1RQV5|A0A0U1RQV5_HUMAN	88.55	38	0	22	22	22	0	22	22	0	22	38	22	22	38	0	22	22	0	0	0	0	0	0	0	0	0	0	0	0		1.0181E8	2.2032E6	1.2342E8		7.1692E7	4.0442E6		4.1427E5	1.7157E8	1.1491E8	3.7578E7	4.2445E7		4.9754E7	1.5831E6
1841	33493	Q59HE4|Q59HE4_HUMAN	86.24	38	0	0	0	0	0	0	0	0	0	9	26	0	9	0	9	0	38	0	0	0	0	0	0	0	0	0	0	0										2.75E5	1.0282E6		2.5849E5		2.3971E5		5.3808E5
1508	32196	A0A5C2GGK3|A0A5C2GGK3_HUMAN	80.79	38	0	17	9	25	9	25	9	0	22	0	0	0	0	0	0	0	0	0	0	9	0	0	0	0	0	0	0	0									0
1750	32402	A0A384N6A4|A0A384N6A4_HUMAN	80.04	38	0	0	0	0	0	0	0	0	0	38	28	28	0	0	0	0	0	0	0	0	0	0	0	0	0	0	0	0										9.0534E6	1.1895E7	1.9274E6
1531	34807	A0A5C2FWX9|A0A5C2FWX9_HUMAN	79.48	38	0	0	0	38	17	17	0	17	17	0	0	0	0	0	0	0	0	0	0	0	0	0	0	0	0	0	0	0				0
2050	44150	A0A1B1CYC5|A0A1B1CYC5_HUMAN	61.48	38	0	38	38	38	0	0	0	38	0	0	32	0	0	0	0	0	0	0	0	0	0	0	0	0	0	0	0	0		5.9611E6	2.9629E6	1.4135E6				4.8404E5			0
948	27878	B4DQ49|B4DQ49_HUMAN	138.12	37	11	3	0	0	0	0	0	0	0	29	3	3	3	11	0	2	10	0	0	25	0	0	0	0	0	11	0	12	2.2166E5									2.857E7				2.2166E5		1.7805E5	3.1393E5
392	26412	A0A140VJE4|A0A140VJE4_HUMAN	196.75	37	0	17	13	25	2	25	14	28	15	8	18	0	4	0	3	0	13	0	0	0	0	0	0	0	0	0	0	0		1.4359E8	5.0679E7	1.2438E8	3.1289E5	2.2637E8	1.6324E7	4.5313E7	6.2178E6	2.0092E6	1.0373E7		6.8927E4		1.6676E5		4.7042E6
368	27022	A0A7P0TAE1|A0A7P0TAE1_HUMAN	196.29	37	0	0	0	0	0	2	0	3	0	18	33	16	26	0	24	25	22	2	0	0	0	0	0	0	0	0	0	0						0		1.0898E6		2.6195E7	2.0904E8	1.2881E7	2.7318E7		3.2178E7	1.7908E7	1.1886E7
520	26660	H3BM42|H3BM42_HUMAN	190.61	37	0	0	0	3	2	0	6	0	2	25	32	13	15	0	12	17	5	0	0	0	0	0	0	0	0	0	0	3				7.6027E5	2.212E4		5.2527E6		0	1.6611E7	1.1741E8	3.9077E6	6.7203E6		5.9592E6	5.0883E6	1.6317E5
393	26608	B7Z6Q5|B7Z6Q5_HUMAN	189.06	37	0	1	3	26	26	15	15	19	16	10	10	0	0	0	2	10	20	0	0	0	0	0	0	0	0	0	0	0		1.01E6	0	1.1018E8	2.7169E8	5.2068E7	3.2981E7	1.89E7	1.8849E7	4.3174E6	3.4569E6				5.212E5	1.6384E6	2.9225E7
1086	26928	A0A8A8L2H3|A0A8A8L2H3_MICLU	185.12	37	0	0	0	0	0	0	0	10	0	0	0	0	0	0	0	0	35	0	0	0	0	0	0	0	0	0	0	0																	1.3745E6
1086	26929	A0A7W3SM03|A0A7W3SM03_9MICC	185.12	37	0	0	0	0	0	0	0	10	0	0	0	0	0	0	0	0	35	0	0	0	0	0	0	0	0	0	0	0																	1.3745E6
1086	26930	A0A132HUZ5|A0A132HUZ5_MICLU	185.12	37	0	0	0	0	0	0	0	10	0	0	0	0	0	0	0	0	35	0	0	0	0	0	0	0	0	0	0	0																	1.3745E6
1086	26931	A0A653IIN6|A0A653IIN6_9MICC	185.12	37	0	0	0	0	0	0	0	10	0	0	0	0	0	0	0	0	35	0	0	0	0	0	0	0	0	0	0	0																	1.3745E6
1086	26932	A0A2A9K2S4|A0A2A9K2S4_9MICC	185.12	37	0	0	0	0	0	0	0	10	0	0	0	0	0	0	0	0	35	0	0	0	0	0	0	0	0	0	0	0																	1.3745E6
1086	26933	A0A366DGV9|A0A366DGV9_9MICC	185.12	37	0	0	0	0	0	0	0	10	0	0	0	0	0	0	0	0	35	0	0	0	0	0	0	0	0	0	0	0																	1.3745E6
1086	26934	A0A4U1LC67|A0A4U1LC67_MICLU	185.12	37	0	0	0	0	0	0	0	10	0	0	0	0	0	0	0	0	35	0	0	0	0	0	0	0	0	0	0	0																	1.3745E6
1086	26935	A0A1F1KD63|A0A1F1KD63_9MICC	185.12	37	0	0	0	0	0	0	0	10	0	0	0	0	0	0	0	0	35	0	0	0	0	0	0	0	0	0	0	0																	1.3745E6
1086	26936	A0A433H754|A0A433H754_9MICC	185.12	37	0	0	0	0	0	0	0	10	0	0	0	0	0	0	0	0	35	0	0	0	0	0	0	0	0	0	0	0																	1.3745E6
1086	26937	A0A229HQM8|A0A229HQM8_9MICC	185.12	37	0	0	0	0	0	0	0	10	0	0	0	0	0	0	0	0	35	0	0	0	0	0	0	0	0	0	0	0																	1.3745E6
1086	26938	A0A5F0UKB2|A0A5F0UKB2_9MICC	185.12	37	0	0	0	0	0	0	0	10	0	0	0	0	0	0	0	0	35	0	0	0	0	0	0	0	0	0	0	0																	1.3745E6
1086	26939	A0A7U6I2W4|A0A7U6I2W4_MICLU	185.12	37	0	0	0	0	0	0	0	10	0	0	0	0	0	0	0	0	35	0	0	0	0	0	0	0	0	0	0	0																	1.3745E6
1086	26940	A0A031G3P7|A0A031G3P7_MICLU	185.12	37	0	0	0	0	0	0	0	10	0	0	0	0	0	0	0	0	35	0	0	0	0	0	0	0	0	0	0	0																	1.3745E6
1086	26941	A0A562G541|A0A562G541_MICLU	185.12	37	0	0	0	0	0	0	0	10	0	0	0	0	0	0	0	0	35	0	0	0	0	0	0	0	0	0	0	0																	1.3745E6
1086	26942	A0A1F1THZ7|A0A1F1THZ7_9MICC	185.12	37	0	0	0	0	0	0	0	10	0	0	0	0	0	0	0	0	35	0	0	0	0	0	0	0	0	0	0	0																	1.3745E6
1086	26943	A0A509Y434|A0A509Y434_MICLU	185.12	37	0	0	0	0	0	0	0	10	0	0	0	0	0	0	0	0	35	0	0	0	0	0	0	0	0	0	0	0																	1.3745E6
1086	26944	A0A4Y8PP70|A0A4Y8PP70_9MICC	185.12	37	0	0	0	0	0	0	0	10	0	0	0	0	0	0	0	0	35	0	0	0	0	0	0	0	0	0	0	0																	1.3745E6
1086	26945	A0A5F0I9V7|A0A5F0I9V7_9MICC	185.12	37	0	0	0	0	0	0	0	10	0	0	0	0	0	0	0	0	35	0	0	0	0	0	0	0	0	0	0	0																	1.3745E6
1086	26946	A0A1M7CQB9|A0A1M7CQB9_MICLU	185.12	37	0	0	0	0	0	0	0	10	0	0	0	0	0	0	0	0	35	0	0	0	0	0	0	0	0	0	0	0																	1.3745E6
587	26925	B4DKV7|B4DKV7_HUMAN	169.46	37	0	0	0	0	0	0	0	18	3	0	0	30	22	0	30	17	21	0	0	0	0	0	0	0	0	0	0	0								7.9876E6	0			1.2688E7	6.0342E6		1.8902E7	3.0651E6	5.85E6
372	26788	H7C012|H7C012_HUMAN	168.82	37	0	28	22	29	33	26	32	3	0	0	0	0	13	0	4	2	0	0	0	0	0	0	5	0	0	0	0	0		3.3555E8	2.1137E8	1.7855E8	5.6909E8	3.5261E8	7.242E7	2.3952E5					1.8224E6		1.6953E5	2.6872E5
386	27370	B1AP13|B1AP13_HUMAN	165.03	37	0	3	3	10	16	10	10	14	0	15	30	15	24	0	26	22	27	2	0	0	0	0	8	2	0	0	0	0		1.7009E6	0	1.0793E7	4.6053E7	1.3789E7	1.7729E6	7.4672E6		3.2664E6	3.3374E7	6.8071E6	1.7294E7		2.3599E7	4.2421E6	1.3039E7
665	27404	A0A2S0BDD1|A0A2S0BDD1_HUMAN	150.71	37	0	6	0	9	2	0	6	8	30	20	9	25	0	0	0	0	0	0	0	0	0	0	0	0	0	0	0	0		4.54E4		1.0046E7	1.3441E6		9.5591E5	1.1978E6	1.8679E7	4.1113E6	4.1766E6	8.4013E6
924	27417	A0A024R9N6|A0A024R9N6_HUMAN	148.87	37	0	0	0	0	0	0	0	9	5	8	5	16	2	0	2	0	30	9	0	0	0	0	0	0	0	0	0	0								1.6326E6	1.2111E6	5.1748E5	9.651E4	1.5919E6	0		1.7348E5		8.0973E6
924	27418	A8K9B9|A8K9B9_HUMAN	148.87	37	0	0	0	0	0	0	0	9	5	8	5	16	2	0	2	0	30	9	0	0	0	0	0	0	0	0	0	0								1.6326E6	1.2111E6	5.1748E5	9.651E4	1.5919E6	0		1.7348E5		8.0973E6
533	29097	Q6FGL0|Q6FGL0_HUMAN	125.79	37	0	26	20	24	0	15	15	27	3	12	18	20	10	0	10	27	22	3	0	0	0	0	0	0	0	0	0	0		3.9199E8	4.449E7	7.4231E7		9.0537E6	3.7967E6	1.3831E7	8.1113E5	4.5743E6	1.0178E7	6.5069E6	2.986E6		2.6437E6	2.1985E7	6.876E6
533	29098	A0A024R693|A0A024R693_HUMAN	125.79	37	0	26	20	24	0	15	15	27	3	12	18	20	10	0	10	27	22	3	0	0	0	0	0	0	0	0	0	0		3.9199E8	4.449E7	7.4231E7		9.0537E6	3.7967E6	1.3831E7	8.1113E5	4.5743E6	1.0178E7	6.5069E6	2.986E6		2.6437E6	2.1985E7	6.876E6
1476	29808	H3BPU8|H3BPU8_HUMAN	124.38	37	0	0	0	4	0	20	4	4	4	0	0	16	8	0	0	0	0	0	0	0	0	0	5	0	0	0	0	0						1.1232E6						1.617E6	0
767	29311	E7ENQ8|E7ENQ8_HUMAN	120.65	37	0	21	0	11	6	6	0	0	12	18	17	27	36	0	27	5	16	7	0	0	0	0	0	0	0	0	0	0		7.8596E7		5.2093E5	4.2351E6	5.6153E5			1.058E6	1.8755E6	1.3124E6	1.1475E7	3.9803E7		1.0544E7	8.2806E4	7.1572E5
1172	30117	A0A024R8V7|A0A024R8V7_HUMAN	120.12	37	0	8	11	0	21	0	0	0	0	20	25	0	16	0	16	11	0	0	0	0	0	0	0	0	0	0	0	0		4.6869E6	4.8946E6		2.7705E7					4.4724E6	2.5165E7		3.8647E5		3.6929E5	1.2765E5
1727	29558	A0A7T5AF93|A0A7T5AF93_MICLU	108.29	37	0	0	0	0	0	0	0	7	0	0	0	0	0	0	0	0	37	0	0	0	0	0	0	0	0	0	0	0								1.4589E6									5.8373E6
1727	29559	A0A132HCS7|A0A132HCS7_MICLU	108.29	37	0	0	0	0	0	0	0	7	0	0	0	0	0	0	0	0	37	0	0	0	0	0	0	0	0	0	0	0								1.4589E6									5.8373E6
1727	29560	A0A562FQ37|A0A562FQ37_MICLU	108.29	37	0	0	0	0	0	0	0	7	0	0	0	0	0	0	0	0	37	0	0	0	0	0	0	0	0	0	0	0								1.4589E6									5.8373E6
1727	29561	A0A2A9K7K9|A0A2A9K7K9_9MICC	108.29	37	0	0	0	0	0	0	0	7	0	0	0	0	0	0	0	0	37	0	0	0	0	0	0	0	0	0	0	0								1.4589E6									5.8373E6
1727	29562	A0A1F1T0S8|A0A1F1T0S8_9MICC	108.29	37	0	0	0	0	0	0	0	7	0	0	0	0	0	0	0	0	37	0	0	0	0	0	0	0	0	0	0	0								1.4589E6									5.8373E6
1727	29563	D3LPZ1|D3LPZ1_MICLU	108.29	37	0	0	0	0	0	0	0	7	0	0	0	0	0	0	0	0	37	0	0	0	0	0	0	0	0	0	0	0								1.4589E6									5.8373E6
1727	29564	A0A031ITR4|A0A031ITR4_MICLU	108.29	37	0	0	0	0	0	0	0	7	0	0	0	0	0	0	0	0	37	0	0	0	0	0	0	0	0	0	0	0								1.4589E6									5.8373E6
1727	29565	A0A2N6RP24|A0A2N6RP24_MICLU	108.29	37	0	0	0	0	0	0	0	7	0	0	0	0	0	0	0	0	37	0	0	0	0	0	0	0	0	0	0	0								1.4589E6									5.8373E6
1727	29566	A0A5E8QGD6|A0A5E8QGD6_MICLU	108.29	37	0	0	0	0	0	0	0	7	0	0	0	0	0	0	0	0	37	0	0	0	0	0	0	0	0	0	0	0								1.4589E6									5.8373E6
1727	29567	A0A4Y9H8V5|A0A4Y9H8V5_9MICC	108.29	37	0	0	0	0	0	0	0	7	0	0	0	0	0	0	0	0	37	0	0	0	0	0	0	0	0	0	0	0								1.4589E6									5.8373E6
1727	29570	A0A509Y3T4|A0A509Y3T4_MICLU	108.29	37	0	0	0	0	0	0	0	7	0	0	0	0	0	0	0	0	37	0	0	0	0	0	0	0	0	0	0	0								1.4589E6									5.8373E6
1727	29571	A0A5F0UMY3|A0A5F0UMY3_9MICC	108.29	37	0	0	0	0	0	0	0	7	0	0	0	0	0	0	0	0	37	0	0	0	0	0	0	0	0	0	0	0								1.4589E6									5.8373E6
1727	29572	A0A5F0I6K9|A0A5F0I6K9_9MICC	108.29	37	0	0	0	0	0	0	0	7	0	0	0	0	0	0	0	0	37	0	0	0	0	0	0	0	0	0	0	0								1.4589E6									5.8373E6
1727	29573	A0A653IKY3|A0A653IKY3_9MICC	108.29	37	0	0	0	0	0	0	0	7	0	0	0	0	0	0	0	0	37	0	0	0	0	0	0	0	0	0	0	0								1.4589E6									5.8373E6
1727	29574	A0A2I1XU51|A0A2I1XU51_MICLU	108.29	37	0	0	0	0	0	0	0	7	0	0	0	0	0	0	0	0	37	0	0	0	0	0	0	0	0	0	0	0								1.4589E6									5.8373E6
1727	29575	A0A7X9MY21|A0A7X9MY21_MICLU	108.29	37	0	0	0	0	0	0	0	7	0	0	0	0	0	0	0	0	37	0	0	0	0	0	0	0	0	0	0	0								1.4589E6									5.8373E6
1727	29576	A0A229HCI3|A0A229HCI3_9MICC	108.29	37	0	0	0	0	0	0	0	7	0	0	0	0	0	0	0	0	37	0	0	0	0	0	0	0	0	0	0	0								1.4589E6									5.8373E6
1727	29577	A0A151D0K7|A0A151D0K7_9MICC	108.29	37	0	0	0	0	0	0	0	7	0	0	0	0	0	0	0	0	37	0	0	0	0	0	0	0	0	0	0	0								1.4589E6									5.8373E6
1727	29578	A0A3S1BZV0|A0A3S1BZV0_9MICC	108.29	37	0	0	0	0	0	0	0	7	0	0	0	0	0	0	0	0	37	0	0	0	0	0	0	0	0	0	0	0								1.4589E6									5.8373E6
1727	29579	A0A1F1K8A0|A0A1F1K8A0_9MICC	108.29	37	0	0	0	0	0	0	0	7	0	0	0	0	0	0	0	0	37	0	0	0	0	0	0	0	0	0	0	0								1.4589E6									5.8373E6
1727	29580	C5CAT2|C5CAT2_MICLC	108.29	37	0	0	0	0	0	0	0	7	0	0	0	0	0	0	0	0	37	0	0	0	0	0	0	0	0	0	0	0								1.4589E6									5.8373E6
1727	29581	A0A433HYB0|A0A433HYB0_9MICC	108.29	37	0	0	0	0	0	0	0	7	0	0	0	0	0	0	0	0	37	0	0	0	0	0	0	0	0	0	0	0								1.4589E6									5.8373E6
1666	30618	A8K5M0|A8K5M0_HUMAN	102.67	37	0	0	0	0	31	0	0	0	0	0	0	6	6	0	0	0	0	0	0	0	0	0	0	0	0	0	0	0					5.2598E7							0	2.3143E5
1666	30619	A0A024RDJ8|A0A024RDJ8_HUMAN	102.67	37	0	0	0	0	31	0	0	0	0	0	0	6	6	0	0	0	0	0	0	0	0	0	0	0	0	0	0	0					5.2598E7							0	2.3143E5
231	37841	A0A2I6SAN9|A0A2I6SAN9_9RHOO	97.60	37	0	25	25	25	25	25	25	27	14	25	25	25	35	0	27	37	25	25	25	25	25	14	25	25	25	0	0	25								0							2.2362E5	1.8183E5
1376	30479	Q9NQ82|Q9NQ82_HUMAN	96.28	37	0	0	0	0	37	0	0	0	17	9	9	9	29	0	23	0	0	0	0	0	0	0	0	0	0	0	0	0					7.4632E6				3.0455E5	1.0865E6	3.482E5	4.6393E5	4.2658E6		7.2699E5
975	33719	A0A7S5EUE3|A0A7S5EUE3_HUMAN	90.98	37	0	9	18	18	18	18	9	18	21	9	34	9	18	0	18	9	9	9	0	0	0	0	0	0	0	0	0	0											5.6075E5
1779	30757	B4DKL5|B4DKL5_HUMAN	90.61	37	0	37	0	0	0	0	0	0	0	6	6	0	0	0	0	0	6	0	0	0	0	0	0	0	0	0	0	0		2.2402E7								2.0916E5	2.2054E5						9.2209E4
1454	33438	E9PGV1|E9PGV1_HUMAN	88.85	37	0	0	0	0	0	0	10	10	21	26	10	10	10	0	10	0	10	10	0	0	0	0	10	0	0	0	0	10							1.6648E7
1530	34083	A0A5C2GUS4|A0A5C2GUS4_HUMAN	85.67	37	0	13	8	21	21	0	0	0	24	0	16	0	0	0	0	0	0	0	0	0	0	0	0	0	0	0	0	0									7.9132E4
1425	33578	J3QSF7|J3QSF7_HUMAN	79.14	37	0	15	15	0	37	0	0	15	15	29	29	29	29	0	29	0	15	0	0	0	0	0	0	0	0	0	0	0		4.6995E6	1.6428E6		3.7156E7			0	1.615E5	6.6303E5	7.0196E5	1.0165E6	1.4195E6		1.762E6		0
1493	34110	A0A5C2GJR5|A0A5C2GJR5_HUMAN	77.12	37	0	17	0	37	17	14	0	0	14	0	0	0	0	0	0	0	17	0	0	0	0	0	0	0	0	0	0	0		3.6496E5		0	0												0
2118	34512	A0A5C2GUM1|A0A5C2GUM1_HUMAN	68.31	37	0	0	0	14	14	16	0	14	0	0	0	7	0	0	0	0	0	0	0	0	0	0	0	0	0	0	0	0						6.3883E7
208	26311	Q9HB00|Q9HB00_HUMAN	224.24	36	5	8	4	20	9	16	14	20	14	26	24	23	21	5	24	12	16	9	3	6	0	0	7	2	0	5	2	0	2.8066E5	6.1581E7	1.658E7	1.7707E8	3.9512E8	1.7404E8	1.0999E8	7.906E7	1.6873E7	1.5691E8	1.6908E8	8.3331E7	7.5552E7	2.8066E5	9.2764E7	3.4918E7	4.6266E7
357	27546	G9K389|G9K389_HUMAN	159.38	36	5	0	0	0	2	0	0	13	3	33	16	20	17	5	17	5	21	2	0	3	0	0	0	0	0	5	3	3	1.1683E6							1.1183E6		1.8471E7	6.1374E6	3.8737E6	4.0611E6	1.1683E6	4.8791E6	1.9162E5	4.7827E6
357	27547	G9K388|G9K388_HUMAN	159.38	36	5	0	0	0	2	0	0	13	3	33	16	20	17	5	17	5	21	2	0	3	0	0	0	0	0	5	3	3	1.1683E6							1.1183E6		1.8471E7	6.1374E6	3.8737E6	4.0611E6	1.1683E6	4.8791E6	1.9162E5	4.7827E6
368	27021	V9HWP2|V9HWP2_HUMAN	196.29	36	0	0	0	0	0	2	0	3	0	17	32	16	25	0	24	24	21	2	0	0	0	0	0	0	0	0	0	0						0		1.0898E6		2.6195E7	2.0904E8	1.2881E7	2.7318E7		3.2178E7	1.7908E7	1.1886E7
368	27023	Q5CAQ5|Q5CAQ5_HUMAN	196.29	36	0	0	0	0	0	2	0	3	0	17	32	16	25	0	24	24	21	2	0	0	0	0	0	0	0	0	0	0						0		1.0898E6		2.6195E7	2.0904E8	1.2881E7	2.7318E7		3.2178E7	1.7908E7	1.1886E7
368	27024	H0YIV0|H0YIV0_HUMAN	196.29	36	0	0	0	0	0	2	0	3	0	18	33	16	26	0	24	25	22	2	0	0	0	0	0	0	0	0	0	0						0		1.0898E6		2.6195E7	2.0904E8	1.2881E7	2.7318E7		3.2178E7	1.7908E7	1.1886E7
368	27025	A0A7P0TAT8|A0A7P0TAT8_HUMAN	196.29	36	0	0	0	0	0	2	0	3	0	17	32	16	25	0	23	24	21	2	0	0	0	0	0	0	0	0	0	0						0		1.0898E6		2.6195E7	2.0904E8	1.2881E7	2.7318E7		3.2178E7	1.7908E7	1.1886E7
348	26783	A0A7P0T8U2|A0A7P0T8U2_HUMAN	187.17	36	0	7	8	24	0	22	22	2	0	8	20	16	7	0	8	20	12	1	5	1	0	0	2	0	0	0	0	1		5.7862E7	5.1529E7	1.4422E8		1.4133E8	7.8028E7	1.4033E6		9.6987E6	6.9082E7	3.7039E7	3.5607E6		4.8213E6	1.9232E7	1.8043E6
348	26784	A0A024RC70|A0A024RC70_HUMAN	187.17	36	0	7	8	24	0	22	22	2	0	8	20	16	7	0	8	20	12	1	5	1	0	0	2	0	0	0	0	1		5.7862E7	5.1529E7	1.4422E8		1.4133E8	7.8028E7	1.4033E6		9.6987E6	6.9082E7	3.7039E7	3.5607E6		4.8213E6	1.9232E7	1.8043E6
577	27077	B7Z549|B7Z549_HUMAN	175.61	36	0	0	0	0	0	0	0	0	25	12	8	34	1	0	1	0	1	17	0	0	0	0	0	0	0	0	0	0									4.6385E7	6.7889E6	3.6422E6	6.5765E7	4.5238E5		6.615E5		2.4909E5
228	28959	Q6PIK1|Q6PIK1_HUMAN	155.88	36	0	29	29	33	33	29	29	24	28	24	32	24	24	0	24	13	21	18	10	6	0	0	6	0	0	0	0	6									3.6224E5
1726	28204	A0A3S0U271|A0A3S0U271_9MICC	144.26	36	0	0	0	0	0	0	0	0	0	0	0	0	0	0	0	0	36	0	0	0	0	0	0	0	0	0	0	0																	5.5708E6
1726	28226	A0A4Y9H7N0|A0A4Y9H7N0_9MICC	144.26	36	0	0	0	0	0	0	0	0	0	0	0	0	0	0	0	0	36	0	0	0	0	0	0	0	0	0	0	0																	5.5708E6
1726	28230	A0A5F0I9T6|A0A5F0I9T6_9MICC	144.26	36	0	0	0	0	0	0	0	0	0	0	0	0	0	0	0	0	36	0	0	0	0	0	0	0	0	0	0	0																	5.5708E6
1726	28231	A0A653U6B5|A0A653U6B5_MICLU	144.26	36	0	0	0	0	0	0	0	0	0	0	0	0	0	0	0	0	36	0	0	0	0	0	0	0	0	0	0	0																	5.5708E6
741	27588	B4DT77|B4DT77_HUMAN	141.86	36	0	3	0	0	15	0	0	0	0	27	15	27	18	0	18	0	15	0	0	0	0	0	0	0	0	0	0	0		3.6145E6			3.4139E7					6.2166E6	5.341E6	3.6307E6	3.7169E6		3.2496E6		5.048E5
1158	28793	A0A024R5J8|A0A024R5J8_HUMAN	140.76	36	0	0	0	0	0	0	0	17	0	7	36	8	0	0	4	11	7	0	0	0	0	0	0	0	0	0	0	0								1.8137E6		5.9428E5	6.5642E7	1.4271E6			9.8862E4	2.2097E6	4.0714E6
650	27675	D9ZGG2|D9ZGG2_HUMAN	140.08	36	0	2	2	6	2	2	3	0	0	11	36	15	11	0	8	10	5	2	0	0	0	0	0	0	0	0	0	0		5.0439E6	0	6.0606E6	4.995E5	0	1.1054E6			8.037E6	7.1554E7	1.574E7	5.7938E6		6.9855E6	3.0527E6	5.0555E5
533	29099	Q59FR8|Q59FR8_HUMAN	125.79	36	0	25	19	23	0	15	15	26	3	12	18	19	9	0	9	26	22	3	0	0	0	0	0	0	0	0	0	0		3.9199E8	4.449E7	7.4231E7		9.0537E6	3.7967E6	1.3831E7	8.1113E5	4.5743E6	1.0178E7	6.5069E6	2.986E6		2.6437E6	2.1985E7	6.876E6
374	31573	Q6FHM9|Q6FHM9_HUMAN	120.56	36	0	30	30	30	19	30	30	36	36	36	36	36	36	0	36	30	30	30	0	0	0	11	30	0	0	0	0	20		7.1445E7	1.0214E8	6.7656E7	3.3314E6	2.0482E8	3.8531E7	5.4407E7	2.4009E7	2.5442E7	2.1287E8	2.9711E7	1.0407E8		1.0122E8	8.149E6	1.1649E7
940	33724	K7ELF8|K7ELF8_HUMAN	116.44	36	0	0	0	0	36	0	0	7	21	36	36	21	36	0	36	7	21	0	0	7	0	0	0	0	0	0	0	0					7.4969E7			0	4.5759E5	1.0685E7	2.005E7	1.9229E6	6.7992E7		3.2718E7	9.4236E5	2.6796E6
1291	29985	A0A8F2F415|A0A8F2F415_HUMAN	116.15	36	0	0	0	0	0	0	0	0	0	17	36	6	6	0	12	25	6	0	0	0	0	0	0	0	0	0	0	0										2.8691E6	4.2501E7	6.1698E5	6.6619E5		1.3645E6	3.9084E6	4.6388E5
1935	31946	A0A024RAS5|A0A024RAS5_HUMAN	111.77	36	0	0	0	0	0	0	0	0	0	0	29	32	0	0	0	0	0	0	0	0	0	0	0	0	0	0	0	0											1.3803E6	5.2737E6
1606	31488	B1AJY7|B1AJY7_HUMAN	106.43	36	0	19	0	0	22	5	0	0	0	0	0	5	5	0	5	0	0	0	0	0	0	0	0	0	0	0	0	0		3.6053E6			1.4671E7	1.9066E5						3.3448E5	2.633E5		1.6534E5
1423	33885	E9PJK1|E9PJK1_HUMAN	100.91	36	0	0	0	0	0	0	0	12	12	26	36	12	12	0	12	12	12	0	0	0	0	0	0	0	0	0	0	0								0	0	4.0059E6	2.9564E6	9.7336E5	1.2555E6		1.4956E6	5.7155E5	1.0837E6
1102	30454	V9HW87|V9HW87_HUMAN	98.31	36	0	29	17	23	0	17	23	6	0	0	0	6	17	0	17	6	10	0	0	0	0	0	0	0	0	0	0	0		1.4198E7	1.7958E6	2.9993E7		1.8777E7	3.7716E6	3.8213E5				8.7808E5	1.3448E6		1.1873E6	4.0591E5	4.4032E5
1484	32259	A0A0A0MQU3|A0A0A0MQU3_HUMAN	95.09	36	0	0	0	0	24	0	0	7	0	36	20	36	7	0	7	7	7	0	0	0	0	0	0	0	0	0	0	0					1.7331E7			1.7816E5		6.5095E6	6.7387E6	2.2955E6	9.3679E5		5.6764E5	8.8562E5	2.1943E5
1484	33506	A0A024RDH2|A0A024RDH2_HUMAN	95.09	36	0	0	0	0	24	0	0	7	0	36	20	36	7	0	7	7	7	0	0	0	0	0	0	0	0	0	0	0					1.7331E7			1.7816E5		6.5095E6	6.7387E6	2.2955E6	9.3679E5		5.6764E5	8.8562E5	2.1943E5
1484	33507	A0A087WY85|A0A087WY85_HUMAN	95.09	36	0	0	0	0	24	0	0	7	0	36	20	36	7	0	7	7	7	0	0	0	0	0	0	0	0	0	0	0					1.7331E7			1.7816E5		6.5095E6	6.7387E6	2.2955E6	9.3679E5		5.6764E5	8.8562E5	2.1943E5
1643	32602	A0A5C2GAA3|A0A5C2GAA3_HUMAN	74.27	36	0	9	9	18	18	16	0	0	20	0	0	0	0	0	0	0	0	0	0	0	0	0	0	0	0	0	0	0									0
1945	34554	A0A5C2GIH3|A0A5C2GIH3_HUMAN	73.45	36	0	0	0	6	6	0	0	0	36	0	0	0	0	0	0	0	0	0	0	0	0	0	0	0	0	0	0	0				9.3901E6	0				5.419E6
1960	32819	A0A5C2GFU1|A0A5C2GFU1_HUMAN	70.77	36	0	0	9	9	0	0	0	0	17	20	0	0	0	0	0	0	0	0	0	0	0	0	0	0	0	0	0	0										0
2141	38352	A0A5C2G2I8|A0A5C2G2I8_HUMAN	61.44	36	0	20	0	36	20	0	0	0	17	0	0	0	0	0	0	0	0	0	0	0	0	0	0	0	0	0	0	0				0					6.4362E5
2412	35303	A0A5C2GNT5|A0A5C2GNT5_HUMAN	50.20	36	0	0	0	28	0	0	0	0	8	0	0	0	0	0	0	0	0	0	0	0	0	0	0	0	0	0	0	0									4.183E5
609	27697	A0A024R1X8|A0A024R1X8_HUMAN	195.20	35	9	0	0	0	0	0	0	0	0	2	0	4	0	9	0	0	0	0	0	35	0	0	3	0	0	9	0	2	4.8868E5									0		7.0506E5		4.8868E5
609	27698	A0A0S2Z487|A0A0S2Z487_HUMAN	195.20	35	9	0	0	0	0	0	0	0	0	2	0	4	0	9	0	0	0	0	0	35	0	0	3	0	0	9	0	2	4.8868E5									0		7.0506E5		4.8868E5
360	26437	A8K6D3|A8K6D3_HUMAN	185.85	35	0	4	3	14	14	8	25	19	15	7	16	10	4	0	3	7	15	1	0	0	0	0	1	0	0	0	0	0		1.9687E6	2.0681E6	4.3108E7	2.7632E7	3.4633E7	1.6034E8	3.2644E7	1.5902E7	3.6383E6	3.4031E7	7.5973E6	1.5305E6		1.2454E6	8.7434E5	5.494E6
1215	27135	B7ZMD7|B7ZMD7_HUMAN	170.02	35	0	3	3	3	32	3	0	7	0	5	3	0	0	0	0	0	2	0	0	0	0	0	0	0	0	0	0	0		4.1183E6	3.1504E6	1.8388E6	8.1615E7	0		3.0863E6		3.8255E5	0						0
559	26649	Q6ICS0|Q6ICS0_HUMAN	167.20	35	0	3	3	3	27	0	0	3	8	19	7	25	16	0	19	10	17	4	0	0	0	0	0	0	0	0	0	0																	3.2573E4
462	27653	B4DNY3|B4DNY3_HUMAN	165.47	35	0	0	0	12	9	0	0	0	0	25	20	32	32	0	23	0	7	0	0	0	0	0	0	0	0	0	0	0				1.1085E7	7.8129E6					1.1423E7	3.2504E7	5.6712E7	4.8726E7		1.4194E7		0
1042	27655	A0A024RAB4|A0A024RAB4_HUMAN	138.53	35	0	3	8	0	0	0	0	6	0	10	35	6	3	0	4	0	6	0	0	0	0	0	0	0	0	0	0	0		1.2383E6	4.9303E6					3.6998E5		1.9437E6	2.397E7	1.5905E6	0		1.9894E5		5.4838E5
1358	29009	H0YEA7|H0YEA7_HUMAN	131.23	35	0	0	0	0	0	0	4	0	0	7	11	3	0	0	4	30	15	0	0	0	0	0	0	0	0	0	0	0							1.5471E6			3.0182E6	1.4604E7	2.8194E5			4.1741E5	2.9369E6	1.4774E6
1088	28370	A0A1S5UZ25|A0A1S5UZ25_HUMAN	130.39	35	0	0	0	11	33	8	0	0	0	20	3	3	5	0	3	5	3	0	0	0	0	0	0	0	0	0	0	0					3.7437E7
1292	29661	E7EWH8|E7EWH8_HUMAN	123.93	35	0	23	12	9	9	9	16	0	0	0	0	0	0	0	0	0	0	0	0	0	0	0	4	0	0	0	0	0		4.0609E7	6.7767E6	6.5855E6	0	4.5358E6	1.0075E6
1434	28896	K7ENL2|K7ENL2_HUMAN	117.41	35	0	8	0	0	28	0	0	0	0	0	0	7	3	0	3	0	4	0	0	0	0	0	0	0	0	0	0	0		6.0621E6			1.0274E8							3.788E6	1.2312E6		4.173E5		0
972	29307	Q5T370|Q5T370_HUMAN	114.41	35	0	0	0	0	0	0	0	13	17	7	23	19	8	0	14	17	17	9	0	0	0	0	0	0	0	0	0	0								1.0902E6	3.7676E6	5.1147E5	2.6974E6	6.7358E6	1.0076E5		1.1342E5	3.3459E6	6.169E6
2043	31647	E6D8D3|E6D8D3_CUTAC	104.92	35	0	0	0	0	0	0	0	0	0	35	0	0	0	0	0	0	0	0	0	0	0	0	0	0	0	0	0	0										4.9464E6
2043	31648	A0A8E0DTN5|A0A8E0DTN5_CUTAC	104.92	35	0	0	0	0	0	0	0	0	0	35	0	0	0	0	0	0	0	0	0	0	0	0	0	0	0	0	0	0										4.9464E6
2043	31649	A0A2B7IWS1|A0A2B7IWS1_CUTAC	104.92	35	0	0	0	0	0	0	0	0	0	35	0	0	0	0	0	0	0	0	0	0	0	0	0	0	0	0	0	0										4.9464E6
2043	31650	A0A085B275|A0A085B275_CUTAC	104.92	35	0	0	0	0	0	0	0	0	0	35	0	0	0	0	0	0	0	0	0	0	0	0	0	0	0	0	0	0										4.9464E6
2043	31651	W4TTF2|W4TTF2_CUTAC	104.92	35	0	0	0	0	0	0	0	0	0	35	0	0	0	0	0	0	0	0	0	0	0	0	0	0	0	0	0	0										4.9464E6
2043	31652	W4UC15|W4UC15_CUTAC	104.92	35	0	0	0	0	0	0	0	0	0	35	0	0	0	0	0	0	0	0	0	0	0	0	0	0	0	0	0	0										4.9464E6
2043	31653	Q6A5N0|Q6A5N0_CUTAK	104.92	35	0	0	0	0	0	0	0	0	0	35	0	0	0	0	0	0	0	0	0	0	0	0	0	0	0	0	0	0										4.9464E6
2043	31654	A0A828SN28|A0A828SN28_CUTAC	104.92	35	0	0	0	0	0	0	0	0	0	35	0	0	0	0	0	0	0	0	0	0	0	0	0	0	0	0	0	0										4.9464E6
2043	31655	D1YD59|D1YD59_CUTAC	104.92	35	0	0	0	0	0	0	0	0	0	35	0	0	0	0	0	0	0	0	0	0	0	0	0	0	0	0	0	0										4.9464E6
1367	30025	C9JVW8|C9JVW8_HUMAN	104.12	35	0	0	0	0	0	0	0	15	0	0	0	19	15	0	26	0	21	0	0	0	0	0	0	0	0	0	0	0								4.2568E6				1.6135E6	3.6663E6		4.9819E6		3.4458E6
1536	32092	A0A024RCL8|A0A024RCL8_HUMAN	97.12	35	0	0	0	0	0	0	0	0	0	28	12	0	0	0	7	19	0	0	0	28	0	0	0	0	0	0	0	0										1.8522E7	7.3722E6				4.8875E5	3.1621E6
1536	32093	B2R4S9|B2R4S9_HUMAN	97.12	35	0	0	0	0	0	0	0	0	0	28	12	0	0	0	7	19	0	0	0	28	0	0	0	0	0	0	0	0										1.8522E7	7.3722E6				4.8875E5	3.1621E6
1536	32094	A0A024RCJ9|A0A024RCJ9_HUMAN	97.12	35	0	0	0	0	0	0	0	0	0	28	12	0	0	0	7	19	0	0	0	28	0	0	0	0	0	0	0	0										1.8522E7	7.3722E6				4.8875E5	3.1621E6
1536	32095	A0A024QZZ7|A0A024QZZ7_HUMAN	97.12	35	0	0	0	0	0	0	0	0	0	28	12	0	0	0	7	19	0	0	0	28	0	0	0	0	0	0	0	0										1.8522E7	7.3722E6				4.8875E5	3.1621E6
1536	32096	Q0D2M2|Q0D2M2_HUMAN	97.12	35	0	0	0	0	0	0	0	0	0	28	12	0	0	0	7	19	0	0	0	28	0	0	0	0	0	0	0	0										1.8522E7	7.3722E6				4.8875E5	3.1621E6
1536	32118	A8K9J7|A8K9J7_HUMAN	97.12	35	0	0	0	0	0	0	0	0	0	28	12	0	0	0	7	19	0	0	0	28	0	0	0	0	0	0	0	0										1.8522E7	7.3722E6				4.8875E5	3.1621E6
1366	33964	B7Z362|B7Z362_HUMAN	94.94	35	0	13	0	13	13	0	13	28	13	35	8	0	28	0	21	15	0	0	0	0	0	0	0	0	0	0	0	0		3.6709E7		1.7666E7	2.0526E6		2.5093E6	1.59E6	1.8578E6	1.6071E6	9.3231E5		3.7012E5		3.878E5	4.5453E5
1810	31738	A0A4Q4BZZ6|A0A4Q4BZZ6_9MICO	94.38	35	0	0	0	0	0	0	0	0	0	0	0	0	35	0	24	0	0	0	0	0	0	0	0	0	0	0	0	0													1.4297E7		5.6852E6
1810	31739	A0A417ZBB2|A0A417ZBB2_9MICO	94.38	35	0	0	0	0	0	0	0	0	0	0	0	0	35	0	24	0	0	0	0	0	0	0	0	0	0	0	0	0													1.4297E7		5.6852E6
1779	30721	Q6FHK8|Q6FHK8_HUMAN	90.61	35	0	35	0	0	0	0	0	0	0	6	6	0	0	0	0	0	6	0	0	0	0	0	0	0	0	0	0	0		2.2402E7								2.0916E5	2.2054E5						9.2209E4
1779	30745	Q6P6D7|Q6P6D7_HUMAN	90.61	35	0	35	0	0	0	0	0	0	0	6	6	0	0	0	0	0	6	0	0	0	0	0	0	0	0	0	0	0		2.2402E7								2.0916E5	2.2054E5						9.2209E4
1779	30746	Q6FHU2|Q6FHU2_HUMAN	90.61	35	0	35	0	0	0	0	0	0	0	6	6	0	0	0	0	0	6	0	0	0	0	0	0	0	0	0	0	0		2.2402E7								2.0916E5	2.2054E5						9.2209E4
1779	30747	Q53G35|Q53G35_HUMAN	90.61	35	0	35	0	0	0	0	0	0	0	6	6	0	0	0	0	0	6	0	0	0	0	0	0	0	0	0	0	0		2.2402E7								2.0916E5	2.2054E5						9.2209E4
528	31687	A0A7S5BZS1|A0A7S5BZS1_HUMAN	89.25	35	0	31	31	31	31	31	21	31	35	31	31	9	31	0	25	25	31	16	0	0	0	0	0	0	0	0	0	0									5.6253E5
887	34101	A0A5C2GNV8|A0A5C2GNV8_HUMAN	80.34	35	0	18	18	33	18	19	9	33	18	33	24	33	9	0	9	9	9	0	0	0	0	0	0	0	0	0	0	0						1.5673E6
1615	34106	A2IPI4|A2IPI4_HUMAN	78.28	35	0	13	0	33	16	13	0	0	13	0	0	0	0	0	0	0	0	0	0	0	0	0	0	0	0	0	0	0					1.4808E6
1577	38204	A0A5C2GIQ1|A0A5C2GIQ1_HUMAN	71.53	35	0	0	0	0	0	0	21	21	35	21	0	21	21	0	21	0	0	0	0	0	0	0	0	0	0	0	0	0									3.5205E7
1495	43798	Q9BQ22|Q9BQ22_HUMAN	70.20	35	0	32	0	35	0	0	0	35	35	0	35	35	0	0	0	0	0	0	0	0	0	0	0	0	0	0	0	0		8.7323E5		5.9078E6				8.3906E5	6.9852E7		0	6.836E7
2288	36412	A0A5C2GUC1|A0A5C2GUC1_HUMAN	57.59	35	0	20	0	0	0	0	0	0	15	0	0	0	0	0	0	0	0	0	0	0	0	0	0	0	0	0	0	0		0
2288	36413	A0A5C2GWE4|A0A5C2GWE4_HUMAN	57.59	35	0	20	0	0	0	0	0	0	15	0	0	0	0	0	0	0	0	0	0	0	0	0	0	0	0	0	0	0		0
2288	36414	A0A5C2FTA2|A0A5C2FTA2_HUMAN	57.59	35	0	20	0	0	0	0	0	0	15	0	0	0	0	0	0	0	0	0	0	0	0	0	0	0	0	0	0	0		0
2288	36415	A0A5C2G8S5|A0A5C2G8S5_HUMAN	57.59	35	0	20	0	0	0	0	0	0	15	0	0	0	0	0	0	0	0	0	0	0	0	0	0	0	0	0	0	0		0
2288	36416	A0A5C2GTN5|A0A5C2GTN5_HUMAN	57.59	35	0	20	0	0	0	0	0	0	15	0	0	0	0	0	0	0	0	0	0	0	0	0	0	0	0	0	0	0		0
2288	36417	A0A5C2GXU0|A0A5C2GXU0_HUMAN	57.59	35	0	20	0	0	0	0	0	0	15	0	0	0	0	0	0	0	0	0	0	0	0	0	0	0	0	0	0	0		0
2288	36418	A0A5C2GVR7|A0A5C2GVR7_HUMAN	57.59	35	0	20	0	0	0	0	0	0	15	0	0	0	0	0	0	0	0	0	0	0	0	0	0	0	0	0	0	0		0
2288	36419	A0A5C2G4R4|A0A5C2G4R4_HUMAN	57.59	35	0	20	0	0	0	0	0	0	15	0	0	0	0	0	0	0	0	0	0	0	0	0	0	0	0	0	0	0		0
2288	38652	A0A5C2GBW1|A0A5C2GBW1_HUMAN	57.59	35	0	20	0	0	0	0	0	0	15	0	0	0	0	0	0	0	0	0	0	0	0	0	0	0	0	0	0	0		0
2288	38653	A0A5C2G311|A0A5C2G311_HUMAN	57.59	35	0	20	0	0	0	0	0	0	15	0	0	0	0	0	0	0	0	0	0	0	0	0	0	0	0	0	0	0		0
2245	44244	E5RGU3|E5RGU3_HUMAN	57.54	35	0	0	0	0	21	0	0	0	0	0	35	0	0	0	0	0	0	0	0	0	0	0	0	0	0	0	0	0					3.5888E6						1.3339E5
336	26888	A0A024RBC5|A0A024RBC5_HUMAN	185.28	34	0	15	7	32	34	28	28	22	28	4	0	0	2	0	2	5	22	4	2	0	0	0	11	0	0	0	0	8		1.1172E8	1.1906E7	3.8862E8	2.2294E9	1.8567E8	2.1287E8	5.4297E7	4.2918E7	2.2266E6			3.4424E5		3.2898E6	3.4183E5	1.5534E7
336	26889	A8K6V6|A8K6V6_HUMAN	185.28	34	0	15	7	32	34	28	28	22	28	4	0	0	2	0	2	5	22	4	2	0	0	0	11	0	0	0	0	8		1.1172E8	1.1906E7	3.8862E8	2.2294E9	1.8567E8	2.1287E8	5.4297E7	4.2918E7	2.2266E6			3.4424E5		3.2898E6	3.4183E5	1.5534E7
518	26407	Q5T0G8|Q5T0G8_HUMAN	169.80	34	0	3	3	3	30	0	0	3	8	22	7	28	19	0	22	10	13	4	0	0	0	0	0	0	0	0	0	0					5.4265E7					2.2467E5		4.1506E5	9.5163E5		8.4267E5
342	26955	A0A2R8YD50|A0A2R8YD50_HUMAN	169.69	34	0	16	4	15	34	15	19	6	1	4	5	7	10	0	13	7	2	2	0	3	0	0	1	0	0	0	0	0		1.8422E8	8.7248E6	1.2804E8	2.1868E9	3.3655E8	9.839E7	2.743E6	4.0315E5	3.8305E6	6.6133E6	3.5518E6	1.156E7		7.7316E6	2.1606E6	2.4192E5
342	26956	A0A804HK65|A0A804HK65_HUMAN	169.69	34	0	16	4	15	34	15	19	6	1	4	5	7	10	0	13	7	2	2	0	3	0	0	1	0	0	0	0	0		1.8422E8	8.7248E6	1.2804E8	2.1868E9	3.3655E8	9.839E7	2.743E6	4.0315E5	3.8305E6	6.6133E6	3.5518E6	1.156E7		7.7316E6	2.1606E6	2.4192E5
342	26957	E7EPL9|E7EPL9_HUMAN	169.69	34	0	16	4	15	34	15	19	6	1	4	5	7	10	0	13	7	2	2	0	3	0	0	1	0	0	0	0	0		1.8422E8	8.7248E6	1.2804E8	2.1868E9	3.3655E8	9.839E7	2.743E6	4.0315E5	3.8305E6	6.6133E6	3.5518E6	1.156E7		7.7316E6	2.1606E6	2.4192E5
559	26650	Q59EP1|Q59EP1_HUMAN	167.20	34	0	3	3	3	26	0	0	3	8	19	7	25	16	0	19	10	17	4	0	0	0	0	0	0	0	0	0	0																	3.2573E4
276	28887	B3KRY3|B3KRY3_HUMAN	167.19	34	0	18	14	32	27	19	22	11	17	13	24	18	17	0	11	13	7	5	7	7	5	3	15	3	3	0	3	7		1.7123E9	1.8307E8	9.9704E8	7.432E9	1.2476E9	3.4449E7	1.648E7	2.2143E7	2.6952E7	3.3655E7	8.068E6	3.488E7		1.8294E7	1.0401E7	7.4063E6
951	27502	V9HW90|V9HW90_HUMAN	158.30	34	0	10	3	0	9	0	9	29	21	3	4	1	1	0	1	0	1	0	0	0	0	0	0	0	0	0	0	0		2.7139E7	2.9362E6		3.8108E7		3.4014E6	2.4467E7	6.5062E6	4.2263E5	3.5173E5	2.228E5	1.538E5		2.1136E5		1.2199E5
1178	27488	A0A140VJW3|A0A140VJW3_HUMAN	152.07	34	0	0	0	22	0	18	3	0	0	0	0	6	0	0	0	2	0	0	0	0	0	0	0	0	0	0	0	0				4.1393E7		1.366E7	1.4999E5					5.3009E5				3.744E4
494	27976	Q6PKD3|Q6PKD3_HUMAN	141.82	34	0	0	0	3	0	0	0	17	3	11	9	29	27	0	34	19	21	0	0	2	0	0	0	0	0	0	0	0												6.054E4	1.9747E5		6.2304E5
494	27977	Q05CU6|Q05CU6_HUMAN	141.82	34	0	0	0	3	0	0	0	17	3	11	8	29	27	0	34	18	21	0	0	2	0	0	0	0	0	0	0	0												6.054E4	1.9747E5		6.2304E5
1188	28205	M1LAK4|M1LAK4_HUMAN	137.49	34	0	0	0	0	0	0	0	0	0	7	32	10	7	0	7	0	10	0	0	0	0	0	0	0	0	0	0	0										8.3676E5	2.5767E7	2.6358E6	3.6348E5		1.7348E6		8.6297E5
977	27730	E5RG17|E5RG17_HUMAN	136.25	34	0	11	0	0	0	0	7	0	0	13	17	14	4	0	0	28	4	0	0	0	0	0	0	0	0	0	0	0		1.5158E7								0						1.6924E6
721	29790	B4DKM4|B4DKM4_HUMAN	132.30	34	0	7	0	17	0	0	27	34	0	0	21	34	13	0	27	17	31	0	0	0	0	0	7	0	0	0	0	0		0		2.4656E7			3.2147E7	2.7881E7			6.7766E6	1.7139E7	7.3986E5		2.736E6	4.0664E6	8.0179E6
1535	28241	B2RAZ5|B2RAZ5_HUMAN	130.34	34	0	0	0	0	0	0	0	0	0	10	31	0	3	0	0	10	0	0	0	0	0	0	0	0	0	0	0	0										6.015E5	1.7752E7		3.8967E4			5.8373E5
1535	28242	B3KM35|B3KM35_HUMAN	130.34	34	0	0	0	0	0	0	0	0	0	10	31	0	3	0	0	10	0	0	0	0	0	0	0	0	0	0	0	0										6.015E5	1.7752E7		3.8967E4			5.8373E5
1052	28693	Q6FHM2|Q6FHM2_HUMAN	129.01	34	0	3	3	3	0	0	3	3	0	5	15	21	14	0	18	9	19	0	0	0	0	0	0	0	0	0	0	0											0	7.371E5	1.1437E5		1.8757E6	0	2.7481E5
623	30440	Q7RU00|Q7RU00_HUMAN	127.62	34	0	17	0	7	30	17	7	7	12	16	16	16	16	0	16	7	12	0	0	0	0	0	0	0	0	0	0	0		1.4662E8		1.4998E7	2.0552E9	3.359E7	2.0309E5	8.5253E5	2.8565E6	3.4569E7	2.8152E7	4.3284E6	9.7011E6		9.3181E6	1.493E5	1.5617E6
1334	27950	A0A828UMB8|A0A828UMB8_CUTAC	125.65	34	0	0	0	0	0	0	0	0	0	16	0	0	2	0	13	0	30	0	0	0	0	0	0	0	0	0	0	0										4.308E6			3.4392E5		7.8394E5		1.1426E7
1334	27951	A0A2B7IG07|A0A2B7IG07_CUTAC	125.65	34	0	0	0	0	0	0	0	0	0	16	0	0	2	0	13	0	30	0	0	0	0	0	0	0	0	0	0	0										4.308E6			3.4392E5		7.8394E5		1.1426E7
1334	27952	A0A8E0DSQ4|A0A8E0DSQ4_CUTAC	125.65	34	0	0	0	0	0	0	0	0	0	16	0	0	2	0	13	0	30	0	0	0	0	0	0	0	0	0	0	0										4.308E6			3.4392E5		7.8394E5		1.1426E7
1334	27956	A0A8B2VJY7|A0A8B2VJY7_CUTAC	125.65	34	0	0	0	0	0	0	0	0	0	16	0	0	2	0	13	0	30	0	0	0	0	0	0	0	0	0	0	0										4.308E6			3.4392E5		7.8394E5		1.1426E7
807	28641	A0A087WWU8|A0A087WWU8_HUMAN	123.78	34	0	0	0	0	0	0	0	5	4	26	14	29	28	0	31	6	4	0	0	24	0	0	0	0	0	0	0	0												3.5852E5	4.922E5		4.9722E5
1120	28413	A0A590UJS2|A0A590UJS2_HUMAN	118.16	34	0	0	0	0	0	0	0	7	7	18	29	12	7	0	5	4	12	0	0	0	0	0	0	0	0	0	0	0								1.2613E7	0	1.3331E6	3.4373E6	2.2426E6	0		1.1743E5	0	9.336E5
955	30417	Q6LET0|Q6LET0_HUMAN	116.12	34	0	0	0	0	0	0	0	0	6	19	19	11	14	0	30	24	11	0	0	0	0	0	0	0	0	0	0	0									1.8819E5	4.0058E6	7.9663E6	1.9282E6	2.1685E6		4.253E6	1.0868E6	1.2292E6
1408	29528	A0A024R7V6|A0A024R7V6_HUMAN	115.43	34	0	0	0	0	0	0	0	0	0	3	19	0	31	0	25	16	0	0	0	0	0	0	0	0	0	0	0	0										2.318E5	3.439E6		5.3453E6		3.0931E6	4.492E5
813	30053	A0A2D9B6U5|A0A2D9B6U5_ALTSX	110.54	34	0	6	6	0	0	0	5	6	19	34	19	13	18	0	5	25	5	6	0	15	0	0	0	0	0	0	0	0		1.3849E7	4.025E6				5.4512E6	5.7946E5	4.6382E6	2.0297E8	3.0891E7	1.2783E6	1.8074E6		1.5132E6	7.83E6	8.2695E5
2043	31503	W4UM82|W4UM82_CUTAC	104.92	34	0	0	0	0	0	0	0	0	0	34	0	0	0	0	0	0	0	0	0	0	0	0	0	0	0	0	0	0										4.9464E6
2012	31398	Q6FGP1|Q6FGP1_HUMAN	98.16	34	0	0	0	0	0	0	0	0	0	0	0	0	12	0	34	0	0	0	0	0	0	0	0	0	0	0	0	0													3.5852E5		1.4248E6
1902	32413	A0A024RAV5|A0A024RAV5_HUMAN	90.58	34	0	0	0	0	0	0	0	0	0	0	0	13	0	0	19	6	6	0	0	0	0	0	0	0	0	0	0	0												3.5566E5			3.9391E5	8.9872E4	1.506E5
1746	32060	Q14474|Q14474_HUMAN	76.80	34	0	0	0	8	0	0	0	0	34	8	0	8	0	0	0	0	0	0	0	0	0	0	0	0	0	0	0	0									1.1505E6
2111	37722	A0A5C2FV26|A0A5C2FV26_HUMAN	74.59	34	0	0	0	34	0	0	0	0	0	0	0	10	0	0	0	0	0	0	0	0	0	0	0	0	0	0	0	0				4.1704E6
1945	34555	A0A5C2GJ46|A0A5C2GJ46_HUMAN	73.45	34	0	0	0	6	6	0	0	0	34	0	0	0	0	0	0	0	0	0	0	0	0	0	0	0	0	0	0	0				9.3901E6	0				5.419E6
1945	34556	A0A068LRW6|A0A068LRW6_HUMAN	73.45	34	0	0	0	6	6	0	0	0	34	0	0	0	0	0	0	0	0	0	0	0	0	0	0	0	0	0	0	0				9.3901E6	0				5.419E6
1037	35195	A0A5C2GJJ6|A0A5C2GJJ6_HUMAN	69.53	34	0	17	17	17	34	17	17	17	17	17	17	0	0	0	17	17	0	0	0	0	0	0	0	0	0	0	0	0					0
802	34480	A0A5C2GKH6|A0A5C2GKH6_HUMAN	67.67	34	0	18	18	18	18	18	0	18	34	18	18	18	18	0	18	18	18	9	0	0	0	0	0	0	0	0	0	0									4.0758E5
1794	38670	K7EII9|K7EII9_HUMAN	62.55	34	0	0	0	0	0	0	0	0	0	34	20	0	20	0	20	0	20	0	0	0	0	0	0	0	0	0	0	0										2.969E6	9.1434E5		4.3998E6		2.081E6		1.5581E5
2288	36420	A0A5C2H3T6|A0A5C2H3T6_HUMAN	57.59	34	0	20	0	0	0	0	0	0	14	0	0	0	0	0	0	0	0	0	0	0	0	0	0	0	0	0	0	0		0
2288	36421	A0A5C2GTU8|A0A5C2GTU8_HUMAN	57.59	34	0	20	0	0	0	0	0	0	14	0	0	0	0	0	0	0	0	0	0	0	0	0	0	0	0	0	0	0		0
2288	36422	A0A5C2G7H3|A0A5C2G7H3_HUMAN	57.59	34	0	20	0	0	0	0	0	0	14	0	0	0	0	0	0	0	0	0	0	0	0	0	0	0	0	0	0	0		0
2288	36423	A0A5C2GV46|A0A5C2GV46_HUMAN	57.59	34	0	20	0	0	0	0	0	0	14	0	0	0	0	0	0	0	0	0	0	0	0	0	0	0	0	0	0	0		0
2288	36424	A0A5C2GXE9|A0A5C2GXE9_HUMAN	57.59	34	0	20	0	0	0	0	0	0	14	0	0	0	0	0	0	0	0	0	0	0	0	0	0	0	0	0	0	0		0
2288	36425	A0A5C2GVG0|A0A5C2GVG0_HUMAN	57.59	34	0	20	0	0	0	0	0	0	14	0	0	0	0	0	0	0	0	0	0	0	0	0	0	0	0	0	0	0		0
2288	36426	A0A5C2G5K1|A0A5C2G5K1_HUMAN	57.59	34	0	20	0	0	0	0	0	0	14	0	0	0	0	0	0	0	0	0	0	0	0	0	0	0	0	0	0	0		0
2288	36427	A0A5C2FVQ6|A0A5C2FVQ6_HUMAN	57.59	34	0	20	0	0	0	0	0	0	14	0	0	0	0	0	0	0	0	0	0	0	0	0	0	0	0	0	0	0		0
2259	35502	H7C0X8|H7C0X8_HUMAN	52.59	34	0	0	0	0	21	0	0	0	0	0	0	0	13	0	0	0	0	0	0	0	0	0	0	0	0	0	0	0					7.9855E5								9.9721E5
1328	29187	A0A1F1KCA1|A0A1F1KCA1_9MICC	142.31	33	2	0	0	0	0	0	0	6	0	0	0	0	0	2	0	2	31	0	2	2	0	0	0	0	0	2	0	2								3.4294E6									8.3068E6
1328	29188	A0A7Y3MZZ9|A0A7Y3MZZ9_MICLU	142.31	33	2	0	0	0	0	0	0	6	0	0	0	0	0	2	0	2	31	0	2	2	0	0	0	0	0	2	0	2								3.4294E6									8.3068E6
1328	29189	A0A031H3H1|A0A031H3H1_MICLU	142.31	33	2	0	0	0	0	0	0	6	0	0	0	0	0	2	0	2	31	0	2	2	0	0	0	0	0	2	0	2								3.4294E6									8.3068E6
1328	29190	A0A433IMU4|A0A433IMU4_9MICC	142.31	33	2	0	0	0	0	0	0	6	0	0	0	0	0	2	0	2	31	0	2	2	0	0	0	0	0	2	0	2								3.4294E6									8.3068E6
1328	29191	A0A5E8QEC2|A0A5E8QEC2_MICLU	142.31	33	2	0	0	0	0	0	0	6	0	0	0	0	0	2	0	2	31	0	2	2	0	0	0	0	0	2	0	2								3.4294E6									8.3068E6
1328	29192	A0A562G4I7|A0A562G4I7_MICLU	142.31	33	2	0	0	0	0	0	0	6	0	0	0	0	0	2	0	2	31	0	2	2	0	0	0	0	0	2	0	2								3.4294E6									8.3068E6
1328	29193	A0A5F0IA90|A0A5F0IA90_9MICC	142.31	33	2	0	0	0	0	0	0	6	0	0	0	0	0	2	0	2	31	0	2	2	0	0	0	0	0	2	0	2								3.4294E6									8.3068E6
1328	29194	A0A653M9X7|A0A653M9X7_MICLU	142.31	33	2	0	0	0	0	0	0	6	0	0	0	0	0	2	0	2	31	0	2	2	0	0	0	0	0	2	0	2								3.4294E6									8.3068E6
1328	29195	A0A031IP07|A0A031IP07_MICLU	142.31	33	2	0	0	0	0	0	0	6	0	0	0	0	0	2	0	2	31	0	2	2	0	0	0	0	0	2	0	2								3.4294E6									8.3068E6
1328	29196	A0A366DIT5|A0A366DIT5_9MICC	142.31	33	2	0	0	0	0	0	0	6	0	0	0	0	0	2	0	2	31	0	2	2	0	0	0	0	0	2	0	2								3.4294E6									8.3068E6
1328	29197	A0A653IIZ3|A0A653IIZ3_9MICC	142.31	33	2	0	0	0	0	0	0	6	0	0	0	0	0	2	0	2	31	0	2	2	0	0	0	0	0	2	0	2								3.4294E6									8.3068E6
1328	29198	A0A4Y9HCB8|A0A4Y9HCB8_9MICC	142.31	33	2	0	0	0	0	0	0	6	0	0	0	0	0	2	0	2	31	0	2	2	0	0	0	0	0	2	0	2								3.4294E6									8.3068E6
1328	29199	A0A2I1XUP7|A0A2I1XUP7_MICLU	142.31	33	2	0	0	0	0	0	0	6	0	0	0	0	0	2	0	2	31	0	2	2	0	0	0	0	0	2	0	2								3.4294E6									8.3068E6
468	26722	B3KNF4|B3KNF4_HUMAN	191.72	33	0	0	0	2	0	0	0	0	2	20	17	30	19	0	24	10	10	0	0	0	0	0	0	0	0	0	0	0				0					1.1236E5	1.4657E7	1.503E7	3.7296E7	5.0121E6		1.1008E7	1.7393E6	2.2635E6
468	26723	A0A0A0N0M1|A0A0A0N0M1_HUMAN	191.72	33	0	0	0	2	0	0	0	0	2	20	17	30	19	0	24	10	10	0	0	0	0	0	0	0	0	0	0	0				0					1.1236E5	1.4657E7	1.503E7	3.7296E7	5.0121E6		1.1008E7	1.7393E6	2.2635E6
468	26724	B3KQS1|B3KQS1_HUMAN	191.72	33	0	0	0	2	0	0	0	0	2	20	17	30	19	0	24	10	10	0	0	0	0	0	0	0	0	0	0	0				0					1.1236E5	1.4657E7	1.503E7	3.7296E7	5.0121E6		1.1008E7	1.7393E6	2.2635E6
427	26399	Q59E90|Q59E90_HUMAN	191.56	33	0	10	9	5	0	17	18	25	24	0	0	0	0	0	0	3	5	0	0	0	0	0	0	0	0	0	0	0		5.1491E7	2.0147E7	6.7162E6		8.385E7	1.7928E7	5.0526E7	2.6854E7							5.6368E5	1.0463E6
542	26903	A0A024RC61|A0A024RC61_HUMAN	188.50	33	0	0	3	11	1	7	9	13	11	2	10	26	2	0	4	13	0	0	0	0	0	0	0	0	0	0	0	0			3.0844E5	2.1319E7	1.7632E6	5.3629E6	4.132E6	4.2564E6	7.7499E6	1.7942E5	7.2273E6	1.9907E7	2.5124E5		9.4618E5	4.4166E6
542	26904	Q59E93|Q59E93_HUMAN	188.50	33	0	0	3	11	1	7	9	13	11	2	10	26	2	0	4	13	0	0	0	0	0	0	0	0	0	0	0	0			3.0844E5	2.1319E7	1.7632E6	5.3629E6	4.132E6	4.2564E6	7.7499E6	1.7942E5	7.2273E6	1.9907E7	2.5124E5		9.4618E5	4.4166E6
1071	26725	A0A6N4C3V1|A0A6N4C3V1_MICLU	187.92	33	0	0	0	0	0	0	0	1	0	2	0	0	0	0	0	0	33	0	0	0	0	0	0	0	0	0	0	0																	1.4153E6
1071	26726	A0A653IUV5|A0A653IUV5_MICLU	187.92	33	0	0	0	0	0	0	0	1	0	2	0	0	0	0	0	0	33	0	0	0	0	0	0	0	0	0	0	0																	1.4153E6
360	26436	A0A2R8YEC9|A0A2R8YEC9_HUMAN	185.85	33	0	4	3	14	14	8	23	18	14	7	15	9	4	0	3	6	14	1	0	0	0	0	1	0	0	0	0	0		1.9687E6	2.0681E6	4.3108E7	2.7632E7	3.4633E7	1.6034E8	3.2644E7	1.5902E7	3.6383E6	3.4031E7	7.5973E6	1.5305E6		1.2454E6	8.7434E5	5.494E6
396	27217	A0A384MDT7|A0A384MDT7_HUMAN	176.07	33	0	5	0	5	15	2	0	6	0	15	14	13	19	0	13	6	5	4	3	4	1	1	8	1	1	0	0	5		7.8126E5			1.6951E8					8.3171E5	9.0556E5		2.327E6		3.8254E5
396	27218	A0A024R6B5|A0A024R6B5_HUMAN	176.07	33	0	5	0	5	15	2	0	6	0	15	14	13	19	0	13	6	5	4	3	4	1	1	8	1	1	0	0	5		7.8126E5			1.6951E8					8.3171E5	9.0556E5		2.327E6		3.8254E5
331	29676	Q5JPJ9|Q5JPJ9_HUMAN	166.78	33	0	29	22	20	29	22	22	19	10	3	0	0	6	0	3	3	6	0	16	13	6	10	20	16	16	0	0	19		4.2942E8	6.5335E7	6.6853E7	6.7851E8	7.3948E7	1.6552E7	3.1904E6	1.9129E6	1.5903E5			1.073E6		0	2.3707E5	1.0781E6
462	27649	B4DNW7|B4DNW7_HUMAN	165.47	33	0	0	0	11	9	0	0	0	0	23	19	30	30	0	21	0	6	0	0	0	0	0	0	0	0	0	0	0				1.1085E7	7.8129E6					1.1423E7	3.2504E7	5.6712E7	4.8726E7		1.4194E7		0
1069	27534	A0A562FVK3|A0A562FVK3_MICLU	155.51	33	0	0	0	0	0	0	0	19	0	8	0	0	0	0	0	0	33	4	0	0	0	0	0	0	0	0	0	0								4.4337E5									2.0487E6
1069	27535	A0A2N6RDD6|A0A2N6RDD6_MICLU	155.51	33	0	0	0	0	0	0	0	19	0	8	0	0	0	0	0	0	33	4	0	0	0	0	0	0	0	0	0	0								4.4337E5									2.0487E6
1069	27536	A0A4Y8PI94|A0A4Y8PI94_9MICC	155.51	33	0	0	0	0	0	0	0	19	0	8	0	0	0	0	0	0	33	4	0	0	0	0	0	0	0	0	0	0								4.4337E5									2.0487E6
1069	27537	A0A1F1UHM7|A0A1F1UHM7_9MICC	155.51	33	0	0	0	0	0	0	0	19	0	8	0	0	0	0	0	0	33	4	0	0	0	0	0	0	0	0	0	0								4.4337E5									2.0487E6
371	28421	Q6FIE9|Q6FIE9_HUMAN	151.17	33	0	21	26	11	26	17	17	11	11	24	24	16	24	0	24	27	19	3	0	0	0	0	0	0	0	0	0	0		2.3456E8	1.5632E8	1.396E7	3.7685E9	2.1285E8	1.6315E7	1.3186E6	6.0994E5	4.5101E7	1.5099E8	1.2533E7	5.0249E7		5.0193E7	6.7697E6	1.6072E6
1232	28715	A0A5F9UP49|A0A5F9UP49_HUMAN	151.07	33	0	0	0	0	0	0	0	0	0	13	26	22	0	0	0	12	9	0	0	0	0	0	0	0	0	0	0	0										4.4774E6	4.3193E7	2.6162E6				4.4018E6	9.7441E5
1048	27597	B4E054|B4E054_HUMAN	150.44	33	0	0	0	0	0	0	0	14	0	0	5	9	25	0	29	9	20	0	0	0	0	0	0	0	0	0	0	0								2.6566E6			6.8522E4	1.1016E6	3.2066E6		5.0244E6	6.4795E5	2.9843E6
729	28170	Q32Q12|Q32Q12_HUMAN	143.63	33	0	13	6	6	29	0	0	9	14	9	6	6	14	0	11	0	6	6	0	0	0	0	0	0	0	0	0	0					5.7127E8				1.7669E6				1.3228E6		4.9118E5
1284	30115	Q9BS14|Q9BS14_HUMAN	128.93	33	0	0	0	0	0	0	0	5	0	13	33	13	5	0	5	5	5	0	0	0	0	0	0	0	0	0	0	0											2.2082E6
550	30936	A0A7I2V3T7|A0A7I2V3T7_HUMAN	126.56	33	0	11	11	0	0	11	8	8	8	10	22	8	8	0	10	21	10	10	0	0	0	0	0	0	0	0	0	0		5.4298E7	1.2855E7			1.3912E7	8.2286E6	1.085E7	1.705E7	7.0868E7	1.4896E8	4.241E7	2.2882E7		3.4204E7	2.0906E7	3.0265E7
1066	29460	A0A384P5E9|A0A384P5E9_HUMAN	121.09	33	0	8	0	0	0	0	0	12	22	28	16	8	4	0	15	4	8	8	0	0	0	0	0	0	0	0	0	0		7.1154E6						6.2963E4	5.7968E5	4.1256E6	4.4707E6
1066	29461	Q0D2I8|Q0D2I8_HUMAN	121.09	33	0	8	0	0	0	0	0	12	22	28	16	8	4	0	15	4	8	8	0	0	0	0	0	0	0	0	0	0		7.1154E6						6.2963E4	5.7968E5	4.1256E6	4.4707E6
1066	29465	F6XZQ7|F6XZQ7_HUMAN	121.09	33	0	8	0	0	0	0	0	12	22	27	16	8	4	0	15	4	8	8	0	0	0	0	0	0	0	0	0	0		7.1154E6						6.2963E4	5.7968E5	4.1256E6	4.4707E6
1364	28984	A0A1B0GWJ8|A0A1B0GWJ8_HUMAN	118.62	33	0	0	0	0	0	0	0	0	0	0	33	14	5	0	3	14	14	0	0	0	0	0	0	0	0	0	0	0											1.6053E7	6.3401E5	2.618E5		2.5278E5	7.8155E5	6.9138E5
1364	28985	H7C3E1|H7C3E1_HUMAN	118.62	33	0	0	0	0	0	0	0	0	0	0	33	14	5	0	3	13	14	0	0	0	0	0	0	0	0	0	0	0											1.6053E7	6.3401E5	2.618E5		2.5278E5	7.8155E5	6.9138E5
1120	28385	A0A0S2Z3S5|A0A0S2Z3S5_HUMAN	118.16	33	0	0	0	0	0	0	0	6	7	18	28	12	7	0	5	4	12	0	0	0	0	0	0	0	0	0	0	0								1.2613E7	0	1.3331E6	3.4373E6	2.2426E6	0		1.1743E5	0	9.336E5
912	29586	B4DDW4|B4DDW4_HUMAN	118.15	33	0	5	5	0	0	5	5	5	0	24	18	13	27	0	27	23	5	0	0	0	0	0	0	0	0	0	0	0										5.0816E5
1076	37946	B4E0G5|B4E0G5_HUMAN	115.36	33	0	33	13	13	33	33	20	20	20	0	0	0	0	0	0	0	0	0	20	0	0	0	20	20	0	0	0	20		3.0287E7	6.0339E6	1.1479E7	3.575E8	1.2389E7	6.0544E6	3.5896E6	0
1310	29201	Q96CT6|Q96CT6_HUMAN	113.23	33	0	9	0	15	2	0	3	3	0	0	0	0	24	0	17	0	3	3	0	0	0	0	0	0	0	0	0	0													0
1341	29622	Q53GC7|Q53GC7_HUMAN	113.21	33	0	0	0	6	9	0	0	0	0	3	0	23	21	0	14	3	3	0	0	0	0	0	0	0	0	0	0	0				1.7646E6	2.8323E6							9.7973E5	3.962E6		1.3367E6
1341	29623	Q53GE2|Q53GE2_HUMAN	113.21	33	0	0	0	6	9	0	0	0	0	3	0	23	21	0	14	3	3	0	0	0	0	0	0	0	0	0	0	0				1.7646E6	2.8323E6							9.7973E5	3.962E6		1.3367E6
1341	29624	A4D0V4|A4D0V4_HUMAN	113.21	33	0	0	0	6	9	0	0	0	0	3	0	23	21	0	14	3	3	0	0	0	0	0	0	0	0	0	0	0				1.7646E6	2.8323E6							9.7973E5	3.962E6		1.3367E6
2043	31656	A0A828UHV7|A0A828UHV7_CUTAC	104.92	33	0	0	0	0	0	0	0	0	0	33	0	0	0	0	0	0	0	0	0	0	0	0	0	0	0	0	0	0										4.9464E6
1317	31550	A8K878|A8K878_HUMAN	98.59	33	0	9	17	8	33	9	8	0	0	0	0	0	0	0	0	0	0	0	0	0	0	0	8	0	0	0	0	0		2.0222E7	2.7632E7	0	1.4295E8	4.1831E6	0
1429	32199	U3KQA9|U3KQA9_HUMAN	94.10	33	0	0	0	0	0	4	0	7	0	7	33	0	19	0	7	11	11	0	0	0	0	0	0	0	0	0	0	0											1.1378E5
1902	32414	L7RSL8|L7RSL8_HUMAN	90.58	33	0	0	0	0	0	0	0	0	0	0	0	13	0	0	19	6	6	0	0	0	0	0	0	0	0	0	0	0												3.5566E5			3.9391E5	8.9872E4	1.506E5
1902	33542	Q5U091|Q5U091_HUMAN	90.58	33	0	0	0	0	0	0	0	0	0	0	0	13	0	0	19	6	6	0	0	0	0	0	0	0	0	0	0	0												3.5566E5			3.9391E5	8.9872E4	1.506E5
1045	32307	A0A7S5C1U2|A0A7S5C1U2_HUMAN	85.68	33	0	18	18	18	26	25	0	9	9	0	0	9	9	0	9	0	9	0	0	0	0	0	0	0	0	0	0	0					2.3687E5
1343	34149	A0A7S5C036|A0A7S5C036_HUMAN	78.79	33	0	22	9	22	22	22	9	9	33	22	13	9	0	0	0	0	0	0	0	0	0	0	0	0	0	0	0	0									0
1746	32204	Q9UNL6|Q9UNL6_HUMAN	76.80	33	0	0	0	8	0	0	0	0	33	8	0	8	0	0	0	0	0	0	0	0	0	0	0	0	0	0	0	0									1.1505E6
1177	36523	A0A5C2GBW2|A0A5C2GBW2_HUMAN	74.70	33	0	12	12	12	12	12	12	12	33	12	33	12	12	0	12	0	12	12	0	0	0	0	12	0	0	0	0	0									5.2418E5		0
1249	37787	A0A5C2G127|A0A5C2G127_HUMAN	70.05	33	0	12	12	12	33	12	12	12	12	12	12	12	12	0	12	0	12	12	0	0	0	0	12	0	0	0	0	0					0
1191	36547	A0A5C2FXI2|A0A5C2FXI2_HUMAN	66.12	33	0	12	12	12	12	12	12	12	33	12	12	12	12	0	12	0	12	12	0	0	0	0	12	0	0	0	0	0									1.1491E6
1191	38190	A0A5C2FTM7|A0A5C2FTM7_HUMAN	66.12	33	0	12	12	12	12	12	12	12	33	12	12	12	12	0	12	0	12	12	0	0	0	0	12	0	0	0	0	0									1.1491E6
1870	32760	A0A5C2FXA4|A0A5C2FXA4_HUMAN	66.00	33	0	11	0	16	0	0	0	0	16	17	0	8	0	0	0	0	0	8	0	0	0	0	0	0	0	0	0	0				1.2088E7					1.247E6			2.5181E5
1250	38051	A0A109PS54|A0A109PS54_HUMAN	59.17	33	0	12	12	12	12	12	12	12	12	33	12	12	12	0	12	0	12	12	0	0	0	0	12	0	0	0	0	0										0
2245	44245	E5RHJ5|E5RHJ5_HUMAN	57.54	33	0	0	0	0	20	0	0	0	0	0	33	0	0	0	0	0	0	0	0	0	0	0	0	0	0	0	0	0					3.5888E6						1.3339E5
2452	42941	H0YIX0|H0YIX0_HUMAN	43.97	33	0	0	0	0	33	0	0	0	0	0	0	0	0	0	0	0	0	0	0	0	0	0	0	0	0	0	0	0					1.0579E6
821	27906	A0A024R1X9|A0A024R1X9_HUMAN	154.97	32	4	0	0	0	0	0	0	0	0	13	0	4	2	4	2	2	2	0	4	26	2	2	2	2	2	4	2	2	1.1257E6									3.266E6		1.3466E6	1.0019E6	1.1257E6	4.123E5		2.8982E5
326	26776	A0A494C018|A0A494C018_HUMAN	200.04	32	0	1	1	1	0	1	4	17	12	16	29	15	17	0	16	12	11	3	0	0	0	0	0	0	0	0	0	0		1.9287E6	6.16E6	4.6196E6		1.2236E7	2.0048E7	3.0053E7	1.3969E7	4.0459E7	2.5129E8	3.4964E7	3.9253E7		4.8146E7	8.6043E6	1.1504E7
342	26959	A0A0S2Z4J1|A0A0S2Z4J1_HUMAN	169.69	32	0	15	4	15	32	15	18	6	1	4	4	7	10	0	13	7	2	2	0	3	0	0	1	0	0	0	0	0		1.8422E8	8.7248E6	1.2804E8	2.1868E9	3.3655E8	9.839E7	2.743E6	4.0315E5	3.8305E6	6.6133E6	3.5518E6	1.156E7		7.7316E6	2.1606E6	2.4192E5
276	28889	A0A024RDY3|A0A024RDY3_HUMAN	167.19	32	0	17	14	30	26	18	20	11	17	12	23	17	16	0	10	12	6	5	6	6	5	3	14	3	3	0	3	6		1.7123E9	1.8307E8	9.9704E8	7.432E9	1.2476E9	3.4449E7	1.648E7	2.2143E7	2.6952E7	3.3655E7	8.068E6	3.488E7		1.8294E7	1.0401E7	7.4063E6
1232	28717	A0A024R084|A0A024R084_HUMAN	151.07	32	0	0	0	0	0	0	0	0	0	13	26	21	0	0	0	12	9	0	0	0	0	0	0	0	0	0	0	0										4.4774E6	4.3193E7	2.6162E6				4.4018E6	9.7441E5
1048	27607	A0A024R7X3|A0A024R7X3_HUMAN	150.44	32	0	0	0	0	0	0	0	13	0	0	5	9	25	0	28	9	20	0	0	0	0	0	0	0	0	0	0	0								2.6566E6			6.8522E4	1.1016E6	3.2066E6		5.0244E6	6.4795E5	2.9843E6
1467	27989	A0A2N6RS33|A0A2N6RS33_MICLU	143.75	32	0	0	0	0	0	0	0	9	0	0	0	0	0	0	0	0	32	0	0	0	0	0	0	0	0	0	0	0								4.2028E5									8.8893E6
1467	27990	A0A562FL36|A0A562FL36_MICLU	143.75	32	0	0	0	0	0	0	0	9	0	0	0	0	0	0	0	0	32	0	0	0	0	0	0	0	0	0	0	0								4.2028E5									8.8893E6
1467	27991	A0A2A9K624|A0A2A9K624_9MICC	143.75	32	0	0	0	0	0	0	0	9	0	0	0	0	0	0	0	0	32	0	0	0	0	0	0	0	0	0	0	0								4.2028E5									8.8893E6
1467	27992	A0A5F0UJW6|A0A5F0UJW6_9MICC	143.75	32	0	0	0	0	0	0	0	9	0	0	0	0	0	0	0	0	32	0	0	0	0	0	0	0	0	0	0	0								4.2028E5									8.8893E6
1467	27993	A0A031G597|A0A031G597_MICLU	143.75	32	0	0	0	0	0	0	0	9	0	0	0	0	0	0	0	0	32	0	0	0	0	0	0	0	0	0	0	0								4.2028E5									8.8893E6
1467	27994	D3LPR7|D3LPR7_MICLU	143.75	32	0	0	0	0	0	0	0	9	0	0	0	0	0	0	0	0	32	0	0	0	0	0	0	0	0	0	0	0								4.2028E5									8.8893E6
1467	27995	A0A7W3SMB1|A0A7W3SMB1_9MICC	143.75	32	0	0	0	0	0	0	0	9	0	0	0	0	0	0	0	0	32	0	0	0	0	0	0	0	0	0	0	0								4.2028E5									8.8893E6
1467	27996	A0A653J3B2|A0A653J3B2_MICLU	143.75	32	0	0	0	0	0	0	0	9	0	0	0	0	0	0	0	0	32	0	0	0	0	0	0	0	0	0	0	0								4.2028E5									8.8893E6
1467	27997	A0A3S5K1J9|A0A3S5K1J9_9MICC	143.75	32	0	0	0	0	0	0	0	9	0	0	0	0	0	0	0	0	32	0	0	0	0	0	0	0	0	0	0	0								4.2028E5									8.8893E6
1467	27998	A0A132H8L2|A0A132H8L2_MICLU	143.75	32	0	0	0	0	0	0	0	9	0	0	0	0	0	0	0	0	32	0	0	0	0	0	0	0	0	0	0	0								4.2028E5									8.8893E6
1467	27999	A0A1R4JVG7|A0A1R4JVG7_MICLU	143.75	32	0	0	0	0	0	0	0	9	0	0	0	0	0	0	0	0	32	0	0	0	0	0	0	0	0	0	0	0								4.2028E5									8.8893E6
1467	28000	A0A1M7DKT8|A0A1M7DKT8_MICLU	143.75	32	0	0	0	0	0	0	0	9	0	0	0	0	0	0	0	0	32	0	0	0	0	0	0	0	0	0	0	0								4.2028E5									8.8893E6
1467	28001	A0A7U6DSD7|A0A7U6DSD7_MICLU	143.75	32	0	0	0	0	0	0	0	9	0	0	0	0	0	0	0	0	32	0	0	0	0	0	0	0	0	0	0	0								4.2028E5									8.8893E6
1467	28002	A0A2I1XTG8|A0A2I1XTG8_MICLU	143.75	32	0	0	0	0	0	0	0	9	0	0	0	0	0	0	0	0	32	0	0	0	0	0	0	0	0	0	0	0								4.2028E5									8.8893E6
1467	28007	A0A5F0IA75|A0A5F0IA75_9MICC	143.75	32	0	0	0	0	0	0	0	9	0	0	0	0	0	0	0	0	32	0	0	0	0	0	0	0	0	0	0	0								4.2028E5									8.8893E6
1467	28008	C5C8R1|C5C8R1_MICLC	143.75	32	0	0	0	0	0	0	0	9	0	0	0	0	0	0	0	0	32	0	0	0	0	0	0	0	0	0	0	0								4.2028E5									8.8893E6
1467	28009	A0A378NNA0|A0A378NNA0_MICLU	143.75	32	0	0	0	0	0	0	0	9	0	0	0	0	0	0	0	0	32	0	0	0	0	0	0	0	0	0	0	0								4.2028E5									8.8893E6
1467	28010	A0A4Y8PNG4|A0A4Y8PNG4_9MICC	143.75	32	0	0	0	0	0	0	0	9	0	0	0	0	0	0	0	0	32	0	0	0	0	0	0	0	0	0	0	0								4.2028E5									8.8893E6
1082	27682	B4DJ93|B4DJ93_HUMAN	139.30	32	0	0	0	5	26	0	0	0	0	5	4	2	2	0	2	13	8	0	0	0	0	0	0	0	0	0	0	0				5.0604E7	2.4137E8					2.7382E5	2.0776E6	4.3769E5	5.0675E5		3.5242E5	3.1179E6	6.5372E5
804	28971	A8MTF8|A8MTF8_HUMAN	128.90	32	0	0	0	3	0	3	0	0	10	28	29	25	16	0	13	10	16	0	0	0	0	0	0	0	0	0	0	0				9.2978E5		3.3268E6			0	7.12E6	5.2294E7	4.0111E6	2.5789E6		1.3426E6	2.5218E6	4.4348E6
1379	28424	Q6IBA9|Q6IBA9_HUMAN	125.21	32	0	0	0	0	0	0	4	0	0	13	20	6	6	0	6	9	0	0	0	0	0	0	0	0	0	0	0	0							1.9339E5			4.6316E6	1.5621E7	2.006E5	1.1222E5		1.9315E5	1.2637E6
1292	29648	F6UJY1|F6UJY1_HUMAN	123.93	32	0	21	11	8	8	8	15	0	0	0	0	0	0	0	0	0	0	0	0	0	0	0	4	0	0	0	0	0		4.0609E7	6.7767E6	6.5855E6	0	4.5358E6	1.0075E6
1120	28386	A0A0S2Z3H8|A0A0S2Z3H8_HUMAN	118.16	32	0	0	0	0	0	0	0	6	7	17	27	12	7	0	5	4	12	0	0	0	0	0	0	0	0	0	0	0								1.2613E7	0	1.3331E6	3.4373E6	2.2426E6	0		1.1743E5	0	9.336E5
1434	28898	K7EMC9|K7EMC9_HUMAN	117.41	32	0	7	0	0	25	0	0	0	0	0	0	6	3	0	3	0	4	0	0	0	0	0	0	0	0	0	0	0		6.0621E6			1.0274E8							3.788E6	1.2312E6		4.173E5		0
1559	30595	D6RIU4|D6RIU4_HUMAN	111.45	32	0	0	0	0	0	0	0	0	0	11	27	16	0	0	0	22	11	0	0	0	0	0	0	0	0	0	0	0										7.5554E5	1.3537E7	5.3785E5				1.2632E6	2.5552E5
1326	29367	Q6ZMF1|Q6ZMF1_HUMAN	109.08	32	0	0	0	0	0	0	16	0	0	3	28	9	9	0	3	20	0	0	0	0	0	0	0	0	0	0	0	0							2.6755E6			5.4689E4	7.9264E6	4.5845E5	6.0262E5		2.2308E5	4.6053E5
1652	32074	G3V2S6|G3V2S6_HUMAN	100.85	32	0	0	0	0	0	0	0	18	0	0	0	6	15	0	15	14	15	0	0	0	0	0	0	0	0	0	0	0								1.5204E6				1.3715E5	8.9275E5		1.4248E6	1.6622E5	4.3771E5
2045	33606	D6R972|D6R972_HUMAN	98.86	32	0	0	0	0	0	0	0	0	0	25	21	0	0	0	0	0	0	0	0	0	0	0	0	0	0	0	0	0										5.3578E6	1.0748E7
1536	32097	I6L9F7|I6L9F7_HUMAN	97.12	32	0	0	0	0	0	0	0	0	0	25	11	0	0	0	7	17	0	0	0	25	0	0	0	0	0	0	0	0										1.8522E7	7.3722E6				4.8875E5	3.1621E6
1486	37823	C9JH16|C9JH16_HUMAN	95.75	32	0	0	0	20	0	0	20	20	20	32	20	0	20	0	0	32	0	0	0	0	0	0	0	0	0	0	0	0				1.5533E6			1.1528E7	2.0912E6	3.4155E5	2.523E6	8.1403E6		5.6477E5			2.8466E6
2006	34053	B4DQ53|B4DQ53_HUMAN	91.07	32	0	0	0	0	0	0	0	0	0	0	15	23	0	0	0	17	0	0	0	0	0	0	0	0	0	0	0	0											1.815E6	1.1712E5				1.3041E6
2099	30389	H3BMH2|H3BMH2_HUMAN	86.84	32	0	0	0	0	0	0	0	0	0	0	13	0	0	0	5	0	14	0	0	0	0	0	0	0	0	0	0	0											2.4539E6				4.4035E5		9.2274E5
743	34718	A0A7S5C3E4|A0A7S5C3E4_HUMAN	83.47	32	0	16	16	32	22	16	16	16	23	16	16	0	22	0	16	16	16	16	0	0	0	0	0	0	0	0	0	0				0
768	31802	A0A7S5C4D3|A0A7S5C4D3_HUMAN	78.88	32	0	15	15	15	15	15	15	15	32	15	15	0	15	0	15	15	15	15	0	0	0	0	0	0	0	0	0	0									1.5393E6
2201	36645	A0A0J9YX89|A0A0J9YX89_HUMAN	75.44	32	0	0	0	0	0	0	0	0	0	0	32	18	0	0	0	18	0	0	0	0	0	0	0	0	0	0	0	0											1.1151E6	1.4551E5				3.9627E4
1738	37138	A0A5C2G8Z6|A0A5C2G8Z6_HUMAN	74.45	32	0	0	0	27	0	10	0	0	10	15	0	10	10	0	10	0	15	10	0	0	0	0	0	0	0	0	0	0				2.0593E7
1806	37783	H0YFB3|H0YFB3_HUMAN	70.41	32	0	0	0	0	0	0	0	9	0	23	9	0	32	0	32	23	0	9	0	0	0	0	0	0	0	0	0	0								2.3619E5		0	2.7105E6		7.3343E5		1.2745E6	1.5508E5
1249	38072	A0A5C2G2V8|A0A5C2G2V8_HUMAN	70.05	32	0	11	11	11	32	11	11	11	11	11	11	11	11	0	11	0	11	11	0	0	0	0	11	0	0	0	0	0					0
1519	33030	A0A7S5BYB3|A0A7S5BYB3_HUMAN	68.95	32	0	9	9	16	9	9	9	9	26	9	0	9	0	0	0	0	0	0	0	0	0	0	0	0	0	0	0	0									1.3521E6
1191	38191	A0A5C2H0J1|A0A5C2H0J1_HUMAN	66.12	32	0	11	11	11	11	11	11	11	32	11	11	11	11	0	11	0	11	11	0	0	0	0	11	0	0	0	0	0									1.1491E6
1191	38192	A0A5C2G7E7|A0A5C2G7E7_HUMAN	66.12	32	0	11	11	11	11	11	11	11	32	11	11	11	11	0	11	0	11	11	0	0	0	0	11	0	0	0	0	0									1.1491E6
1399	43532	Q53SB2|Q53SB2_HUMAN	60.10	32	0	32	0	32	32	32	32	32	32	0	0	0	0	0	0	0	0	0	0	0	0	0	0	0	0	0	0	0		6.7538E7		5.3579E5	1.3338E8	3.1964E7	2.3981E7	1.1797E7	8.8768E6
462	27650	B4DI38|B4DI38_HUMAN	165.47	31	0	0	0	10	8	0	0	0	0	22	18	28	29	0	21	0	6	0	0	0	0	0	0	0	0	0	0	0				1.1085E7	7.8129E6					1.1423E7	3.2504E7	5.6712E7	4.8726E7		1.4194E7		0
808	27108	A0A7P0TAQ1|A0A7P0TAQ1_HUMAN	165.23	31	0	0	0	0	0	0	0	0	0	22	10	0	7	0	11	6	17	0	0	0	0	0	0	0	0	0	0	0										5.4037E6	4.8603E6		3.3444E5		4.2916E5	2.9365E5	3.3906E6
686	27213	A0A804HKV8|A0A804HKV8_HUMAN	161.47	31	0	6	8	13	4	7	4	0	0	7	25	0	4	0	4	6	0	1	0	0	0	0	0	0	0	0	0	0		3.1373E6	5.4281E6	1.1913E7	7.0602E6	3.1673E6	4.4095E6			1.5911E6	4.1139E7		2.0679E6		9.9725E5	1.7433E6
581	27159	A0A024R983|A0A024R983_HUMAN	159.85	31	0	17	3	0	10	0	4	0	2	23	18	7	7	0	12	17	4	0	0	2	0	0	0	0	0	0	0	0		6.3996E7	6.5532E6		4.7912E7		0		4.3955E5	1.8053E7	1.8167E7	9.2396E5	1.5855E6		2.5226E6	3.4611E6	6.5969E5
762	27225	B4E022|B4E022_HUMAN	156.03	31	0	10	2	0	0	2	0	16	7	12	16	14	11	0	2	2	7	0	0	0	0	0	0	0	0	0	0	0		1.7381E7	5.2755E5			2.3063E5		4.4773E6	3.4704E6	3.8206E6	8.2826E6	3.1956E6	2.6939E6		1.2792E6	2.5401E5	5.0353E5
1048	27605	A0A024R7U9|A0A024R7U9_HUMAN	150.44	31	0	0	0	0	0	0	0	13	0	0	5	9	24	0	27	9	19	0	0	0	0	0	0	0	0	0	0	0								2.6566E6			6.8522E4	1.1016E6	3.2066E6		5.0244E6	6.4795E5	2.9843E6
527	28443	B4DPT5|B4DPT5_HUMAN	146.30	31	0	19	10	0	10	5	24	29	14	29	5	0	16	0	9	31	29	2	0	0	0	0	0	0	0	0	0	0		3.3841E7	2.2825E7		8.5016E6	1.0218E7	2.6626E7	1.2945E7	3.0214E6	4.383E6	2.9426E6		2.4189E6		5.0018E5	7.8283E6	5.9645E6
1090	28594	B4E1I8|B4E1I8_HUMAN	142.07	31	0	0	0	0	5	20	0	19	10	3	10	0	0	0	5	0	24	3	0	0	0	0	0	0	0	0	0	0					6.0356E6	3.5623E7		5.0169E6	1.1736E6	7.4633E5	6.898E6				1.2647E5		8.6008E6
741	27595	B4DWU2|B4DWU2_HUMAN	141.86	31	0	2	0	0	13	0	0	0	0	23	13	23	15	0	15	0	13	0	0	0	0	0	0	0	0	0	0	0		3.6145E6			3.4139E7					6.2166E6	5.341E6	3.6307E6	3.7169E6		3.2496E6		5.048E5
483	30317	B7Z8R6|B7Z8R6_HUMAN	141.31	31	0	16	3	15	5	8	0	21	28	28	29	22	14	0	22	3	21	10	0	0	0	0	0	0	0	0	0	0		7.436E6		1.8652E6	2.7876E6	4.2686E6		2.6048E5	2.6104E5	7.9428E5	3.5601E6	2.1795E5	8.2894E5		7.2047E5		7.9665E5
1136	27658	A0A0U1RR16|A0A0U1RR16_HUMAN	137.83	31	0	0	0	0	0	0	0	11	0	0	0	6	13	0	18	7	28	0	0	0	0	0	0	0	0	0	0	0								1.8816E6				5.2943E5	2.5202E6		3.1877E6	4.6803E5	4.1252E6
933	28263	A0A024R2B6|A0A024R2B6_HUMAN	137.60	31	0	0	0	0	0	0	0	0	0	13	13	21	25	0	17	20	0	0	0	0	0	0	0	0	0	0	0	0										0	6.4089E5	8.9427E5	2.5448E6		1.5554E6	5.2212E5
1121	28407	B7Z1V1|B7Z1V1_HUMAN	131.88	31	0	0	0	5	0	0	0	13	0	0	4	16	7	0	16	13	13	0	0	0	0	0	0	0	0	0	0	0				8.0904E4				8.6305E6			2.1508E5	4.7937E6	2.2301E6		3.9525E6	3.8407E6	8.027E6
1521	28041	A0A366D9R9|A0A366D9R9_9MICC	130.80	31	0	0	0	0	0	0	0	10	0	0	0	0	0	0	0	0	23	0	0	0	0	0	0	0	0	0	0	0								2.2303E5
1521	28042	A0A4P8HI29|A0A4P8HI29_MICLU	130.80	31	0	0	0	0	0	0	0	10	0	0	0	0	0	0	0	0	23	0	0	0	0	0	0	0	0	0	0	0								2.2303E5
1521	28043	A0A653IUQ6|A0A653IUQ6_MICLU	130.80	31	0	0	0	0	0	0	0	10	0	0	0	0	0	0	0	0	23	0	0	0	0	0	0	0	0	0	0	0								2.2303E5
1521	28044	A0A1R4K4N3|A0A1R4K4N3_MICLU	130.80	31	0	0	0	0	0	0	0	10	0	0	0	0	0	0	0	0	23	0	0	0	0	0	0	0	0	0	0	0								2.2303E5
1521	28045	C5CCN3|C5CCN3_MICLC	130.80	31	0	0	0	0	0	0	0	10	0	0	0	0	0	0	0	0	23	0	0	0	0	0	0	0	0	0	0	0								2.2303E5
1695	28351	B2RC37|B2RC37_HUMAN	126.74	31	0	0	0	0	0	0	4	0	0	4	0	0	0	0	0	31	0	0	0	0	0	0	0	0	0	0	0	0							2.6835E5			1.5419E5						4.3585E6
807	28591	A0A0S2Z4G4|A0A0S2Z4G4_HUMAN	123.78	31	0	0	0	0	0	0	0	5	4	24	12	27	25	0	29	6	4	0	0	22	0	0	0	0	0	0	0	0												3.5852E5	4.922E5		4.9722E5
463	31819	A0A4P8J535|A0A4P8J535_HUMAN	122.84	31	0	14	14	14	20	14	14	6	24	14	14	14	6	0	6	14	6	14	7	7	0	0	14	0	0	0	0	7					2.1023E5
2076	30436	B7Z403|B7Z403_HUMAN	118.24	31	0	0	0	0	27	0	0	0	0	0	0	0	3	0	0	0	0	0	0	0	0	0	0	0	0	0	0	0					1.2635E8								9.9568E4
697	29670	Q05DB4|Q05DB4_HUMAN	117.60	31	0	22	12	22	22	22	19	19	6	0	0	6	17	0	6	0	0	4	0	0	0	0	25	0	0	0	0	11		2.5193E8	1.6613E7	7.6258E7	4.7522E8	1.9209E7	7.432E6	1.9494E6	1.3325E5			1.8424E5	1.0004E6		3.6753E5
1434	28900	A0A024R8L1|A0A024R8L1_HUMAN	117.41	31	0	7	0	0	25	0	0	0	0	0	0	6	3	0	3	0	4	0	0	0	0	0	0	0	0	0	0	0		6.0621E6			1.0274E8							3.788E6	1.2312E6		4.173E5		0
983	29686	A0A024R830|A0A024R830_HUMAN	115.71	31	0	0	8	17	27	12	8	0	0	12	12	12	12	0	12	4	4	0	0	0	0	0	0	0	0	0	0	0			8.1294E6	4.5878E7	3.3714E8	6.024E7	1.3514E6			8.097E5	6.4908E6	1.3846E6	2.5257E6		1.217E6	8.5411E5	3.1728E5
505	30694	H0Y9C7|H0Y9C7_HUMAN	114.93	31	0	13	8	8	25	8	18	15	15	15	15	15	15	0	15	15	15	0	12	8	0	0	31	17	5	0	0	18		5.2556E7	6.4877E7	1.9493E7	5.7252E8	6.3949E7	2.2862E7	1.2761E7	1.1805E7	1.9509E7	1.3174E7	2.6444E6	3.9861E6		2.4808E6	1.066E6	2.109E6
1245	29393	W4TXR1|W4TXR1_CUTAC	114.45	31	0	0	0	0	0	0	0	18	0	12	16	0	8	0	8	0	31	0	0	0	0	0	0	0	0	0	0	0																	1.9806E6
1608	30433	B4DRC8|B4DRC8_HUMAN	111.52	31	0	0	4	15	17	0	0	8	0	0	0	0	0	0	0	0	0	0	0	0	0	0	0	0	0	0	0	0			1.3449E7	1.0044E7	3.9996E7			2.3779E6
1167	29022	Q13784|Q13784_HUMAN	109.33	31	0	0	0	0	0	0	4	0	15	16	4	0	4	0	7	16	7	19	0	0	0	0	0	0	0	0	0	0							6.9117E5		2.1162E6	3.3778E6	8.9235E5		2.9518E5		3.895E5	2.4199E6	5.867E5
1691	31457	V9GYM3|V9GYM3_HUMAN	94.25	31	0	23	0	0	0	0	0	0	23	23	0	0	0	0	0	0	0	0	0	0	0	0	0	0	0	0	0	0		4.9783E6							4.3232E6	3.5946E6
1843	31961	A0A5C2GP68|A0A5C2GP68_HUMAN	83.36	31	0	0	0	29	21	0	0	0	16	0	0	0	6	0	0	0	9	0	0	0	0	0	0	0	0	0	0	0					2.3048E6
1648	32719	E7ER83|E7ER83_HUMAN	82.57	31	0	0	0	0	8	0	0	0	8	0	8	0	21	0	18	8	8	8	0	0	0	0	0	0	0	0	0	0					0				1.7458E5		1.0894E6		3.7392E6		2.9499E6	6.3537E4	4.2259E5
1223	37876	A0A5C2GNQ0|A0A5C2GNQ0_HUMAN	78.65	31	0	11	11	31	11	11	11	11	24	11	11	11	11	0	11	0	11	11	0	0	0	0	11	0	0	0	0	0				0
1477	34765	A0A7S5BY11|A0A7S5BY11_HUMAN	70.82	31	0	9	9	9	9	17	0	9	23	0	0	9	9	0	9	0	9	0	0	0	0	0	0	0	0	0	0	0									2.9925E5
1952	38250	A0A7S5EXW1|A0A7S5EXW1_HUMAN	64.02	31	0	0	0	12	0	12	0	0	18	0	0	0	0	0	0	0	0	0	0	0	0	0	0	0	0	0	0	0				1.7733E7		0
387	28376	A0A1X0FZ40|A0A1X0FZ40_9MYCO	154.41	30	23	0	0	3	3	3	4	10	8	10	11	20	10	23	12	9	8	5	5	9	7	3	3	0	0	23	17	3	1.7643E6											9.3664E5		1.7643E6
269	26413	Q4LE79|Q4LE79_HUMAN	260.15	30	7	1	0	0	0	0	1	0	1	8	2	9	3	7	2	5	2	0	0	23	0	0	2	0	0	7	0	1	5.2005E6	8.1009E6					0		2.5157E5	1.9484E7	5.0558E6	1.4829E7	3.1341E6	5.2005E6	1.4745E6	1.7194E6	3.5166E5
888	29857	B4DHC4|B4DHC4_HUMAN	117.56	30	4	0	0	0	14	0	0	14	4	30	21	17	15	4	24	4	24	4	0	4	0	0	0	0	0	4	0	0					1.2552E7			2.2292E5		2.2168E6	1.7419E6	7.5913E5	1.4128E6		1.2143E6		5.8522E5
287	26329	A0A0U1RQF0|A0A0U1RQF0_HUMAN	242.96	30	0	2	0	1	3	1	0	3	1	14	27	11	7	0	9	0	11	1	0	0	0	0	0	0	0	0	0	0		3.7322E7	2.3101E6	1.1214E7	1.0995E8	2.5828E6		6.6043E5	5.7379E5	2.0383E7	1.546E8	4.2593E7	3.3394E7		2.0446E7		9.4919E6
603	26902	A0A024R9Q1|A0A024R9Q1_HUMAN	193.15	30	0	0	0	0	0	4	3	1	0	11	20	5	8	0	16	5	4	0	0	0	0	0	0	0	0	0	0	0						2.0317E6	2.6654E6	5.5642E5		7.4593E6	6.2185E7	2.2654E6	1.6657E6		8.3788E6	9.9917E5	1.1355E6
700	26682	A0A7I2V2R5|A0A7I2V2R5_HUMAN	177.80	30	0	2	0	16	5	9	6	24	19	0	0	0	0	0	0	0	0	0	0	0	0	0	0	0	0	0	0	0		1.16E6		2.6559E7	4.1153E7	1.7731E7	3.0885E6	2.769E7	2.1671E7
462	27652	D3DPU2|D3DPU2_HUMAN	165.47	30	0	0	0	10	8	0	0	0	0	21	17	27	27	0	20	0	6	0	0	0	0	0	0	0	0	0	0	0				1.1085E7	7.8129E6					1.1423E7	3.2504E7	5.6712E7	4.8726E7		1.4194E7		0
477	27289	B4DE91|B4DE91_HUMAN	162.87	30	0	0	2	0	2	2	7	12	17	16	13	16	18	0	14	18	21	14	0	0	0	0	0	0	0	0	0	0			1.2762E6		2.7061E6	2.1706E6	5.3816E6	7.7236E6	9.7311E6	8.6268E6	6.7037E6	4.6733E6	1.3789E7		2.8762E6	4.4929E6	1.0284E7
1259	28248	E2PU09|E2PU09_HUMAN	145.27	30	0	5	4	2	2	0	14	0	3	0	21	0	2	0	5	7	0	0	0	0	0	0	0	0	0	0	0	0		5.8154E6	0	1.1574E6	0		7.3228E6		1.5431E5		7.1355E6		7.5928E4		0	1.905E5
308	28918	A0A024R276|A0A024R276_HUMAN	137.69	30	0	4	4	7	23	4	6	6	8	6	6	2	9	0	6	6	6	0	6	6	2	0	6	0	0	0	2	2				2.2412E6	1.5769E8								2.0682E5
308	29154	B3KQK4|B3KQK4_HUMAN	137.69	30	0	4	4	7	23	4	6	6	8	6	6	2	9	0	6	6	6	0	6	6	2	0	6	0	0	0	2	2				2.2412E6	1.5769E8								2.0682E5
1137	27694	Q8IZ29|Q8IZ29_HUMAN	137.27	30	0	0	0	0	0	0	0	0	0	7	25	14	7	0	7	0	22	0	0	2	0	0	0	0	0	0	0	0											1.487E6						6.5943E5
1137	27695	Q8N6N5|Q8N6N5_HUMAN	137.27	30	0	0	0	0	0	0	0	0	0	7	25	14	7	0	7	0	22	0	0	2	0	0	0	0	0	0	0	0											1.487E6						6.5943E5
1295	27929	A0A4Y8WTQ2|A0A4Y8WTQ2_9MICC	137.01	30	0	0	0	0	0	0	0	8	0	8	0	0	0	0	0	0	30	4	0	0	0	0	0	0	0	0	0	0																	0
1295	27930	A0A2J9IKT2|A0A2J9IKT2_9MICC	137.01	30	0	0	0	0	0	0	0	8	0	8	0	0	0	0	0	0	30	4	0	0	0	0	0	0	0	0	0	0																	0
927	28157	A0A024RC55|A0A024RC55_HUMAN	126.42	30	0	0	2	0	0	2	0	0	0	3	17	13	24	0	24	23	7	0	0	0	0	0	0	0	0	0	0	0			3.6351E4			1.1091E5				3.9638E5	1.1682E7	5.5963E6	1.0932E7		1.454E7	2.6484E6	1.8393E5
927	28158	B3KTQ2|B3KTQ2_HUMAN	126.42	30	0	0	2	0	0	2	0	0	0	3	17	14	24	0	24	23	7	0	0	0	0	0	0	0	0	0	0	0			3.6351E4			1.1091E5				3.9638E5	1.1682E7	5.5963E6	1.0932E7		1.454E7	2.6484E6	1.8393E5
1204	29854	A0A7I2V4H6|A0A7I2V4H6_HUMAN	126.31	30	0	0	0	0	27	0	5	0	0	0	0	15	14	0	0	14	0	0	0	0	0	0	0	0	0	0	0	3					3.1362E8		0					2.3554E6	2.5565E6			1.2011E6
929	30138	A0A2C9F2P4|A0A2C9F2P4_HUMAN	125.30	30	0	5	0	5	0	14	15	0	11	11	30	5	16	0	21	9	4	0	0	0	0	0	0	0	0	0	0	0		6.7292E6		0		4.5933E6	1.6974E7		9.4631E5	1.5805E6	2.0506E7	3.6712E5	4.3273E6		6.1402E6	5.2108E6	0
1412	28607	B3KPA1|B3KPA1_HUMAN	122.45	30	0	0	0	0	0	0	0	0	0	12	27	0	3	0	7	11	4	0	0	0	0	0	0	0	0	0	0	0										2.9542E6	2.874E7		2.571E5		6.5307E5	8.5572E5	1.3572E5
1172	30119	A0A140VK57|A0A140VK57_HUMAN	120.12	30	0	7	9	0	17	0	0	0	0	16	20	0	13	0	13	9	0	0	0	0	0	0	0	0	0	0	0	0		4.6869E6	4.8946E6		2.7705E7					4.4724E6	2.5165E7		3.8647E5		3.6929E5	1.2765E5
2076	30465	A8K8F0|A8K8F0_HUMAN	118.24	30	0	0	0	0	27	0	0	0	0	0	0	0	3	0	0	0	0	0	0	0	0	0	0	0	0	0	0	0					1.2635E8								9.9568E4
1799	30816	A0A140VKA9|A0A140VKA9_HUMAN	104.00	30	0	0	0	16	0	0	0	0	0	7	5	18	0	0	0	7	0	0	0	0	0	0	0	0	0	0	0	0				2.5372E6						3.8548E5	0	1.4071E6				2.4059E4
1598	31046	Q59EH3|Q59EH3_HUMAN	96.44	30	0	0	0	0	19	0	0	0	0	5	23	12	12	0	0	0	5	0	0	0	0	0	0	0	0	0	0	0					7.5322E7					5.1013E6	1.418E7	1.7524E6	2.5916E6				1.7541E5
1429	32200	U3KQV3|U3KQV3_HUMAN	94.10	30	0	0	0	0	0	4	0	6	0	6	30	0	17	0	6	10	10	0	0	0	0	0	0	0	0	0	0	0											1.1378E5
1409	30719	A0A024RB87|A0A024RB87_HUMAN	92.16	30	0	0	0	0	0	6	0	15	6	6	6	26	12	0	18	6	18	0	0	0	0	0	0	0	0	0	0	0								1.8158E5				7.4466E5					6.3548E5
1337	30778	A8KAH9|A8KAH9_HUMAN	90.94	30	0	0	0	0	0	6	0	15	6	6	14	26	12	0	26	14	18	0	0	0	0	0	0	0	0	0	0	0								2.5518E5			3.2001E5	8.3918E5			3.0149E5	1.6016E5	6.7486E5
1337	30799	Q5U0C3|Q5U0C3_HUMAN	90.94	30	0	0	0	0	0	6	0	15	6	6	14	26	12	0	26	14	18	0	0	0	0	0	0	0	0	0	0	0								2.5518E5			3.2001E5	8.3918E5			3.0149E5	1.6016E5	6.7486E5
1219	43527	R4GMU5|R4GMU5_HUMAN	60.52	30	0	30	30	30	30	30	30	30	30	30	30	30	30	0	30	30	30	0	0	0	0	0	0	0	0	0	0	0		1.0197E7	1.6283E6	1.324E7	8.9504E7	2.4336E7	1.0254E7	3.287E6	2.4213E6	3.6996E5	1.26E6	3.1686E5	1.9858E6		9.6386E5	5.9057E5	3.2515E6
2108	34117	A0A5C2GII7|A0A5C2GII7_HUMAN	59.65	30	0	0	0	9	6	15	0	0	9	9	0	0	6	0	0	0	0	0	0	0	0	0	0	0	0	0	0	0						0
333	26375	A0A7P0Z4B9|A0A7P0Z4B9_HUMAN	187.52	29	0	16	9	14	20	8	6	3	4	9	4	10	8	0	3	5	1	0	0	0	0	0	1	0	0	0	0	0		3.4303E8	1.188E8	2.6179E8	2.256E9	1.0125E8	2.2133E7	2.7833E6	1.6246E6	7.2135E6	5.6352E6	1.0865E7	5.1659E6		1.1265E6	1.1902E6	5.2372E5
452	27053	B0AZN7|B0AZN7_HUMAN	170.05	29	0	4	5	5	12	2	0	2	0	7	12	17	10	0	7	5	5	2	1	15	1	0	1	0	0	0	0	0		4.7182E7	1.845E7	2.4443E7	7.2667E8	8.7364E6		4.0053E5		5.351E6	2.1348E7	1.8596E7	1.256E7		1.0012E7	4.516E6	1.0506E6
452	27054	A8K5N5|A8K5N5_HUMAN	170.05	29	0	4	5	5	12	2	0	2	0	7	12	17	10	0	7	5	5	2	1	15	1	0	1	0	0	0	0	0		4.7182E7	1.845E7	2.4443E7	7.2667E8	8.7364E6		4.0053E5		5.351E6	2.1348E7	1.8596E7	1.256E7		1.0012E7	4.516E6	1.0506E6
445	28491	A0A0C4DGW3|A0A0C4DGW3_HUMAN	165.55	29	0	2	4	2	0	8	0	21	26	15	8	13	0	0	0	2	13	11	0	0	0	0	0	0	0	0	0	0		5.7082E6	2.453E6	1.142E6		0		2.5897E7	1.6267E8	6.6235E7	1.2456E8	7.3335E7				0	5.7783E7
808	27109	A0A7P0TAW3|A0A7P0TAW3_HUMAN	165.23	29	0	0	0	0	0	0	0	0	0	21	10	0	6	0	11	6	16	0	0	0	0	0	0	0	0	0	0	0										5.4037E6	4.8603E6		3.3444E5		4.2916E5	2.9365E5	3.3906E6
477	27290	B4DX14|B4DX14_HUMAN	162.87	29	0	0	2	0	2	2	7	12	16	16	12	15	18	0	13	18	20	14	0	0	0	0	0	0	0	0	0	0			1.2762E6		2.7061E6	2.1706E6	5.3816E6	7.7236E6	9.7311E6	8.6268E6	6.7037E6	4.6733E6	1.3789E7		2.8762E6	4.4929E6	1.0284E7
686	27214	A0A804HIQ0|A0A804HIQ0_HUMAN	161.47	29	0	6	7	12	4	7	4	0	0	6	23	0	4	0	4	5	0	1	0	0	0	0	0	0	0	0	0	0		3.1373E6	5.4281E6	1.1913E7	7.0602E6	3.1673E6	4.4095E6			1.5911E6	4.1139E7		2.0679E6		9.9725E5	1.7433E6
762	27219	Q53EM5|Q53EM5_HUMAN	156.03	29	0	9	1	0	0	1	0	15	7	11	15	13	10	0	2	2	7	0	0	0	0	0	0	0	0	0	0	0		1.7381E7	5.2755E5			2.3063E5		4.4773E6	3.4704E6	3.8206E6	8.2826E6	3.1956E6	2.6939E6		1.2792E6	2.5401E5	5.0353E5
762	27220	V9HWD9|V9HWD9_HUMAN	156.03	29	0	9	1	0	0	1	0	15	7	11	15	13	10	0	2	2	7	0	0	0	0	0	0	0	0	0	0	0		1.7381E7	5.2755E5			2.3063E5		4.4773E6	3.4704E6	3.8206E6	8.2826E6	3.1956E6	2.6939E6		1.2792E6	2.5401E5	5.0353E5
332	30804	H0YHN7|H0YHN7_HUMAN	146.38	29	0	29	14	29	29	29	29	24	20	24	29	24	24	0	24	25	24	4	4	0	0	0	15	0	0	0	0	4		4.557E8	1.0537E8	3.7532E8	1.0144E9	2.328E8	8.3043E7	2.1805E7	6.1639E5	8.403E6	2.4329E7	8.0973E6	1.4676E7		1.5531E7	8.4573E6	5.3619E6
635	28582	B4DLB8|B4DLB8_HUMAN	143.21	29	0	0	0	0	0	0	8	6	2	20	26	20	6	0	16	15	24	0	0	0	0	0	0	0	0	0	0	0							6.1612E6	2.6117E6	2.73E5	1.2356E7	9.2479E7	6.0783E6	4.2603E5		1.294E6	9.915E6	4.8618E6
635	28589	W6MEN3|W6MEN3_HUMAN	143.21	29	0	0	0	0	0	0	8	6	2	20	26	20	6	0	16	15	24	0	0	0	0	0	0	0	0	0	0	0							6.1612E6	2.6117E6	2.73E5	1.2356E7	9.2479E7	6.0783E6	4.2603E5		1.294E6	9.915E6	4.8618E6
1090	28593	Q68CK4|Q68CK4_HUMAN	142.07	29	0	0	0	0	5	19	0	18	10	3	10	0	0	0	5	0	23	3	0	0	0	0	0	0	0	0	0	0					6.0356E6	3.5623E7		5.0169E6	1.1736E6	7.4633E5	6.898E6				1.2647E5		8.6008E6
873	27640	B7Z8A2|B7Z8A2_HUMAN	141.36	29	0	0	0	0	0	0	2	0	0	13	11	7	10	0	10	21	11	0	0	0	0	0	0	0	0	0	0	0							1.9761E6			1.1073E7	1.8429E7	9.632E5	5.3682E6		8.1104E6	8.6867E6	3.012E6
1111	30566	A0A024R4J8|A0A024R4J8_HUMAN	119.65	29	0	0	5	4	16	4	9	0	4	13	24	5	9	0	9	9	9	0	0	0	0	0	0	0	0	0	0	0			2.1278E5		1.0028E6		0			1.1423E6	7.6587E6	2.759E5	2.6536E5		3.1895E5	4.011E5	1.1086E4
786	29633	B3KQS9|B3KQS9_HUMAN	119.51	29	0	18	8	17	29	14	0	0	0	2	2	2	5	0	5	2	0	2	0	0	0	0	2	0	0	0	0	0		2.7333E7	5.5567E6	3.4112E7	6.184E8	1.3921E7				2.2097E6	6.0542E6	9.602E5	2.8129E6		1.6091E6	5.0002E5
786	29634	A0A024R7F4|A0A024R7F4_HUMAN	119.51	29	0	18	8	17	29	14	0	0	0	2	2	2	5	0	5	2	0	2	0	0	0	0	2	0	0	0	0	0		2.7333E7	5.5567E6	3.4112E7	6.184E8	1.3921E7				2.2097E6	6.0542E6	9.602E5	2.8129E6		1.6091E6	5.0002E5
1364	28990	A0A1B0GTB0|A0A1B0GTB0_HUMAN	118.62	29	0	0	0	0	0	0	0	0	0	0	29	12	4	0	3	12	12	0	0	0	0	0	0	0	0	0	0	0											1.6053E7	6.3401E5	2.618E5		2.5278E5	7.8155E5	6.9138E5
1451	29884	A0A0G2JMH6|A0A0G2JMH6_HUMAN	117.10	29	0	0	0	0	5	0	0	11	0	0	0	4	22	0	22	11	9	0	0	0	0	0	0	0	0	0	0	0					1.8468E6			0				1.26E5	1.8344E6		5.2252E6	8.3241E5	2.2714E5
1451	29885	A0A1V0E3V4|A0A1V0E3V4_HUMAN	117.10	29	0	0	0	0	5	0	0	11	0	0	0	4	22	0	22	11	9	0	0	0	0	0	0	0	0	0	0	0					1.8468E6			0				1.26E5	1.8344E6		5.2252E6	8.3241E5	2.2714E5
1451	29886	B0UXD8|B0UXD8_HUMAN	117.10	29	0	0	0	0	5	0	0	11	0	0	0	4	22	0	22	11	9	0	0	0	0	0	0	0	0	0	0	0					1.8468E6			0				1.26E5	1.8344E6		5.2252E6	8.3241E5	2.2714E5
708	31069	A0A1B0GUV8|A0A1B0GUV8_HUMAN	110.43	29	0	0	17	17	23	8	20	0	0	0	15	15	20	0	23	23	17	0	0	0	0	0	0	0	0	0	0	0			6.2926E6	8.3609E6	1.3797E8	9.3053E6	6.8136E6				5.9179E6	1.1791E6	7.9253E6		2.0532E6	4.1957E6	1.3411E5
1221	31612	A0A024R0K8|A0A024R0K8_HUMAN	93.62	29	0	0	0	0	0	0	5	5	5	5	29	5	9	0	5	9	5	0	0	0	0	0	0	0	0	0	0	0											7.7192E5
1908	33598	E7EPJ9|E7EPJ9_HUMAN	92.01	29	0	6	0	11	17	11	0	0	0	12	0	0	0	0	0	0	0	0	0	0	0	0	0	0	0	0	0	0										5.4352E5
1254	32325	A8K2Q6|A8K2Q6_HUMAN	90.90	29	0	0	0	0	0	0	0	4	0	13	18	19	8	0	8	9	14	0	0	0	0	0	0	0	0	0	0	0								3.919E5		9.026E6	5.1391E7	7.3548E4	9.8536E5		1.1703E6	1.1242E7	6.4714E6
1746	32061	D3GKD9|D3GKD9_HUMAN	76.80	29	0	0	0	7	0	0	0	0	29	7	0	7	0	0	0	0	0	0	0	0	0	0	0	0	0	0	0	0									1.1505E6
1746	32062	D9YZU9|D9YZU9_HUMAN	76.80	29	0	0	0	7	0	0	0	0	29	7	0	7	0	0	0	0	0	0	0	0	0	0	0	0	0	0	0	0									1.1505E6
1746	32063	D3GKD8|D3GKD8_HUMAN	76.80	29	0	0	0	7	0	0	0	0	29	7	0	7	0	0	0	0	0	0	0	0	0	0	0	0	0	0	0	0									1.1505E6
1746	32064	E7CYP2|E7CYP2_HUMAN	76.80	29	0	0	0	7	0	0	0	0	29	7	0	7	0	0	0	0	0	0	0	0	0	0	0	0	0	0	0	0									1.1505E6
1746	33446	D9YZU8|D9YZU8_HUMAN	76.80	29	0	0	0	7	0	0	0	0	29	7	0	7	0	0	0	0	0	0	0	0	0	0	0	0	0	0	0	0									1.1505E6
1487	33825	A0A7S5C4Q9|A0A7S5C4Q9_HUMAN	76.54	29	0	11	11	29	18	18	0	11	11	0	11	0	0	0	11	0	0	0	0	0	0	0	0	0	0	0	0	0				1.3243E6	2.8442E6	1.1177E6
847	36488	A0A5C2H3Z5|A0A5C2H3Z5_HUMAN	74.30	29	0	0	0	16	29	0	16	16	16	16	16	16	16	0	16	16	16	16	0	16	0	0	16	0	0	0	0	0					0
1788	35272	A0A5C2GRG5|A0A5C2GRG5_HUMAN	74.26	29	0	15	15	24	14	15	0	14	0	0	0	15	0	0	0	0	0	0	0	0	0	0	0	0	0	0	0	0		4.4627E5	0			0						0
1716	34579	A0A5C2G5E3|A0A5C2G5E3_HUMAN	72.04	29	0	9	9	9	9	17	0	0	22	0	0	0	0	0	0	0	0	0	0	0	0	0	0	0	0	0	0	0									3.7782E5
1716	34783	A0A5C2GIS1|A0A5C2GIS1_HUMAN	72.04	29	0	9	9	9	9	17	0	0	22	0	0	0	0	0	0	0	0	0	0	0	0	0	0	0	0	0	0	0									3.7782E5
1716	34784	A2N7P4|A2N7P4_HUMAN	72.04	29	0	9	9	9	9	17	0	0	22	0	0	0	0	0	0	0	0	0	0	0	0	0	0	0	0	0	0	0									3.7782E5
384	27746	B3KY79|B3KY79_HUMAN	138.17	28	6	0	0	0	0	0	2	4	4	14	20	19	7	6	3	4	2	2	3	8	3	3	2	3	3	6	2	2										2.6933E6	1.492E7	2.1028E6	2.7796E5		2.6994E5
1062	30226	A0A841TQJ9|A0A841TQJ9_9FLAO	128.17	28	3	2	0	2	25	0	0	0	0	5	2	5	7	3	7	0	0	0	0	3	0	0	0	0	0	3	0	0					0
888	29493	B3KNB4|B3KNB4_HUMAN	117.56	28	3	0	0	0	13	0	0	13	4	28	19	16	14	3	21	3	21	3	0	4	0	0	0	0	0	3	0	0					1.2552E7			2.2292E5		2.2168E6	1.7419E6	7.5913E5	1.4128E6		1.2143E6		5.8522E5
643	27155	A2RTY6|A2RTY6_HUMAN	182.95	28	0	0	0	2	0	0	0	0	24	4	0	18	0	0	0	0	2	10	0	0	0	0	0	0	0	0	0	0				0					4.6035E7	3.008E6		4.9555E7					1.4141E5
643	27156	D3DRR6|D3DRR6_HUMAN	182.95	28	0	0	0	2	0	0	0	0	24	4	0	18	0	0	0	0	2	10	0	0	0	0	0	0	0	0	0	0				0					4.6035E7	3.008E6		4.9555E7					1.4141E5
643	27157	Q5T985|Q5T985_HUMAN	182.95	28	0	0	0	2	0	0	0	0	24	4	0	18	0	0	0	0	2	10	0	0	0	0	0	0	0	0	0	0				0					4.6035E7	3.008E6		4.9555E7					1.4141E5
700	26683	A0A7I2V2X8|A0A7I2V2X8_HUMAN	177.80	28	0	2	0	15	5	9	5	23	18	0	0	0	0	0	0	0	0	0	0	0	0	0	0	0	0	0	0	0		1.16E6		2.6559E7	4.1153E7	1.7731E7	3.0885E6	2.769E7	2.1671E7
331	29425	B2RBR3|B2RBR3_HUMAN	166.78	28	0	25	19	17	25	19	19	16	8	3	0	0	5	0	3	3	5	0	14	11	5	8	17	14	14	0	0	16		4.2942E8	6.5335E7	6.6853E7	6.7851E8	7.3948E7	1.6552E7	3.1904E6	1.9129E6	1.5903E5			1.073E6		0	2.3707E5	1.0781E6
331	29426	A8K4E0|A8K4E0_HUMAN	166.78	28	0	25	19	17	25	19	19	16	8	3	0	0	5	0	3	3	5	0	14	11	5	8	17	14	14	0	0	16		4.2942E8	6.5335E7	6.6853E7	6.7851E8	7.3948E7	1.6552E7	3.1904E6	1.9129E6	1.5903E5			1.073E6		0	2.3707E5	1.0781E6
808	27110	V9HW80|V9HW80_HUMAN	165.23	28	0	0	0	0	0	0	0	0	0	20	9	0	6	0	10	5	15	0	0	0	0	0	0	0	0	0	0	0										5.4037E6	4.8603E6		3.3444E5		4.2916E5	2.9365E5	3.3906E6
459	27165	B3GN61|B3GN61_HUMAN	161.57	28	0	0	7	19	14	9	10	9	8	5	16	10	15	0	14	3	3	0	0	0	0	0	8	0	0	0	0	0			1.4038E7	8.6894E7	7.1689E7	1.8916E7	1.2155E7	1.2127E6	5.2738E5	1.3403E7	1.4836E8	2.1346E6	2.5366E7		2.0317E7	1.0751E6	3.0394E6
692	27305	H7C144|H7C144_HUMAN	158.75	28	0	9	0	0	3	0	4	1	2	11	11	7	11	0	7	1	1	0	0	0	0	0	0	0	0	0	0	0		1.3157E7					3.2198E5			1.6132E5	7.4389E5	2.3524E5	8.1314E5		1.9172E5
692	27306	F5GXS2|F5GXS2_HUMAN	158.75	28	0	9	0	0	3	0	4	1	2	11	11	7	11	0	7	1	1	0	0	0	0	0	0	0	0	0	0	0		1.3157E7					3.2198E5			1.6132E5	7.4389E5	2.3524E5	8.1314E5		1.9172E5
692	27307	A0A0S2Z3G9|A0A0S2Z3G9_HUMAN	158.75	28	0	9	0	0	3	0	4	1	2	11	11	7	11	0	7	1	1	0	0	0	0	0	0	0	0	0	0	0		1.3157E7					3.2198E5			1.6132E5	7.4389E5	2.3524E5	8.1314E5		1.9172E5
1070	27646	A0A384NPH9|A0A384NPH9_HUMAN	144.46	28	0	0	0	0	0	0	3	0	0	25	13	2	3	0	2	13	3	0	0	0	0	0	0	0	0	0	0	0							1.251E6			4.1911E7	2.6575E7	0	3.5085E5		0	7.3584E6	6.5455E6
741	27596	B4DHY4|B4DHY4_HUMAN	141.86	28	0	2	0	0	12	0	0	0	0	21	12	21	14	0	14	0	12	0	0	0	0	0	0	0	0	0	0	0		3.6145E6			3.4139E7					6.2166E6	5.341E6	3.6307E6	3.7169E6		3.2496E6		5.048E5
1565	27915	A0A4Y8PMS7|A0A4Y8PMS7_9MICC	139.61	28	0	0	0	0	0	0	0	8	0	0	0	0	0	0	0	0	23	0	0	0	0	0	0	0	0	0	0	0								1.8266E5
1565	27916	A0A1F1T6F8|A0A1F1T6F8_9MICC	139.61	28	0	0	0	0	0	0	0	8	0	0	0	0	0	0	0	0	23	0	0	0	0	0	0	0	0	0	0	0								1.8266E5
1565	27917	A0A562FPU2|A0A562FPU2_MICLU	139.61	28	0	0	0	0	0	0	0	8	0	0	0	0	0	0	0	0	23	0	0	0	0	0	0	0	0	0	0	0								1.8266E5
1565	27918	A0A229HAY5|A0A229HAY5_9MICC	139.61	28	0	0	0	0	0	0	0	8	0	0	0	0	0	0	0	0	23	0	0	0	0	0	0	0	0	0	0	0								1.8266E5
1565	27919	A0A433ILX9|A0A433ILX9_9MICC	139.61	28	0	0	0	0	0	0	0	8	0	0	0	0	0	0	0	0	23	0	0	0	0	0	0	0	0	0	0	0								1.8266E5
1565	27920	A0A5F0UNG7|A0A5F0UNG7_9MICC	139.61	28	0	0	0	0	0	0	0	8	0	0	0	0	0	0	0	0	23	0	0	0	0	0	0	0	0	0	0	0								1.8266E5
1565	27921	A0A031GTR7|A0A031GTR7_MICLU	139.61	28	0	0	0	0	0	0	0	8	0	0	0	0	0	0	0	0	23	0	0	0	0	0	0	0	0	0	0	0								1.8266E5
1565	27922	A0A151D4N2|A0A151D4N2_9MICC	139.61	28	0	0	0	0	0	0	0	8	0	0	0	0	0	0	0	0	23	0	0	0	0	0	0	0	0	0	0	0								1.8266E5
1565	27923	A0A1F1KA49|A0A1F1KA49_9MICC	139.61	28	0	0	0	0	0	0	0	8	0	0	0	0	0	0	0	0	23	0	0	0	0	0	0	0	0	0	0	0								1.8266E5
1019	27476	Q96EL6|Q96EL6_HUMAN	139.32	28	0	2	0	6	24	0	6	0	0	0	2	4	6	0	0	4	0	0	0	0	0	0	0	0	0	0	0	0				2.1763E6	1.4913E8		1.4064E5				3.7842E5	9.9384E5	4.7756E5			2.8656E5
982	29064	A0A2R8YGD1|A0A2R8YGD1_HUMAN	138.48	28	0	0	0	0	0	6	10	3	3	9	16	3	17	0	17	3	5	0	0	0	0	0	0	0	0	0	0	0						2.2245E7	5.5051E6	1.5748E6	9.2031E5	3.9734E6	2.5565E7	8.5985E5	6.5768E6		8.4837E6	1.9393E6	1.0298E6
247	28318	B4E2S7|B4E2S7_HUMAN	136.86	28	0	13	6	10	28	10	8	6	8	8	6	8	10	0	10	2	8	5	2	5	2	0	5	2	0	0	0	5		9.8308E8	1.3628E8	6.0384E8	6.3271E9	7.533E8	4.5025E7	8.5432E6	8.2868E6	4.0418E6	5.7896E6	5.5659E6	1.702E7		1.0142E7	6.6323E5	2.7414E6
1443	29177	A0A7K1IKP8|A0A7K1IKP8_9ACTN	134.16	28	0	0	0	0	0	0	0	3	0	10	19	8	0	0	0	0	13	0	0	7	0	0	0	0	0	0	0	0
550	30937	A0A087WU13|A0A087WU13_HUMAN	126.56	28	0	10	10	0	0	10	7	7	7	9	18	7	7	0	9	18	9	9	0	0	0	0	0	0	0	0	0	0		5.4298E7	1.2855E7			1.3912E7	8.2286E6	1.085E7	1.705E7	7.0868E7	1.4896E8	4.241E7	2.2882E7		3.4204E7	2.0906E7	3.0265E7
550	30938	G8JLH6|G8JLH6_HUMAN	126.56	28	0	10	10	0	0	10	7	7	7	9	19	7	7	0	9	18	9	9	0	0	0	0	0	0	0	0	0	0		5.4298E7	1.2855E7			1.3912E7	8.2286E6	1.085E7	1.705E7	7.0868E7	1.4896E8	4.241E7	2.2882E7		3.4204E7	2.0906E7	3.0265E7
1204	29855	Q59H49|Q59H49_HUMAN	126.31	28	0	0	0	0	26	0	5	0	0	0	0	14	14	0	0	13	0	0	0	0	0	0	0	0	0	0	0	3					3.1362E8		0					2.3554E6	2.5565E6			1.2011E6
852	28288	A0A4D5RAC7|A0A4D5RAC7_HUMAN	125.58	28	0	0	0	0	0	0	0	2	0	10	26	9	17	0	9	0	10	0	0	15	0	0	0	3	0	0	0	0								8.4228E5		7.1015E6	2.401E7	3.2984E6	3.4659E6		3.4019E6		3.1631E6
1111	30567	A0A1R3UCE8|A0A1R3UCE8_HUMAN	119.65	28	0	0	4	4	16	4	8	0	4	13	23	5	8	0	8	8	8	0	0	0	0	0	0	0	0	0	0	0			2.1278E5		1.0028E6		0			1.1423E6	7.6587E6	2.759E5	2.6536E5		3.1895E5	4.011E5	1.1086E4
1322	28890	Q5JNW7|Q5JNW7_HUMAN	109.56	28	0	5	0	0	0	0	0	15	6	6	10	0	9	0	20	0	23	0	0	0	0	0	0	0	0	0	0	0		2.8218E6						8.9128E6	0	6.4646E5	3.5604E6		1.2949E6		4.1044E6		1.9508E6
1322	28891	A0A140T998|A0A140T998_HUMAN	109.56	28	0	5	0	0	0	0	0	15	6	6	10	0	9	0	20	0	23	0	0	0	0	0	0	0	0	0	0	0		2.8218E6						8.9128E6	0	6.4646E5	3.5604E6		1.2949E6		4.1044E6		1.9508E6
1142	30714	A8MW50|A8MW50_HUMAN	105.37	28	0	0	0	0	0	0	0	12	15	5	5	21	12	0	5	25	12	5	0	5	0	0	0	0	0	0	0	0								1.1832E5	1.2771E6			8.1379E5	9.1923E4			3.7715E5	9.5762E4
1706	30635	Q53FC3|Q53FC3_HUMAN	102.91	28	0	0	0	0	5	0	0	0	0	22	0	0	0	0	0	16	5	0	0	0	0	0	0	0	0	0	0	0										1.635E6						5.8507E5
1423	33914	E9PRJ8|E9PRJ8_HUMAN	100.91	28	0	0	0	0	0	0	0	10	10	21	28	10	10	0	10	10	10	0	0	0	0	0	0	0	0	0	0	0								0	0	4.0059E6	2.9564E6	9.7336E5	1.2555E6		1.4956E6	5.7155E5	1.0837E6
1140	30989	K7ESC4|K7ESC4_HUMAN	97.47	28	0	0	0	0	0	9	0	0	0	9	28	28	19	0	19	28	0	0	0	0	0	0	0	0	0	0	0	0						6.2141E4				4.5399E6	4.3637E7	9.6129E6	6.3052E6		7.7876E6	6.0673E6
752	30423	Q65ZC9|Q65ZC9_HUMAN	95.55	28	0	9	9	17	12	9	0	17	17	9	17	9	12	0	9	9	9	5	0	0	0	0	0	0	0	0	0	0								0			6.1393E6
1934	31708	Q86SR2|Q86SR2_HUMAN	94.93	28	0	0	5	0	5	0	0	0	0	0	23	0	0	0	0	0	0	0	0	0	0	0	0	0	0	0	0	0			3.902E5		9.4407E5						8.0977E6
1298	30931	D6CHE9|D6CHE9_HUMAN	89.27	28	0	10	0	0	4	6	0	4	12	15	4	4	0	0	4	0	4	0	0	0	0	0	0	0	0	0	0	0		7.9927E6			0	2.0564E6		3.8794E5	5.231E6	3.3836E6	1.0233E7	1.2924E6			1.2404E6		1.9858E5
1298	30932	U3KPS2|U3KPS2_HUMAN	89.27	28	0	10	0	0	4	6	0	4	12	15	4	4	0	0	4	0	4	0	0	0	0	0	0	0	0	0	0	0		7.9927E6			0	2.0564E6		3.8794E5	5.231E6	3.3836E6	1.0233E7	1.2924E6			1.2404E6		1.9858E5
2033	31206	F8W0V1|F8W0V1_HUMAN	88.86	28	0	0	0	0	0	0	0	0	0	15	0	0	0	0	0	0	0	0	0	20	0	0	7	0	0	0	0	0										0
1801	32374	C9JEV8|C9JEV8_HUMAN	85.22	28	0	0	0	0	0	0	0	8	0	5	8	5	0	0	0	10	18	0	0	16	0	0	0	0	0	0	0	0
1480	33246	C9J6N9|C9J6N9_HUMAN	78.19	28	0	21	0	21	28	11	0	0	0	11	0	11	11	0	11	0	0	0	0	0	0	0	11	0	0	0	0	0		5.1997E7		6.2852E6	7.5207E7	1.6588E6				2.5476E5		1.4778E5	1.8809E5		1.0638E5
1578	38428	A0A109PPC2|A0A109PPC2_HUMAN	77.81	28	0	14	0	25	14	14	0	0	17	0	0	0	0	0	0	0	0	0	0	0	0	0	0	0	0	0	0	0									5.875E6
2191	38419	A0A5C2G6N3|A0A5C2G6N3_HUMAN	72.80	28	0	0	0	28	0	0	0	0	0	0	0	10	0	0	0	0	0	0	0	0	0	0	0	0	0	0	0	0				4.2204E5
1576	36560	A0A5C2H0U9|A0A5C2H0U9_HUMAN	68.93	28	0	0	0	6	0	0	6	6	28	6	28	6	6	0	6	0	6	0	0	0	0	0	0	0	0	0	0	0									0		0
2024	38538	A0A5C2GC79|A0A5C2GC79_HUMAN	67.43	28	0	0	0	28	0	0	0	0	10	0	0	10	0	0	0	0	0	0	0	0	0	0	0	0	0	0	0	0				0
2449	38703	Q5RHS7|Q5RHS7_HUMAN	53.62	28	0	18	0	0	0	0	0	0	0	10	0	0	0	0	0	0	0	0	0	0	0	0	0	0	0	0	0	0		6.9298E5								2.8474E5
747	31375	A0A1L1UHR1|A0A1L1UHR1_HUMAN	115.11	27	22	0	0	0	0	0	0	0	0	0	0	0	0	22	0	0	0	0	0	5	0	0	0	0	0	22	8	0	5.2719E6													5.2719E6
636	27805	A0A024R994|A0A024R994_HUMAN	154.66	27	0	18	12	8	16	12	0	0	0	15	11	13	9	0	13	4	8	0	0	0	0	0	0	0	0	0	0	0		1.754E8	2.2644E6	1.1319E7	3.4846E8	0				2.3307E7	5.1823E6	9.2524E5	2.9334E6		4.5523E6	1.1836E5	2.3977E5
450	27094	B4DPW9|B4DPW9_HUMAN	154.55	27	0	4	6	2	22	6	7	1	4	7	5	7	11	0	5	10	3	0	0	0	0	0	2	0	0	0	0	0					1.1742E7					3.7915E5		0	3.3121E5		3.0613E5	6.1734E4
751	27764	Q8N9K4|Q8N9K4_HUMAN	151.50	27	0	0	0	0	0	0	0	0	0	11	16	23	17	0	13	15	4	4	0	0	0	0	0	0	0	0	0	0										1.6069E6	1.5576E7	2.4622E7	3.7016E6		7.8672E5	4.3052E6	2.5981E5
1228	28016	A0A8I5KXE1|A0A8I5KXE1_HUMAN	139.09	27	0	0	0	0	19	0	0	0	0	7	14	3	0	0	4	5	0	0	0	0	0	0	0	0	0	0	0	0					4.1952E7					1.7854E6	9.0688E6	1.8689E4			3.6207E4	2.0404E5
982	29065	B4E0C7|B4E0C7_HUMAN	138.48	27	0	0	0	0	0	5	9	3	3	9	15	3	16	0	16	3	5	0	0	0	0	0	0	0	0	0	0	0						2.2245E7	5.5051E6	1.5748E6	9.2031E5	3.9734E6	2.5565E7	8.5985E5	6.5768E6		8.4837E6	1.9393E6	1.0298E6
1058	27751	H3BVD9|H3BVD9_HUMAN	138.10	27	0	0	4	20	7	8	14	2	0	0	0	0	0	0	0	0	0	0	0	0	0	0	9	0	0	0	0	0			4.8853E6	4.5068E7	0	1.2088E7	2.1963E7	1.4678E5
1496	28700	Q08M29|Q08M29_HUMAN	127.09	27	0	0	0	0	0	0	0	0	0	0	24	0	0	0	2	8	0	0	0	0	0	0	0	0	0	0	0	0											1.0559E7				0	1.3252E6
1204	29856	A0A6Q8PEX4|A0A6Q8PEX4_HUMAN	126.31	27	0	0	0	0	25	0	5	0	0	0	0	14	13	0	0	13	0	0	0	0	0	0	0	0	0	0	0	3					3.1362E8		0					2.3554E6	2.5565E6			1.2011E6
929	30116	A0A286YFF7|A0A286YFF7_HUMAN	125.30	27	0	4	0	4	0	13	13	0	10	10	27	4	15	0	19	8	4	0	0	0	0	0	0	0	0	0	0	0		6.7292E6		0		4.5933E6	1.6974E7		9.4631E5	1.5805E6	2.0506E7	3.6712E5	4.3273E6		6.1402E6	5.2108E6	0
1287	28085	Q9UG85|Q9UG85_HUMAN	125.22	27	0	0	0	0	0	0	0	0	0	8	27	6	6	0	6	16	3	0	0	0	0	0	0	0	0	0	0	0										0	9.9143E6	8.5961E4	1.4183E5		2.1711E5	1.3309E5
1364	28908	A0A1B0GVB9|A0A1B0GVB9_HUMAN	118.62	27	0	0	0	0	0	0	0	0	0	0	27	11	4	0	3	11	11	0	0	0	0	0	0	0	0	0	0	0											1.6053E7	6.3401E5	2.618E5		2.5278E5	7.8155E5	6.9138E5
1364	28910	B7Z4S4|B7Z4S4_HUMAN	118.62	27	0	0	0	0	0	0	0	0	0	0	27	11	4	0	3	11	11	0	0	0	0	0	0	0	0	0	0	0											1.6053E7	6.3401E5	2.618E5		2.5278E5	7.8155E5	6.9138E5
1609	30789	W1W7N7|W1W7N7_9STAP	116.17	27	0	0	0	0	0	0	0	0	0	0	0	0	12	0	21	6	3	0	0	0	0	0	0	0	0	0	0	0													6.4574E5		1.2927E6		1.8887E5
1245	29391	A0A1L3MYX5|A0A1L3MYX5_CUTAC	114.45	27	0	0	0	0	0	0	0	16	0	11	14	0	7	0	7	0	27	0	0	0	0	0	0	0	0	0	0	0																	1.9806E6
1245	29402	A0A828SGU2|A0A828SGU2_CUTAC	114.45	27	0	0	0	0	0	0	0	16	0	11	14	0	7	0	7	0	27	0	0	0	0	0	0	0	0	0	0	0																	1.9806E6
1245	29403	A0A1L3MYX6|A0A1L3MYX6_CUTAC	114.45	27	0	0	0	0	0	0	0	16	0	11	14	0	7	0	7	0	27	0	0	0	0	0	0	0	0	0	0	0																	1.9806E6
1245	29404	Q50H64|Q50H64_CUTAC	114.45	27	0	0	0	0	0	0	0	16	0	11	14	0	7	0	7	0	27	0	0	0	0	0	0	0	0	0	0	0																	1.9806E6
1245	29405	A0A1L3MYV5|A0A1L3MYV5_CUTAC	114.45	27	0	0	0	0	0	0	0	16	0	11	14	0	7	0	7	0	27	0	0	0	0	0	0	0	0	0	0	0																	1.9806E6
1245	29406	A0A828UCS2|A0A828UCS2_CUTAC	114.45	27	0	0	0	0	0	0	0	16	0	11	14	0	7	0	7	0	27	0	0	0	0	0	0	0	0	0	0	0																	1.9806E6
1245	29407	Q6A826|Q6A826_CUTAK	114.45	27	0	0	0	0	0	0	0	16	0	11	14	0	7	0	7	0	27	0	0	0	0	0	0	0	0	0	0	0																	1.9806E6
1245	29408	A0A8D9ZTB9|A0A8D9ZTB9_CUTAC	114.45	27	0	0	0	0	0	0	0	16	0	11	14	0	7	0	7	0	27	0	0	0	0	0	0	0	0	0	0	0																	1.9806E6
1245	29409	A0A1L3MYX2|A0A1L3MYX2_CUTAC	114.45	27	0	0	0	0	0	0	0	16	0	11	14	0	7	0	7	0	27	0	0	0	0	0	0	0	0	0	0	0																	1.9806E6
992	31673	A0A384NPR0|A0A384NPR0_HUMAN	113.76	27	0	5	5	5	0	5	0	5	5	27	27	27	21	0	21	8	0	0	0	0	0	0	0	0	0	0	0	0		8.4863E6	4.7111E6	9.421E5		3.9467E6		1.0941E5	1.1551E5	7.974E6	2.508E7	6.5822E6	2.4077E6		3.0951E6	3.274E5
992	31674	J3KNB4|J3KNB4_HUMAN	113.76	27	0	5	5	5	0	5	0	5	5	27	27	27	20	0	20	8	0	0	0	0	0	0	0	0	0	0	0	0		8.4863E6	4.7111E6	9.421E5		3.9467E6		1.0941E5	1.1551E5	7.974E6	2.508E7	6.5822E6	2.4077E6		3.0951E6	3.274E5
684	30149	Q9H2J9|Q9H2J9_HUMAN	107.08	27	0	0	0	12	17	11	0	22	11	12	11	18	12	0	12	23	22	11	0	5	0	0	0	0	0	0	0	0						3.654E6		0			6.7438E5	8.3001E5				3.1572E6	8.4648E5
1360	30260	C9JZP6|C9JZP6_HUMAN	102.66	27	0	0	0	0	0	0	0	0	7	23	27	27	0	0	0	0	0	4	0	0	0	0	0	0	0	0	0	0									1.0938E6	6.2015E6	3.7689E7	6.5301E6
1423	33915	H0YDL9|H0YDL9_HUMAN	100.91	27	0	0	0	0	0	0	0	9	9	19	27	9	9	0	9	9	9	0	0	0	0	0	0	0	0	0	0	0								0	0	4.0059E6	2.9564E6	9.7336E5	1.2555E6		1.4956E6	5.7155E5	1.0837E6
1385	30697	A0A024R7L6|A0A024R7L6_HUMAN	99.05	27	0	0	0	0	0	0	0	5	5	5	5	17	5	0	21	5	21	0	0	0	0	0	0	0	0	0	0	0								1.8893E6	5.272E5	0	4.541E5	2.7923E6	1.1431E6		2.0866E6	9.6136E5	2.0191E6
1385	30698	A8K0C2|A8K0C2_HUMAN	99.05	27	0	0	0	0	0	0	0	5	5	5	5	17	5	0	21	5	21	0	0	0	0	0	0	0	0	0	0	0								1.8893E6	5.272E5	0	4.541E5	2.7923E6	1.1431E6		2.0866E6	9.6136E5	2.0191E6
1385	30829	E9PQA6|E9PQA6_HUMAN	99.05	27	0	0	0	0	0	0	0	5	5	5	5	17	5	0	21	5	21	0	0	0	0	0	0	0	0	0	0	0								1.8893E6	5.272E5	0	4.541E5	2.7923E6	1.1431E6		2.0866E6	9.6136E5	2.0191E6
931	30803	Q6FIG4|Q6FIG4_HUMAN	97.76	27	0	0	0	0	0	0	11	11	5	11	15	11	11	0	19	23	27	0	0	0	0	0	0	0	0	0	0	0											2.7298E6				4.005E5	2.8E5	1.6058E6
1356	31925	V9HWF6|V9HWF6_HUMAN	97.70	27	0	0	12	18	7	14	0	0	15	0	0	7	0	0	0	0	0	0	0	0	0	0	11	0	4	0	0	4			4.9393E6	4.4211E7	9.245E6	8.4431E6			3.1641E6			0
1536	32098	U3KQK0|U3KQK0_HUMAN	97.12	27	0	0	0	0	0	0	0	0	0	21	9	0	0	0	5	14	0	0	0	21	0	0	0	0	0	0	0	0										1.8522E7	7.3722E6				4.8875E5	3.1621E6
1536	32099	B4DR52|B4DR52_HUMAN	97.12	27	0	0	0	0	0	0	0	0	0	21	9	0	0	0	5	14	0	0	0	21	0	0	0	0	0	0	0	0										1.8522E7	7.3722E6				4.8875E5	3.1621E6
1416	31371	F5GXW0|F5GXW0_HUMAN	93.87	27	0	23	0	11	0	11	0	15	12	0	0	0	0	0	0	0	0	0	0	0	0	0	0	0	0	0	0	0		3.8543E6		3.4696E6		7.0423E6		1.4443E6	2.1149E5
1937	34724	A0A024RDA6|A0A024RDA6_HUMAN	88.33	27	0	11	0	0	11	11	0	0	0	0	0	0	9	0	7	0	0	0	0	0	0	0	0	0	0	0	0	0		1.8759E5			2.6431E6	4.2311E5							0		0
1713	31868	E9PBZ2|E9PBZ2_HUMAN	83.97	27	0	0	0	0	0	0	0	0	0	27	27	12	0	0	0	0	5	0	0	0	0	0	0	0	0	0	0	0										3.9E6	8.835E6	8.2337E5					3.1714E5
1867	32220	V9HWA6|V9HWA6_HUMAN	82.54	27	0	0	0	0	0	0	0	7	0	0	12	0	15	0	15	0	7	0	0	0	0	0	0	0	0	0	0	0								2.8427E5			1.1639E7		4.581E5		2.1685E5		2.48E5
1154	33966	A0A5C2GHR5|A0A5C2GHR5_HUMAN	78.59	27	0	10	10	27	16	20	0	10	27	10	10	10	16	0	10	10	10	0	0	0	0	0	0	0	0	0	0	0				2.6601E6		0			2.0947E5
1746	32178	Q14403|Q14403_HUMAN	76.80	27	0	0	0	6	0	0	0	0	27	6	0	6	0	0	0	0	0	0	0	0	0	0	0	0	0	0	0	0									1.1505E6
1573	38290	A0A5C2GCT8|A0A5C2GCT8_HUMAN	75.94	27	0	17	17	27	17	0	17	0	17	0	0	0	0	0	0	0	0	0	0	0	0	0	0	0	0	0	0	0		6.9321E6	0	1.3339E7	1.2317E7		2.5768E5		4.0323E6
1716	34753	A0A7T0LNB2|A0A7T0LNB2_HUMAN	72.04	27	0	8	8	8	8	15	0	0	20	0	0	0	0	0	0	0	0	0	0	0	0	0	0	0	0	0	0	0									3.7782E5
2305	38449	A0A5C2G2F5|A0A5C2G2F5_HUMAN	64.49	27	0	0	0	10	0	0	17	0	17	0	0	0	0	0	0	0	0	0	0	0	0	0	0	0	0	0	0	0							0		0
2055	38333	I3L0Z9|I3L0Z9_HUMAN	62.27	27	0	0	0	12	0	0	12	12	27	0	0	0	0	0	0	0	0	0	0	0	0	0	0	0	0	0	0	0									6.2336E5
861	38515	A0A5C2GL23|A0A5C2GL23_HUMAN	61.01	27	0	17	17	17	17	17	0	17	27	17	17	17	17	0	17	17	17	0	0	0	0	0	0	0	0	0	0	0									0
861	38516	A0A5C2G0B4|A0A5C2G0B4_HUMAN	61.01	27	0	17	17	17	17	17	0	17	27	17	17	17	17	0	17	17	17	0	0	0	0	0	0	0	0	0	0	0									0
1543	37525	A0A5C2FYF1|A0A5C2FYF1_HUMAN	58.63	27	0	0	0	27	17	10	0	0	10	0	0	10	10	0	10	0	0	10	0	0	0	0	0	0	0	0	0	0				1.7477E8	1.6976E6
1543	37614	A0A5C2G943|A0A5C2G943_HUMAN	58.63	27	0	0	0	27	17	10	0	0	10	0	0	10	10	0	10	0	0	10	0	0	0	0	0	0	0	0	0	0				1.7477E8	1.6976E6
2245	44246	E5RFG3|E5RFG3_HUMAN	57.54	27	0	0	0	0	16	0	0	0	0	0	27	0	0	0	0	0	0	0	0	0	0	0	0	0	0	0	0	0					3.5888E6						1.3339E5
1448	38444	A0A5C2G363|A0A5C2G363_HUMAN	56.50	27	0	0	17	27	0	27	0	0	27	17	0	27	27	0	27	0	0	10	0	0	0	0	0	0	0	0	0	0			0	0		0			0	0		0	0		0
1448	38547	A0A5C2G1U4|A0A5C2G1U4_HUMAN	56.50	27	0	0	17	27	0	27	0	0	27	17	0	27	27	0	27	0	0	10	0	0	0	0	0	0	0	0	0	0			0	0		0			0	0		0	0		0
2558	41425	F5H1U3|F5H1U3_HUMAN	55.35	27	0	0	0	0	27	0	0	0	0	0	0	0	0	0	0	0	0	0	0	0	0	0	0	0	0	0	0	0					2.5044E6
2008	39113	A0A5C2GGH2|A0A5C2GGH2_HUMAN	46.06	27	0	0	0	17	0	0	0	0	0	0	0	10	0	0	0	0	0	0	0	0	0	0	0	0	0	0	0	0				9.7481E6
1681	44058	D6RGE0|D6RGE0_HUMAN	56.51	26	26	0	0	0	0	0	0	0	0	0	0	0	0	26	0	0	0	0	26	26	0	0	0	0	0	26	26	26	1.8032E6													1.8032E6
418	30914	B4DJM5|B4DJM5_HUMAN	102.60	26	19	4	4	0	0	4	8	8	4	9	8	20	4	19	4	5	4	4	18	19	4	4	13	4	4	19	4	8												7.8927E5
307	26630	H0Y938|H0Y938_HUMAN	186.83	26	0	18	9	24	5	12	3	2	3	6	15	21	16	0	15	11	3	2	0	0	0	0	1	0	0	0	0	0		4.9683E8	1.339E8	4.0111E8	2.6293E7	1.5245E8	8.2668E5	0	8.2975E5	3.8543E6	1.4524E8	1.9139E8	9.7358E7		5.523E7	5.6951E6	2.8052E5
307	26631	H0YAC7|H0YAC7_HUMAN	186.83	26	0	18	9	24	5	12	3	2	3	6	14	21	16	0	15	11	3	2	0	0	0	0	1	0	0	0	0	0		4.9683E8	1.339E8	4.0111E8	2.6293E7	1.5245E8	8.2668E5	0	8.2975E5	3.8543E6	1.4524E8	1.9139E8	9.7358E7		5.523E7	5.6951E6	2.8052E5
591	27079	A0A3B3ISQ4|A0A3B3ISQ4_HUMAN	166.29	26	0	0	0	3	0	3	3	9	0	0	0	16	24	0	23	16	10	0	0	0	0	0	0	0	0	0	0	0				7.3049E5		9.9692E5	0	4.1338E6				2.7166E7	6.6236E7		6.2923E7	4.6885E6	1.9783E7
450	27095	Q53GY0|Q53GY0_HUMAN	154.55	26	0	4	6	2	21	6	7	1	3	7	5	7	11	0	5	10	3	0	0	0	0	0	2	0	0	0	0	0					1.1742E7					3.7915E5		0	3.3121E5		3.0613E5	6.1734E4
1426	27343	A0A366D2N0|A0A366D2N0_9MICC	154.08	26	0	0	0	0	0	0	0	0	0	0	0	0	0	0	0	0	26	0	0	0	0	0	0	0	0	0	0	0																	1.4936E7
1426	27344	A0A229HHU4|A0A229HHU4_9MICC	154.08	26	0	0	0	0	0	0	0	0	0	0	0	0	0	0	0	0	26	0	0	0	0	0	0	0	0	0	0	0																	1.4936E7
1426	27345	A0A031IA96|A0A031IA96_MICLU	154.08	26	0	0	0	0	0	0	0	0	0	0	0	0	0	0	0	0	26	0	0	0	0	0	0	0	0	0	0	0																	1.4936E7
1426	27346	A0A1F1TPZ3|A0A1F1TPZ3_9MICC	154.08	26	0	0	0	0	0	0	0	0	0	0	0	0	0	0	0	0	26	0	0	0	0	0	0	0	0	0	0	0																	1.4936E7
1426	27347	A0A433IM43|A0A433IM43_9MICC	154.08	26	0	0	0	0	0	0	0	0	0	0	0	0	0	0	0	0	26	0	0	0	0	0	0	0	0	0	0	0																	1.4936E7
1426	27348	A0A4Y8PL56|A0A4Y8PL56_9MICC	154.08	26	0	0	0	0	0	0	0	0	0	0	0	0	0	0	0	0	26	0	0	0	0	0	0	0	0	0	0	0																	1.4936E7
1426	27349	A0A1F1K5A1|A0A1F1K5A1_9MICC	154.08	26	0	0	0	0	0	0	0	0	0	0	0	0	0	0	0	0	26	0	0	0	0	0	0	0	0	0	0	0																	1.4936E7
1426	27350	A0A7X9MYL9|A0A7X9MYL9_MICLU	154.08	26	0	0	0	0	0	0	0	0	0	0	0	0	0	0	0	0	26	0	0	0	0	0	0	0	0	0	0	0																	1.4936E7
1426	27351	A0A5E8QF85|A0A5E8QF85_MICLU	154.08	26	0	0	0	0	0	0	0	0	0	0	0	0	0	0	0	0	26	0	0	0	0	0	0	0	0	0	0	0																	1.4936E7
1426	27352	A0A5F0UPP4|A0A5F0UPP4_9MICC	154.08	26	0	0	0	0	0	0	0	0	0	0	0	0	0	0	0	0	26	0	0	0	0	0	0	0	0	0	0	0																	1.4936E7
1426	27353	A0A2N6RLI8|A0A2N6RLI8_MICLU	154.08	26	0	0	0	0	0	0	0	0	0	0	0	0	0	0	0	0	26	0	0	0	0	0	0	0	0	0	0	0																	1.4936E7
1426	27354	A0A562FU48|A0A562FU48_MICLU	154.08	26	0	0	0	0	0	0	0	0	0	0	0	0	0	0	0	0	26	0	0	0	0	0	0	0	0	0	0	0																	1.4936E7
371	28528	Q59FB9|Q59FB9_HUMAN	151.17	26	0	16	20	9	20	13	13	9	9	19	19	12	19	0	19	21	14	3	0	0	0	0	0	0	0	0	0	0		2.3456E8	1.5632E8	1.396E7	3.7685E9	2.1285E8	1.6315E7	1.3186E6	6.0994E5	4.5101E7	1.5099E8	1.2533E7	5.0249E7		5.0193E7	6.7697E6	1.6072E6
979	27361	B3KQQ3|B3KQQ3_HUMAN	146.28	26	0	0	0	0	0	0	0	0	0	7	26	6	3	0	3	11	4	0	0	0	0	0	0	0	0	0	0	0										1.4063E6	2.0354E7	2.1328E5	9.6939E4		0	7.0713E5	1.3155E5
741	27598	Q53HM8|Q53HM8_HUMAN	141.86	26	0	2	0	0	11	0	0	0	0	20	11	20	13	0	13	0	11	0	0	0	0	0	0	0	0	0	0	0		3.6145E6			3.4139E7					6.2166E6	5.341E6	3.6307E6	3.7169E6		3.2496E6		5.048E5
741	27599	B2R7L2|B2R7L2_HUMAN	141.86	26	0	2	0	0	11	0	0	0	0	20	11	20	13	0	13	0	11	0	0	0	0	0	0	0	0	0	0	0		3.6145E6			3.4139E7					6.2166E6	5.341E6	3.6307E6	3.7169E6		3.2496E6		5.048E5
789	29156	B7Z8Q2|B7Z8Q2_HUMAN	141.14	26	0	0	7	20	0	17	0	3	12	4	0	9	5	0	2	0	0	5	5	0	0	0	0	0	0	0	0	0				2.751E7		1.9031E7			4.9705E6			6.3509E5
863	28561	Q8TCF0|Q8TCF0_HUMAN	140.93	26	0	0	0	0	0	0	0	10	9	9	24	14	12	0	14	0	10	0	0	0	0	0	0	0	0	0	0	0								2.1434E6	2.3019E6	2.3647E6	2.2369E7	3.1946E6	2.0198E6		2.5324E6		8.4555E6
1369	28175	A0A653IM68|A0A653IM68_9MICC	139.98	26	0	0	0	0	0	0	0	20	0	0	0	0	0	0	0	0	26	0	0	0	0	0	0	0	0	0	0	0								5.8571E6									7.1498E6
1369	28176	A0A562FNU1|A0A562FNU1_MICLU	139.98	26	0	0	0	0	0	0	0	20	0	0	0	0	0	0	0	0	26	0	0	0	0	0	0	0	0	0	0	0								5.8571E6									7.1498E6
1369	28177	A0A3S0UH28|A0A3S0UH28_9MICC	139.98	26	0	0	0	0	0	0	0	20	0	0	0	0	0	0	0	0	26	0	0	0	0	0	0	0	0	0	0	0								5.8571E6									7.1498E6
1369	28178	A0A1F1KF93|A0A1F1KF93_9MICC	139.98	26	0	0	0	0	0	0	0	20	0	0	0	0	0	0	0	0	26	0	0	0	0	0	0	0	0	0	0	0								5.8571E6									7.1498E6
1369	28179	A0A229HB79|A0A229HB79_9MICC	139.98	26	0	0	0	0	0	0	0	20	0	0	0	0	0	0	0	0	26	0	0	0	0	0	0	0	0	0	0	0								5.8571E6									7.1498E6
1369	28180	A0A5F0I839|A0A5F0I839_9MICC	139.98	26	0	0	0	0	0	0	0	20	0	0	0	0	0	0	0	0	26	0	0	0	0	0	0	0	0	0	0	0								5.8571E6									7.1498E6
1369	28181	D3LS60|D3LS60_MICLU	139.98	26	0	0	0	0	0	0	0	20	0	0	0	0	0	0	0	0	26	0	0	0	0	0	0	0	0	0	0	0								5.8571E6									7.1498E6
1369	28182	A0A1F1U7M0|A0A1F1U7M0_9MICC	139.98	26	0	0	0	0	0	0	0	20	0	0	0	0	0	0	0	0	26	0	0	0	0	0	0	0	0	0	0	0								5.8571E6									7.1498E6
1369	28183	A0A2I1XWQ5|A0A2I1XWQ5_MICLU	139.98	26	0	0	0	0	0	0	0	20	0	0	0	0	0	0	0	0	26	0	0	0	0	0	0	0	0	0	0	0								5.8571E6									7.1498E6
1369	28184	A0A410XRR2|A0A410XRR2_MICLU	139.98	26	0	0	0	0	0	0	0	20	0	0	0	0	0	0	0	0	26	0	0	0	0	0	0	0	0	0	0	0								5.8571E6									7.1498E6
1369	28185	A0A031GR89|A0A031GR89_MICLU	139.98	26	0	0	0	0	0	0	0	20	0	0	0	0	0	0	0	0	26	0	0	0	0	0	0	0	0	0	0	0								5.8571E6									7.1498E6
1369	28186	A0A031IIK2|A0A031IIK2_MICLU	139.98	26	0	0	0	0	0	0	0	20	0	0	0	0	0	0	0	0	26	0	0	0	0	0	0	0	0	0	0	0								5.8571E6									7.1498E6
1369	28187	A0A5F0UQ20|A0A5F0UQ20_9MICC	139.98	26	0	0	0	0	0	0	0	20	0	0	0	0	0	0	0	0	26	0	0	0	0	0	0	0	0	0	0	0								5.8571E6									7.1498E6
1369	28188	A0A5E8QCI6|A0A5E8QCI6_MICLU	139.98	26	0	0	0	0	0	0	0	20	0	0	0	0	0	0	0	0	26	0	0	0	0	0	0	0	0	0	0	0								5.8571E6									7.1498E6
1369	28189	A0A366DC17|A0A366DC17_9MICC	139.98	26	0	0	0	0	0	0	0	20	0	0	0	0	0	0	0	0	26	0	0	0	0	0	0	0	0	0	0	0								5.8571E6									7.1498E6
1369	28190	A0A3S0W321|A0A3S0W321_9MICC	139.98	26	0	0	0	0	0	0	0	20	0	0	0	0	0	0	0	0	26	0	0	0	0	0	0	0	0	0	0	0								5.8571E6									7.1498E6
1369	28191	A0A653IV33|A0A653IV33_MICLU	139.98	26	0	0	0	0	0	0	0	20	0	0	0	0	0	0	0	0	26	0	0	0	0	0	0	0	0	0	0	0								5.8571E6									7.1498E6
1369	28192	A0A4Y9H6K3|A0A4Y9H6K3_9MICC	139.98	26	0	0	0	0	0	0	0	20	0	0	0	0	0	0	0	0	26	0	0	0	0	0	0	0	0	0	0	0								5.8571E6									7.1498E6
1369	28193	A0A7T5AG14|A0A7T5AG14_MICLU	139.98	26	0	0	0	0	0	0	0	20	0	0	0	0	0	0	0	0	26	0	0	0	0	0	0	0	0	0	0	0								5.8571E6									7.1498E6
1369	28194	A0A378NK96|A0A378NK96_MICLU	139.98	26	0	0	0	0	0	0	0	20	0	0	0	0	0	0	0	0	26	0	0	0	0	0	0	0	0	0	0	0								5.8571E6									7.1498E6
1369	28195	A0A151D4J7|A0A151D4J7_9MICC	139.98	26	0	0	0	0	0	0	0	20	0	0	0	0	0	0	0	0	26	0	0	0	0	0	0	0	0	0	0	0								5.8571E6									7.1498E6
1369	28196	C5CCM5|C5CCM5_MICLC	139.98	26	0	0	0	0	0	0	0	20	0	0	0	0	0	0	0	0	26	0	0	0	0	0	0	0	0	0	0	0								5.8571E6									7.1498E6
982	29066	A0A2R8YD45|A0A2R8YD45_HUMAN	138.48	26	0	0	0	0	0	5	9	3	3	9	15	3	16	0	16	3	5	0	0	0	0	0	0	0	0	0	0	0						2.2245E7	5.5051E6	1.5748E6	9.2031E5	3.9734E6	2.5565E7	8.5985E5	6.5768E6		8.4837E6	1.9393E6	1.0298E6
1058	27752	B4DTF6|B4DTF6_HUMAN	138.10	26	0	0	4	19	7	8	13	2	0	0	0	0	0	0	0	0	0	0	0	0	0	0	8	0	0	0	0	0			4.8853E6	4.5068E7	0	1.2088E7	2.1963E7	1.4678E5
1721	28724	A0A4Y8PJ23|A0A4Y8PJ23_9MICC	135.28	26	0	0	0	0	0	0	0	5	0	0	0	0	0	0	0	0	26	0	0	0	0	0	0	0	0	0	0	0								0									4.927E6
1721	28725	A0A653IYU2|A0A653IYU2_MICLU	135.28	26	0	0	0	0	0	0	0	5	0	0	0	0	0	0	0	0	26	0	0	0	0	0	0	0	0	0	0	0								0									4.927E6
1721	28726	A0A229HJY4|A0A229HJY4_9MICC	135.28	26	0	0	0	0	0	0	0	5	0	0	0	0	0	0	0	0	26	0	0	0	0	0	0	0	0	0	0	0								0									4.927E6
550	30939	F5GXT1|F5GXT1_HUMAN	126.56	26	0	9	9	0	0	9	6	6	6	8	17	6	6	0	8	17	8	8	0	0	0	0	0	0	0	0	0	0		5.4298E7	1.2855E7			1.3912E7	8.2286E6	1.085E7	1.705E7	7.0868E7	1.4896E8	4.241E7	2.2882E7		3.4204E7	2.0906E7	3.0265E7
852	28302	A0A4D5RAC9|A0A4D5RAC9_HUMAN	125.58	26	0	0	0	0	0	0	0	2	0	9	24	9	16	0	8	0	9	0	0	14	0	0	0	2	0	0	0	0								8.4228E5		7.1015E6	2.401E7	3.2984E6	3.4659E6		3.4019E6		3.1631E6
1700	30526	E9PKB7|E9PKB7_HUMAN	124.99	26	0	0	0	0	21	0	0	0	0	5	8	0	3	0	0	0	0	0	0	0	0	0	0	0	0	0	0	0					9.8795E7					1.1357E5	6.7315E5		8.8591E5
1915	29750	A0A8D9ZSP6|A0A8D9ZSP6_CUTAC	124.27	26	0	0	0	0	0	0	0	0	0	3	0	0	0	0	0	0	23	0	0	0	0	0	0	0	0	0	0	0										8.8562E5							4.2669E6
1915	29751	A0A2B7J1N0|A0A2B7J1N0_CUTAC	124.27	26	0	0	0	0	0	0	0	0	0	3	0	0	0	0	0	0	23	0	0	0	0	0	0	0	0	0	0	0										8.8562E5							4.2669E6
1915	29752	W4UA36|W4UA36_CUTAC	124.27	26	0	0	0	0	0	0	0	0	0	3	0	0	0	0	0	0	23	0	0	0	0	0	0	0	0	0	0	0										8.8562E5							4.2669E6
1915	29753	Q6A9D1|Q6A9D1_CUTAK	124.27	26	0	0	0	0	0	0	0	0	0	3	0	0	0	0	0	0	23	0	0	0	0	0	0	0	0	0	0	0										8.8562E5							4.2669E6
1915	29756	F9NTY5|F9NTY5_9ACTN	124.27	26	0	0	0	0	0	0	0	0	0	3	0	0	0	0	0	0	23	0	0	0	0	0	0	0	0	0	0	0										8.8562E5							4.2669E6
1915	29757	A0A533IL24|A0A533IL24_CUTAC	124.27	26	0	0	0	0	0	0	0	0	0	3	0	0	0	0	0	0	23	0	0	0	0	0	0	0	0	0	0	0										8.8562E5							4.2669E6
1915	29766	A0A828SH32|A0A828SH32_CUTAC	124.27	26	0	0	0	0	0	0	0	0	0	3	0	0	0	0	0	0	23	0	0	0	0	0	0	0	0	0	0	0										8.8562E5							4.2669E6
1274	28377	B7ZAF0|B7ZAF0_HUMAN	122.96	26	0	0	0	0	0	0	0	0	0	3	19	11	7	0	7	0	21	0	0	2	0	0	0	0	0	0	0	0											2.9055E5						8.1417E4
900	28626	Q5UGI6|Q5UGI6_HUMAN	118.80	26	0	3	0	0	0	0	0	3	26	13	18	16	11	0	8	7	3	7	0	0	0	0	0	0	0	0	0	0		2.6113E6						0	6.6593E7	1.9827E6	8.8029E6	2.0656E6	9.4228E5		1.2477E6	5.6914E5	0
1609	30124	A0A7I0ANP6|A0A7I0ANP6_STAEP	116.17	26	0	0	0	0	0	0	0	0	0	0	0	0	12	0	20	6	3	0	0	0	0	0	0	0	0	0	0	0													6.4574E5		1.2927E6		1.8887E5
1609	30125	A0A0E1VCF1|A0A0E1VCF1_STAEP	116.17	26	0	0	0	0	0	0	0	0	0	0	0	0	12	0	20	6	3	0	0	0	0	0	0	0	0	0	0	0													6.4574E5		1.2927E6		1.8887E5
1609	30126	A0A829M3D6|A0A829M3D6_STAEP	116.17	26	0	0	0	0	0	0	0	0	0	0	0	0	12	0	20	6	3	0	0	0	0	0	0	0	0	0	0	0													6.4574E5		1.2927E6		1.8887E5
1609	30127	Q5HKJ8|Q5HKJ8_STAEQ	116.17	26	0	0	0	0	0	0	0	0	0	0	0	0	12	0	20	6	3	0	0	0	0	0	0	0	0	0	0	0													6.4574E5		1.2927E6		1.8887E5
1609	30128	A0A2G7I103|A0A2G7I103_STAEP	116.17	26	0	0	0	0	0	0	0	0	0	0	0	0	12	0	20	6	3	0	0	0	0	0	0	0	0	0	0	0													6.4574E5		1.2927E6		1.8887E5
1609	30129	D4FLF2|D4FLF2_STAEP	116.17	26	0	0	0	0	0	0	0	0	0	0	0	0	12	0	20	6	3	0	0	0	0	0	0	0	0	0	0	0													6.4574E5		1.2927E6		1.8887E5
1609	30130	A0A0H2VH40|A0A0H2VH40_STAES	116.17	26	0	0	0	0	0	0	0	0	0	0	0	0	12	0	20	6	3	0	0	0	0	0	0	0	0	0	0	0													6.4574E5		1.2927E6		1.8887E5
983	29687	A0A140VJL8|A0A140VJL8_HUMAN	115.71	26	0	0	7	14	22	10	7	0	0	10	10	10	10	0	10	3	3	0	0	0	0	0	0	0	0	0	0	0			8.1294E6	4.5878E7	3.3714E8	6.024E7	1.3514E6			8.097E5	6.4908E6	1.3846E6	2.5257E6		1.217E6	8.5411E5	3.1728E5
1322	28878	Q6FHU0|Q6FHU0_HUMAN	109.56	26	0	4	0	0	0	0	0	14	5	5	10	0	8	0	18	0	22	0	0	0	0	0	0	0	0	0	0	0		2.8218E6						8.9128E6	0	6.4646E5	3.5604E6		1.2949E6		4.1044E6		1.9508E6
1322	28879	X5D2R7|X5D2R7_HUMAN	109.56	26	0	4	0	0	0	0	0	14	5	5	9	0	8	0	18	0	21	0	0	0	0	0	0	0	0	0	0	0		2.8218E6						8.9128E6	0	6.4646E5	3.5604E6		1.2949E6		4.1044E6		1.9508E6
1322	28880	X5CMJ9|X5CMJ9_HUMAN	109.56	26	0	4	0	0	0	0	0	14	5	5	9	0	8	0	18	0	21	0	0	0	0	0	0	0	0	0	0	0		2.8218E6						8.9128E6	0	6.4646E5	3.5604E6		1.2949E6		4.1044E6		1.9508E6
1592	28882	B3KUZ8|B3KUZ8_HUMAN	105.23	26	0	22	0	0	0	10	0	3	0	0	0	0	0	0	0	0	0	0	0	0	0	0	0	0	0	0	0	0		4.7488E7				1.9663E6		1.0272E6
881	31742	A0A024RAA5|A0A024RAA5_HUMAN	101.32	26	0	0	0	0	0	0	0	9	9	20	14	26	20	0	26	20	26	0	0	0	0	0	0	0	0	0	0	0								2.3674E6	3.168E5	2.4345E6	2.8246E6	4.2365E6	3.0934E6		6.9868E6	2.3648E6	4.6402E6
1423	33916	H0YDJ9|H0YDJ9_HUMAN	100.91	26	0	0	0	0	0	0	0	9	9	19	26	9	9	0	9	9	9	0	0	0	0	0	0	0	0	0	0	0								0	0	4.0059E6	2.9564E6	9.7336E5	1.2555E6		1.4956E6	5.7155E5	1.0837E6
931	30802	Q5U0I6|Q5U0I6_HUMAN	97.76	26	0	0	0	0	0	0	11	11	5	11	15	11	11	0	19	22	26	0	0	0	0	0	0	0	0	0	0	0											2.7298E6				4.005E5	2.8E5	1.6058E6
1974	32752	H7C286|H7C286_HUMAN	87.34	26	0	0	0	0	0	0	0	10	0	26	0	0	0	0	0	0	10	0	0	0	0	0	0	0	0	0	0	0								2.8673E5		1.7105E6							1.7879E5
1057	31940	Q53T70|Q53T70_HUMAN	85.27	26	0	0	0	0	0	0	14	14	14	14	22	14	14	0	14	22	18	0	0	0	0	0	0	0	0	0	0	0							0	5.5495E5	9.8862E4	5.3978E5	2.1796E6	4.6068E5	3.6482E5		7.5497E5	6.15E5	6.361E5
1648	32720	E7ETF4|E7ETF4_HUMAN	82.57	26	0	0	0	0	7	0	0	0	7	0	7	0	18	0	15	7	7	7	0	0	0	0	0	0	0	0	0	0					0				1.7458E5		1.0894E6		3.7392E6		2.9499E6	6.3537E4	4.2259E5
1347	34023	A0A1U9X806|A0A1U9X806_HUMAN	80.63	26	0	26	13	0	0	20	13	0	0	20	26	7	0	0	7	7	0	0	0	0	0	0	0	0	0	0	0	0		9.376E7	1.349E7			2.7456E7	1.0209E7			3.033E6	2.5466E7	7.9034E5			1.0176E6	1.1436E6
1347	34027	A0A1U9X7Z1|A0A1U9X7Z1_HUMAN	80.63	26	0	26	13	0	0	20	13	0	0	20	26	7	0	0	7	7	0	0	0	0	0	0	0	0	0	0	0	0		9.376E7	1.349E7			2.7456E7	1.0209E7			3.033E6	2.5466E7	7.9034E5			1.0176E6	1.1436E6
1800	32158	A0A828UHN4|A0A828UHN4_CUTAC	80.27	26	0	0	0	0	0	0	0	0	0	12	0	0	6	0	19	0	20	0	0	0	0	0	0	0	0	0	0	0										1.3854E6			9.8694E5		2.8704E6		8.3777E5
2095	33884	A0A7S5C4F9|A0A7S5C4F9_HUMAN	58.56	26	0	0	13	0	19	13	0	0	7	0	0	0	6	0	0	0	0	0	0	0	0	0	0	0	0	0	0	0									5.2265E5
2053	43839	J3QL48|J3QL48_HUMAN	47.06	26	0	0	0	0	0	0	0	26	0	26	0	0	0	0	26	0	26	0	0	0	0	0	0	0	0	0	0	0								0		8.5751E4					2.5358E5		1.1366E5
204	28316	Q969I0|Q969I0_HUMAN	138.34	25	5	5	3	3	0	3	3	6	6	16	22	14	8	5	5	3	5	5	0	11	0	0	0	0	0	5	2	2												1.4454E6
474	27078	A0A024RC29|A0A024RC29_HUMAN	165.58	25	0	0	0	9	2	11	12	5	4	4	11	14	10	0	12	10	7	1	0	3	0	0	1	0	0	0	0	1															0
445	28493	B4DWK6|B4DWK6_HUMAN	165.55	25	0	2	3	2	0	7	0	18	22	13	7	11	0	0	0	2	11	9	0	0	0	0	0	0	0	0	0	0		5.7082E6	2.453E6	1.142E6		0		2.5897E7	1.6267E8	6.6235E7	1.2456E8	7.3335E7				0	5.7783E7
1073	27984	B4E2Z3|B4E2Z3_HUMAN	143.17	25	0	5	4	8	8	6	21	9	2	2	10	0	2	0	0	0	2	0	0	0	0	0	0	0	0	0	0	0		1.283E7	6.4042E6	2.832E7	1.4085E7	2.4448E7	2.7103E7	1.9709E6	8.7789E5	3.1858E5	6.0844E6		1.5373E5				1.0817E5
741	27600	B2R657|B2R657_HUMAN	141.86	25	0	2	0	0	11	0	0	0	0	19	11	19	12	0	12	0	10	0	0	0	0	0	0	0	0	0	0	0		3.6145E6			3.4139E7					6.2166E6	5.341E6	3.6307E6	3.7169E6		3.2496E6		5.048E5
982	29051	A0A804HJ17|A0A804HJ17_HUMAN	138.48	25	0	0	0	0	0	5	9	3	3	8	14	3	15	0	15	3	5	0	0	0	0	0	0	0	0	0	0	0						2.2245E7	5.5051E6	1.5748E6	9.2031E5	3.9734E6	2.5565E7	8.5985E5	6.5768E6		8.4837E6	1.9393E6	1.0298E6
1058	27753	B2RBU9|B2RBU9_HUMAN	138.10	25	0	0	4	19	7	8	13	2	0	0	0	0	0	0	0	0	0	0	0	0	0	0	8	0	0	0	0	0			4.8853E6	4.5068E7	0	1.2088E7	2.1963E7	1.4678E5
1024	28066	A0A0S2Z377|A0A0S2Z377_HUMAN	132.00	25	0	0	0	0	0	0	0	2	0	12	2	19	4	0	13	5	10	0	0	0	0	0	0	0	0	0	0	0								2.9643E5		1.9918E6	6.76E5	2.1474E6	6.5982E5		1.6512E6	2.8189E5	8.8605E5
1024	28067	A0A0S2Z2Z6|A0A0S2Z2Z6_HUMAN	132.00	25	0	0	0	0	0	0	0	2	0	11	2	19	4	0	13	5	10	0	0	0	0	0	0	0	0	0	0	0								2.9643E5		1.9918E6	6.76E5	2.1474E6	6.5982E5		1.6512E6	2.8189E5	8.8605E5
1024	28068	A8K3Q7|A8K3Q7_HUMAN	132.00	25	0	0	0	0	0	0	0	2	0	11	2	19	4	0	13	5	10	0	0	0	0	0	0	0	0	0	0	0								2.9643E5		1.9918E6	6.76E5	2.1474E6	6.5982E5		1.6512E6	2.8189E5	8.8605E5
562	29260	A0A0C4DGQ5|A0A0C4DGQ5_HUMAN	130.05	25	0	8	12	2	25	13	12	9	8	15	17	15	10	0	17	14	15	2	0	2	0	0	2	0	0	0	0	2		9.0256E7	6.497E7	1.9798E7	3.9201E8	4.2709E7	2.3994E7	5.314E6	5.466E6	2.3063E7	4.3684E7	2.8423E6	1.041E7		8.1193E6	7.3935E6	2.4475E6
852	28291	Q53G85|Q53G85_HUMAN	125.58	25	0	0	0	0	0	0	0	2	0	9	24	8	16	0	8	0	9	0	0	14	0	0	0	2	0	0	0	0								8.4228E5		7.1015E6	2.401E7	3.2984E6	3.4659E6		3.4019E6		3.1631E6
852	28293	Q6IPT9|Q6IPT9_HUMAN	125.58	25	0	0	0	0	0	0	0	2	0	9	24	8	16	0	8	0	9	0	0	14	0	0	0	2	0	0	0	0								8.4228E5		7.1015E6	2.401E7	3.2984E6	3.4659E6		3.4019E6		3.1631E6
852	28294	Q53HQ7|Q53HQ7_HUMAN	125.58	25	0	0	0	0	0	0	0	2	0	9	24	8	16	0	8	0	9	0	0	14	0	0	0	2	0	0	0	0								8.4228E5		7.1015E6	2.401E7	3.2984E6	3.4659E6		3.4019E6		3.1631E6
852	28295	Q53HR5|Q53HR5_HUMAN	125.58	25	0	0	0	0	0	0	0	2	0	9	24	8	16	0	8	0	9	0	0	14	0	0	0	2	0	0	0	0								8.4228E5		7.1015E6	2.401E7	3.2984E6	3.4659E6		3.4019E6		3.1631E6
852	28296	Q53HM9|Q53HM9_HUMAN	125.58	25	0	0	0	0	0	0	0	2	0	9	24	8	16	0	8	0	9	0	0	14	0	0	0	2	0	0	0	0								8.4228E5		7.1015E6	2.401E7	3.2984E6	3.4659E6		3.4019E6		3.1631E6
852	28297	Q6IPN6|Q6IPN6_HUMAN	125.58	25	0	0	0	0	0	0	0	2	0	9	24	8	16	0	8	0	9	0	0	14	0	0	0	2	0	0	0	0								8.4228E5		7.1015E6	2.401E7	3.2984E6	3.4659E6		3.4019E6		3.1631E6
1230	28406	A0A384MEE3|A0A384MEE3_HUMAN	125.42	25	0	0	0	0	0	0	0	0	0	7	18	14	7	0	7	0	20	0	0	2	0	0	0	0	0	0	0	0																	0
1274	28384	Q5JP53|Q5JP53_HUMAN	122.96	25	0	0	0	0	0	0	0	0	0	3	19	10	7	0	7	0	20	0	0	2	0	0	0	0	0	0	0	0											2.9055E5						8.1417E4
1412	28600	B4DGM9|B4DGM9_HUMAN	122.45	25	0	0	0	0	0	0	0	0	0	10	22	0	3	0	5	9	4	0	0	0	0	0	0	0	0	0	0	0										2.9542E6	2.874E7		2.571E5		6.5307E5	8.5572E5	1.3572E5
1111	30568	A0A2I2MP54|A0A2I2MP54_HUMAN	119.65	25	0	0	4	3	14	3	8	0	3	12	21	4	8	0	8	8	8	0	0	0	0	0	0	0	0	0	0	0			2.1278E5		1.0028E6		0			1.1423E6	7.6587E6	2.759E5	2.6536E5		3.1895E5	4.011E5	1.1086E4
1796	28666	A0A024R9L6|A0A024R9L6_HUMAN	118.75	25	0	0	0	0	0	0	0	0	0	5	25	0	0	0	0	0	0	0	0	0	0	0	0	0	0	0	0	0										4.1719E5	3.3857E7
1364	28909	A0A1C7CYW4|A0A1C7CYW4_HUMAN	118.62	25	0	0	0	0	0	0	0	0	0	0	25	10	4	0	3	10	10	0	0	0	0	0	0	0	0	0	0	0											1.6053E7	6.3401E5	2.618E5		2.5278E5	7.8155E5	6.9138E5
1083	28963	A0A0K0K1I0|A0A0K0K1I0_HUMAN	117.36	25	0	0	0	0	0	0	0	0	4	8	12	23	15	0	8	5	4	0	0	5	0	0	0	0	0	0	0	0												3.8749E5
1083	28964	A0A0S2Z4G6|A0A0S2Z4G6_HUMAN	117.36	25	0	0	0	0	0	0	0	0	4	8	12	23	15	0	8	5	4	0	0	5	0	0	0	0	0	0	0	0												3.8749E5
1083	28965	D9YZV4|D9YZV4_HUMAN	117.36	25	0	0	0	0	0	0	0	0	4	8	12	23	15	0	8	5	4	0	0	5	0	0	0	0	0	0	0	0												3.8749E5
1483	29173	B4DKQ5|B4DKQ5_HUMAN	117.02	25	0	0	0	0	0	0	0	0	0	5	6	17	9	0	14	2	3	0	0	0	0	0	0	0	0	0	0	0										4.469E4	0	1.3163E6	2.5548E5		9.2084E5	6.8444E4	2.1313E4
1163	30558	V9HWP0|V9HWP0_HUMAN	113.35	25	0	4	0	5	0	0	10	6	24	11	4	0	4	0	13	22	4	8	0	0	0	0	0	0	0	0	0	0		4.1447E6		8.968E5			1.1419E7	1.5043E6	3.8929E7	1.1394E6	1.44E6		2.4806E5		8.5173E5	3.2257E6	8.3156E4
1439	30274	B4DTF2|B4DTF2_HUMAN	102.89	25	0	0	0	0	15	0	0	0	0	6	9	15	22	0	18	0	0	0	0	0	0	0	0	0	0	0	0	0					2.3591E7					1.1776E6	9.3286E5	0	2.7867E6		1.23E6
1423	33917	A0A024RCB7|A0A024RCB7_HUMAN	100.91	25	0	0	0	0	0	0	0	8	8	18	25	8	8	0	8	8	8	0	0	0	0	0	0	0	0	0	0	0								0	0	4.0059E6	2.9564E6	9.7336E5	1.2555E6		1.4956E6	5.7155E5	1.0837E6
1652	32075	Q6PJ05|Q6PJ05_HUMAN	100.85	25	0	0	0	0	0	0	0	14	0	0	0	5	11	0	11	11	11	0	0	0	0	0	0	0	0	0	0	0								1.5204E6				1.3715E5	8.9275E5		1.4248E6	1.6622E5	4.3771E5
1652	32076	A0A024R683|A0A024R683_HUMAN	100.85	25	0	0	0	0	0	0	0	14	0	0	0	5	11	0	11	11	11	0	0	0	0	0	0	0	0	0	0	0								1.5204E6				1.3715E5	8.9275E5		1.4248E6	1.6622E5	4.3771E5
1652	32077	Q9H3H0|Q9H3H0_HUMAN	100.85	25	0	0	0	0	0	0	0	14	0	0	0	5	11	0	11	11	11	0	0	0	0	0	0	0	0	0	0	0								1.5204E6				1.3715E5	8.9275E5		1.4248E6	1.6622E5	4.3771E5
2100	31162	A0A229HAF7|A0A229HAF7_9MICC	98.96	25	0	0	0	0	0	0	0	0	0	0	0	0	0	0	0	0	25	0	0	0	0	0	0	0	0	0	0	0																	9.1132E5
2100	31192	A0A653IRZ4|A0A653IRZ4_9MICC	98.96	25	0	0	0	0	0	0	0	0	0	0	0	0	0	0	0	0	25	0	0	0	0	0	0	0	0	0	0	0																	9.1132E5
2100	31193	A0A151CXD7|A0A151CXD7_9MICC	98.96	25	0	0	0	0	0	0	0	0	0	0	0	0	0	0	0	0	25	0	0	0	0	0	0	0	0	0	0	0																	9.1132E5
2100	31194	A0A2N6RAT3|A0A2N6RAT3_MICLU	98.96	25	0	0	0	0	0	0	0	0	0	0	0	0	0	0	0	0	25	0	0	0	0	0	0	0	0	0	0	0																	9.1132E5
2100	31195	A0A1F1KBX9|A0A1F1KBX9_9MICC	98.96	25	0	0	0	0	0	0	0	0	0	0	0	0	0	0	0	0	25	0	0	0	0	0	0	0	0	0	0	0																	9.1132E5
2100	31196	A0A3S0W545|A0A3S0W545_9MICC	98.96	25	0	0	0	0	0	0	0	0	0	0	0	0	0	0	0	0	25	0	0	0	0	0	0	0	0	0	0	0																	9.1132E5
2100	31197	A0A562G5F6|A0A562G5F6_MICLU	98.96	25	0	0	0	0	0	0	0	0	0	0	0	0	0	0	0	0	25	0	0	0	0	0	0	0	0	0	0	0																	9.1132E5
2100	31198	A0A2I1XT94|A0A2I1XT94_MICLU	98.96	25	0	0	0	0	0	0	0	0	0	0	0	0	0	0	0	0	25	0	0	0	0	0	0	0	0	0	0	0																	9.1132E5
2100	31199	A0A132HPZ4|A0A132HPZ4_MICLU	98.96	25	0	0	0	0	0	0	0	0	0	0	0	0	0	0	0	0	25	0	0	0	0	0	0	0	0	0	0	0																	9.1132E5
2100	31200	D3LLB4|D3LLB4_MICLU	98.96	25	0	0	0	0	0	0	0	0	0	0	0	0	0	0	0	0	25	0	0	0	0	0	0	0	0	0	0	0																	9.1132E5
2100	31201	A0A4Y9H7Q8|A0A4Y9H7Q8_9MICC	98.96	25	0	0	0	0	0	0	0	0	0	0	0	0	0	0	0	0	25	0	0	0	0	0	0	0	0	0	0	0																	9.1132E5
2100	31202	A0A4Y8PIJ2|A0A4Y8PIJ2_9MICC	98.96	25	0	0	0	0	0	0	0	0	0	0	0	0	0	0	0	0	25	0	0	0	0	0	0	0	0	0	0	0																	9.1132E5
1733	33435	A0A4Q8MZ48|A0A4Q8MZ48_9STAP	92.56	25	0	0	0	0	0	0	0	0	0	0	25	0	20	0	20	0	0	0	0	0	0	0	0	0	0	0	0	0											1.0491E6		3.5213E5		1.4673E6
1733	33524	C5QPF7|C5QPF7_9STAP	92.56	25	0	0	0	0	0	0	0	0	0	0	25	0	20	0	20	0	0	0	0	0	0	0	0	0	0	0	0	0											1.0491E6		3.5213E5		1.4673E6
1733	33525	A0A1J3ZYU8|A0A1J3ZYU8_9STAP	92.56	25	0	0	0	0	0	0	0	0	0	0	25	0	20	0	20	0	0	0	0	0	0	0	0	0	0	0	0	0											1.0491E6		3.5213E5		1.4673E6
1733	33526	A0A1S1GZZ3|A0A1S1GZZ3_9STAP	92.56	25	0	0	0	0	0	0	0	0	0	0	25	0	20	0	20	0	0	0	0	0	0	0	0	0	0	0	0	0											1.0491E6		3.5213E5		1.4673E6
1733	33615	A0A380HCL4|A0A380HCL4_9STAP	92.56	25	0	0	0	0	0	0	0	0	0	0	25	0	20	0	20	0	0	0	0	0	0	0	0	0	0	0	0	0											1.0491E6		3.5213E5		1.4673E6
1733	33787	A0A318R6V6|A0A318R6V6_9STAP	92.56	25	0	0	0	0	0	0	0	0	0	0	25	0	20	0	20	0	0	0	0	0	0	0	0	0	0	0	0	0											1.0491E6		3.5213E5		1.4673E6
1733	33788	A0A5B2YYF9|A0A5B2YYF9_9STAP	92.56	25	0	0	0	0	0	0	0	0	0	0	25	0	20	0	20	0	0	0	0	0	0	0	0	0	0	0	0	0											1.0491E6		3.5213E5		1.4673E6
964	31276	H7C472|H7C472_HUMAN	92.39	25	0	0	0	0	6	0	6	15	0	6	21	12	16	0	12	21	21	6	0	0	0	0	0	0	0	0	0	0					1.792E6		7.1273E5	5.813E6		7.2685E5	2.881E7	4.8266E6	4.9985E6		5.8605E6	2.2975E7	5.6702E6
1789	31806	B4DU64|B4DU64_HUMAN	87.14	25	0	0	0	0	0	0	0	0	0	5	21	5	5	0	5	5	0	0	0	0	0	0	0	0	0	0	0	0										1.0633E5	6.2984E6	5.8154E4	1.2142E5		2.418E5	3.3634E5
2099	30393	H3BSC1|H3BSC1_HUMAN	86.84	25	0	0	0	0	0	0	0	0	0	0	10	0	0	0	4	0	11	0	0	0	0	0	0	0	0	0	0	0											2.4539E6				4.4035E5		9.2274E5
1800	32159	E6D4M6|E6D4M6_CUTAC	80.27	25	0	0	0	0	0	0	0	0	0	11	0	0	6	0	19	0	20	0	0	0	0	0	0	0	0	0	0	0										1.3854E6			9.8694E5		2.8704E6		8.3777E5
1800	32160	D1YEA7|D1YEA7_CUTAC	80.27	25	0	0	0	0	0	0	0	0	0	11	0	0	6	0	19	0	20	0	0	0	0	0	0	0	0	0	0	0										1.3854E6			9.8694E5		2.8704E6		8.3777E5
1800	32161	Q6A5W5|Q6A5W5_CUTAK	80.27	25	0	0	0	0	0	0	0	0	0	11	0	0	6	0	19	0	20	0	0	0	0	0	0	0	0	0	0	0										1.3854E6			9.8694E5		2.8704E6		8.3777E5
1800	32162	A0A371N5A3|A0A371N5A3_CUTAC	80.27	25	0	0	0	0	0	0	0	0	0	11	0	0	6	0	19	0	19	0	0	0	0	0	0	0	0	0	0	0										1.3854E6			9.8694E5		2.8704E6		8.3777E5
1800	32163	A0A828SKG2|A0A828SKG2_CUTAC	80.27	25	0	0	0	0	0	0	0	0	0	11	0	0	6	0	19	0	19	0	0	0	0	0	0	0	0	0	0	0										1.3854E6			9.8694E5		2.8704E6		8.3777E5
1743	32472	U3KQ84|U3KQ84_HUMAN	77.81	25	0	0	0	6	0	0	0	0	0	6	18	20	0	0	0	13	0	0	0	0	0	0	0	0	0	0	0	0				0						1.4853E5	1.2254E6	9.2195E5				1.7449E5
1995	36322	A0A653IL24|A0A653IL24_9MICC	77.25	25	0	0	0	0	0	0	0	25	0	11	0	0	0	0	11	0	11	0	0	0	0	0	0	0	0	0	0	0								5.6614E6		8.7742E5					1.6221E5		1.1059E6
1995	36323	A0A5F0USQ8|A0A5F0USQ8_9MICC	77.25	25	0	0	0	0	0	0	0	25	0	11	0	0	0	0	11	0	11	0	0	0	0	0	0	0	0	0	0	0								5.6614E6		8.7742E5					1.6221E5		1.1059E6
1995	36324	A0A1F1K927|A0A1F1K927_9MICC	77.25	25	0	0	0	0	0	0	0	25	0	11	0	0	0	0	11	0	11	0	0	0	0	0	0	0	0	0	0	0								5.6614E6		8.7742E5					1.6221E5		1.1059E6
1995	36325	A0A151D146|A0A151D146_9MICC	77.25	25	0	0	0	0	0	0	0	25	0	11	0	0	0	0	11	0	11	0	0	0	0	0	0	0	0	0	0	0								5.6614E6		8.7742E5					1.6221E5		1.1059E6
1995	36326	A0A366D548|A0A366D548_9MICC	77.25	25	0	0	0	0	0	0	0	25	0	11	0	0	0	0	11	0	11	0	0	0	0	0	0	0	0	0	0	0								5.6614E6		8.7742E5					1.6221E5		1.1059E6
1995	36327	A0A562FUI0|A0A562FUI0_MICLU	77.25	25	0	0	0	0	0	0	0	25	0	11	0	0	0	0	11	0	11	0	0	0	0	0	0	0	0	0	0	0								5.6614E6		8.7742E5					1.6221E5		1.1059E6
1995	36328	A0A433IPN1|A0A433IPN1_9MICC	77.25	25	0	0	0	0	0	0	0	25	0	11	0	0	0	0	11	0	11	0	0	0	0	0	0	0	0	0	0	0								5.6614E6		8.7742E5					1.6221E5		1.1059E6
1995	36329	A0A653PFD7|A0A653PFD7_MICLU	77.25	25	0	0	0	0	0	0	0	25	0	11	0	0	0	0	11	0	11	0	0	0	0	0	0	0	0	0	0	0								5.6614E6		8.7742E5					1.6221E5		1.1059E6
1995	36330	A0A4Y8PLA9|A0A4Y8PLA9_9MICC	77.25	25	0	0	0	0	0	0	0	25	0	11	0	0	0	0	11	0	11	0	0	0	0	0	0	0	0	0	0	0								5.6614E6		8.7742E5					1.6221E5		1.1059E6
1995	36331	A0A229HHM8|A0A229HHM8_9MICC	77.25	25	0	0	0	0	0	0	0	25	0	11	0	0	0	0	11	0	11	0	0	0	0	0	0	0	0	0	0	0								5.6614E6		8.7742E5					1.6221E5		1.1059E6
1995	36332	A0A1F1UXP6|A0A1F1UXP6_9MICC	77.25	25	0	0	0	0	0	0	0	25	0	11	0	0	0	0	11	0	11	0	0	0	0	0	0	0	0	0	0	0								5.6614E6		8.7742E5					1.6221E5		1.1059E6
1746	32065	A0A2R8Y7X9|A0A2R8Y7X9_HUMAN	76.80	25	0	0	0	6	0	0	0	0	25	6	0	6	0	0	0	0	0	0	0	0	0	0	0	0	0	0	0	0									1.1505E6
1130	34354	A0A7S5BYE4|A0A7S5BYE4_HUMAN	72.58	25	0	25	25	25	18	19	0	18	25	0	18	0	6	0	18	0	6	0	0	0	0	0	0	0	0	0	0	0		2.534E6	1.1388E6	2.0023E6		1.197E6			9.1339E4
2334	37276	B1AP58|B1AP58_HUMAN	67.79	25	0	0	0	0	0	0	0	0	25	0	0	0	0	0	0	0	0	0	0	0	0	0	0	0	0	0	0	0									1.937E6
2316	38434	A0A5C2FZR4|A0A5C2FZR4_HUMAN	63.06	25	0	0	0	17	0	0	0	0	7	0	0	7	0	0	0	0	0	0	0	0	0	0	0	0	0	0	0	0				8.6369E5					1.7601E6			1.3283E5
2269	34928	Q6FGH9|Q6FGH9_HUMAN	60.15	25	0	0	0	0	0	0	0	0	0	12	25	0	0	0	0	0	0	0	0	0	0	0	0	0	0	0	0	0										4.6892E6	2.5204E6
2448	38692	H0YFM8|H0YFM8_HUMAN	59.24	25	0	0	0	0	0	0	17	0	0	0	0	0	0	0	0	0	0	0	0	0	0	0	8	0	0	0	0	0							0
1512	35291	A0A5C2GK98|A0A5C2GK98_HUMAN	54.53	25	0	8	8	0	0	25	8	8	25	8	8	8	8	0	0	0	8	8	0	0	0	0	0	0	0	0	0	0						0			3.2604E5
1512	38671	A0A5C2FUU9|A0A5C2FUU9_HUMAN	54.53	25	0	8	8	0	0	25	8	8	25	8	8	8	8	0	0	0	8	8	0	0	0	0	0	0	0	0	0	0						0			3.2604E5
1996	38789	A0A5C2GC49|A0A5C2GC49_HUMAN	52.05	25	0	8	0	25	8	0	0	0	8	8	0	0	0	0	0	0	0	0	0	0	0	0	0	0	0	0	0	0				0
114	28129	K7ERE3|K7ERE3_HUMAN	142.32	24	10	7	7	0	0	5	10	10	10	16	16	10	10	10	10	12	12	10	10	16	7	4	10	10	4	10	7	10										3.2417E5
162	28174	B3KVF5|B3KVF5_HUMAN	147.57	24	9	6	6	2	0	4	9	9	9	18	11	9	9	9	8	9	13	8	8	17	6	4	8	8	4	9	6	8										7.4217E5
644	27032	A5PKX5|A5PKX5_HUMAN	183.76	24	0	0	0	0	0	0	0	1	0	7	22	4	6	0	4	2	3	0	0	0	0	0	0	0	0	0	0	0								7.1562E5		5.1903E6	5.179E7	1.0225E6	1.6562E6		2.602E6	4.2455E5	1.0783E6
456	27073	A8K6T3|A8K6T3_HUMAN	165.79	24	0	0	0	9	2	11	12	5	4	4	12	15	10	0	11	11	7	1	0	3	0	0	2	0	0	0	0	1											6.3185E5	0			1.2794E5	7.7961E4
459	27172	D3XNU5|D3XNU5_HUMAN	161.57	24	0	0	6	16	12	7	9	7	7	4	14	9	13	0	12	3	2	0	0	0	0	0	6	0	0	0	0	0			1.4038E7	8.6894E7	7.1689E7	1.8916E7	1.2155E7	1.2127E6	5.2738E5	1.3403E7	1.4836E8	2.1346E6	2.5366E7		2.0317E7	1.0751E6	3.0394E6
459	27173	A0A0E3XJU3|A0A0E3XJU3_HUMAN	161.57	24	0	0	6	16	12	7	9	7	7	4	14	9	13	0	12	3	2	0	0	0	0	0	6	0	0	0	0	0			1.4038E7	8.6894E7	7.1689E7	1.8916E7	1.2155E7	1.2127E6	5.2738E5	1.3403E7	1.4836E8	2.1346E6	2.5366E7		2.0317E7	1.0751E6	3.0394E6
459	27174	A0A0U2ZQU7|A0A0U2ZQU7_HUMAN	161.57	24	0	0	6	16	12	7	9	7	7	4	14	9	13	0	12	3	2	0	0	0	0	0	6	0	0	0	0	0			1.4038E7	8.6894E7	7.1689E7	1.8916E7	1.2155E7	1.2127E6	5.2738E5	1.3403E7	1.4836E8	2.1346E6	2.5366E7		2.0317E7	1.0751E6	3.0394E6
996	27625	Q2VPJ6|Q2VPJ6_HUMAN	145.57	24	0	0	0	0	0	0	0	0	0	15	19	9	3	0	3	3	7	2	0	4	0	0	0	0	0	0	0	0										3.8107E6	5.4541E6	5.6652E4	7.8121E4		0	1.0656E5	0
1101	27593	Q60I31|Q60I31_HUMAN	144.07	24	0	0	0	5	0	0	4	0	0	0	6	0	0	0	2	22	4	0	0	0	0	0	0	0	0	0	0	0				4.416E5			1.9837E6				4.6894E5				0	2.5165E7	1.194E6
1101	27594	A8K4A5|A8K4A5_HUMAN	144.07	24	0	0	0	5	0	0	4	0	0	0	6	0	0	0	2	22	4	0	0	0	0	0	0	0	0	0	0	0				4.416E5			1.9837E6				4.6894E5				0	2.5165E7	1.194E6
363	27830	A0A318D012|A0A318D012_9GAMM	143.48	24	0	5	4	7	11	4	9	9	4	8	17	9	10	0	10	5	7	2	1	2	0	0	3	0	0	0	0	0					0		0	1.661E6
1369	28199	A0A1R4K4U4|A0A1R4K4U4_MICLU	139.98	24	0	0	0	0	0	0	0	19	0	0	0	0	0	0	0	0	24	0	0	0	0	0	0	0	0	0	0	0								5.8571E6									7.1498E6
1179	28371	B2R7Z6|B2R7Z6_HUMAN	137.68	24	0	0	0	0	0	4	0	0	0	15	10	3	11	0	19	8	4	0	0	0	0	0	0	0	0	0	0	0						1.1818E6				4.065E6	4.0644E6	0	3.8523E6		7.2589E6	9.7548E5	1.3577E5
1166	27842	B2R5U3|B2R5U3_HUMAN	136.87	24	0	0	0	0	0	0	0	12	3	0	7	11	9	0	14	2	16	0	0	0	0	0	0	0	0	0	0	0								1.1302E6	0		2.4254E5	1.0472E6	6.2458E5		8.6904E5	1.0612E5	2.2238E6
1686	27841	A0A1F1JZ86|A0A1F1JZ86_9MICC	132.78	24	0	0	0	0	0	0	0	3	0	0	0	0	0	0	0	0	24	0	0	0	0	0	0	0	0	0	0	0								0									5.7263E6
1686	27844	A0A031GXC9|A0A031GXC9_MICLU	132.78	24	0	0	0	0	0	0	0	3	0	0	0	0	0	0	0	0	24	0	0	0	0	0	0	0	0	0	0	0								0									5.7263E6
1686	27913	A0A4Y9H614|A0A4Y9H614_9MICC	132.78	24	0	0	0	0	0	0	0	3	0	0	0	0	0	0	0	0	24	0	0	0	0	0	0	0	0	0	0	0								0									5.7263E6
1570	28082	A0A653IL87|A0A653IL87_9MICC	129.57	24	0	0	0	0	0	0	0	3	0	0	0	0	0	0	0	0	24	0	0	0	0	0	0	0	0	0	0	0																	9.1351E5
1570	28083	A0A5F0I741|A0A5F0I741_9MICC	129.57	24	0	0	0	0	0	0	0	3	0	0	0	0	0	0	0	0	24	0	0	0	0	0	0	0	0	0	0	0																	9.1351E5
1312	29796	A0A2W5CK60|A0A2W5CK60_9ACTN	125.18	24	0	0	0	0	0	0	0	5	0	16	0	0	5	0	5	5	24	0	0	0	0	0	0	0	0	0	0	0										8.0686E5							5.4252E5
1316	29105	A0A0C4DGG1|A0A0C4DGG1_HUMAN	124.54	24	0	0	0	0	0	0	0	4	0	0	0	18	6	0	10	10	24	0	0	0	0	0	0	0	0	0	0	0								0				9.9228E5	1.2545E5		7.6654E5	2.5487E5	1.8811E6
1518	29636	B4DX19|B4DX19_HUMAN	123.69	24	0	0	0	0	0	0	0	0	3	22	5	8	0	0	0	0	0	0	0	0	0	0	0	0	0	0	0	0									2.0321E5	1.0605E7	7.2226E5	3.505E5
1274	28380	Q5SU16|Q5SU16_HUMAN	122.96	24	0	0	0	0	0	0	0	0	0	3	18	10	7	0	7	0	19	0	0	2	0	0	0	0	0	0	0	0											2.9055E5						8.1417E4
1274	28383	A0A384NYT8|A0A384NYT8_HUMAN	122.96	24	0	0	0	0	0	0	0	0	0	3	18	10	7	0	7	0	19	0	0	2	0	0	0	0	0	0	0	0											2.9055E5						8.1417E4
2051	30758	A0A653J3Z0|A0A653J3Z0_MICLU	109.06	24	0	0	0	0	0	0	0	0	0	0	0	0	0	0	0	0	24	0	0	0	0	0	0	0	0	0	0	0																	1.2176E6
2051	30759	A0A3S0ULQ2|A0A3S0ULQ2_9MICC	109.06	24	0	0	0	0	0	0	0	0	0	0	0	0	0	0	0	0	24	0	0	0	0	0	0	0	0	0	0	0																	1.2176E6
2051	30760	A0A151D5U5|A0A151D5U5_9MICC	109.06	24	0	0	0	0	0	0	0	0	0	0	0	0	0	0	0	0	24	0	0	0	0	0	0	0	0	0	0	0																	1.2176E6
2051	30761	A0A4Y8PMM9|A0A4Y8PMM9_9MICC	109.06	24	0	0	0	0	0	0	0	0	0	0	0	0	0	0	0	0	24	0	0	0	0	0	0	0	0	0	0	0																	1.2176E6
2051	30762	A0A1F1JPJ6|A0A1F1JPJ6_9MICC	109.06	24	0	0	0	0	0	0	0	0	0	0	0	0	0	0	0	0	24	0	0	0	0	0	0	0	0	0	0	0																	1.2176E6
2051	30763	A0A5F0ICA8|A0A5F0ICA8_9MICC	109.06	24	0	0	0	0	0	0	0	0	0	0	0	0	0	0	0	0	24	0	0	0	0	0	0	0	0	0	0	0																	1.2176E6
2051	30764	A0A562FRA8|A0A562FRA8_MICLU	109.06	24	0	0	0	0	0	0	0	0	0	0	0	0	0	0	0	0	24	0	0	0	0	0	0	0	0	0	0	0																	1.2176E6
2051	30765	A0A653ILD1|A0A653ILD1_9MICC	109.06	24	0	0	0	0	0	0	0	0	0	0	0	0	0	0	0	0	24	0	0	0	0	0	0	0	0	0	0	0																	1.2176E6
2051	30766	A0A1F1UU46|A0A1F1UU46_9MICC	109.06	24	0	0	0	0	0	0	0	0	0	0	0	0	0	0	0	0	24	0	0	0	0	0	0	0	0	0	0	0																	1.2176E6
2051	30767	A0A031H530|A0A031H530_MICLU	109.06	24	0	0	0	0	0	0	0	0	0	0	0	0	0	0	0	0	24	0	0	0	0	0	0	0	0	0	0	0																	1.2176E6
2051	30768	A0A031IGD4|A0A031IGD4_MICLU	109.06	24	0	0	0	0	0	0	0	0	0	0	0	0	0	0	0	0	24	0	0	0	0	0	0	0	0	0	0	0																	1.2176E6
2051	30769	A0A5F0UND7|A0A5F0UND7_9MICC	109.06	24	0	0	0	0	0	0	0	0	0	0	0	0	0	0	0	0	24	0	0	0	0	0	0	0	0	0	0	0																	1.2176E6
2051	30770	A0A366DJK6|A0A366DJK6_9MICC	109.06	24	0	0	0	0	0	0	0	0	0	0	0	0	0	0	0	0	24	0	0	0	0	0	0	0	0	0	0	0																	1.2176E6
2051	30771	A0A229HGB7|A0A229HGB7_9MICC	109.06	24	0	0	0	0	0	0	0	0	0	0	0	0	0	0	0	0	24	0	0	0	0	0	0	0	0	0	0	0																	1.2176E6
2051	30772	A0A7X9MZN2|A0A7X9MZN2_MICLU	109.06	24	0	0	0	0	0	0	0	0	0	0	0	0	0	0	0	0	24	0	0	0	0	0	0	0	0	0	0	0																	1.2176E6
1872	32234	A0A4Y9HDC4|A0A4Y9HDC4_9MICC	101.84	24	0	0	0	0	0	0	0	6	0	0	0	0	0	0	0	0	24	0	0	0	0	0	0	0	0	0	0	0								1.4036E5									1.7488E6
1749	31722	W4UKB4|W4UKB4_CUTAC	101.12	24	0	0	0	0	0	0	0	0	0	17	0	0	0	0	0	0	24	0	0	0	0	0	0	0	0	0	0	0										6.2125E5							6.1474E5
1423	33918	E9PIF1|E9PIF1_HUMAN	100.91	24	0	0	0	0	0	0	0	8	8	18	24	8	8	0	8	8	8	0	0	0	0	0	0	0	0	0	0	0								0	0	4.0059E6	2.9564E6	9.7336E5	1.2555E6		1.4956E6	5.7155E5	1.0837E6
987	31308	F5H157|F5H157_HUMAN	98.43	24	0	0	0	0	0	0	12	12	6	12	12	20	20	0	12	16	20	0	0	0	0	0	0	0	0	0	0	0												2.2616E5	0			1.0447E5	1.5025E5
2143	31938	K7EKY5|K7EKY5_HUMAN	95.69	24	0	0	0	0	0	0	0	0	0	0	0	0	10	0	20	0	0	0	0	0	0	0	0	0	0	0	0	0													1.1773E6		2.4067E6
1818	31296	B4DMQ7|B4DMQ7_HUMAN	93.44	24	0	16	0	0	15	0	0	0	0	0	0	0	0	0	0	0	0	0	0	0	0	0	0	0	0	0	0	0		2.9732E6			7.7689E6
1967	30596	A0A1R3UCE9|A0A1R3UCE9_HUMAN	90.66	24	0	0	4	0	20	0	0	0	0	0	0	0	0	0	0	0	0	0	0	0	0	0	0	0	0	0	0	0			7.1046E5		3.8476E7
1233	31526	H0Y8L9|H0Y8L9_HUMAN	89.93	24	0	6	0	0	18	0	12	0	0	0	0	0	0	0	0	0	0	0	6	0	0	0	17	12	6	0	0	12					8.7643E7
1801	32380	C9JQ00|C9JQ00_HUMAN	85.22	24	0	0	0	0	0	0	0	7	0	4	7	4	0	0	0	8	15	0	0	13	0	0	0	0	0	0	0	0
1498	34547	J3QRP6|J3QRP6_HUMAN	81.81	24	0	0	0	0	0	0	0	19	0	0	0	19	19	0	24	7	7	0	0	0	0	0	0	0	0	0	0	0															0
2139	37543	A0A4U0RNK2|A0A4U0RNK2_9MICO	75.77	24	0	0	0	0	0	0	0	0	0	0	0	0	24	0	24	0	0	0	0	0	0	0	0	0	0	0	0	0													4.5726E6		1.6107E6
2139	37544	A0A075JDU5|A0A075JDU5_9MICO	75.77	24	0	0	0	0	0	0	0	0	0	0	0	0	24	0	24	0	0	0	0	0	0	0	0	0	0	0	0	0													4.5726E6		1.6107E6
2139	37545	A0A4R1F9Z7|A0A4R1F9Z7_9MICO	75.77	24	0	0	0	0	0	0	0	0	0	0	0	0	24	0	24	0	0	0	0	0	0	0	0	0	0	0	0	0													4.5726E6		1.6107E6
2139	37602	A0A4Q4C090|A0A4Q4C090_9MICO	75.77	24	0	0	0	0	0	0	0	0	0	0	0	0	24	0	24	0	0	0	0	0	0	0	0	0	0	0	0	0													4.5726E6		1.6107E6
2139	37603	A0A417Z6V6|A0A417Z6V6_9MICO	75.77	24	0	0	0	0	0	0	0	0	0	0	0	0	24	0	24	0	0	0	0	0	0	0	0	0	0	0	0	0													4.5726E6		1.6107E6
2139	37645	A0A0K1JKV8|A0A0K1JKV8_9MICO	75.77	24	0	0	0	0	0	0	0	0	0	0	0	0	24	0	24	0	0	0	0	0	0	0	0	0	0	0	0	0													4.5726E6		1.6107E6
2227	38351	D3DWI6|D3DWI6_HUMAN	72.73	24	0	9	0	0	0	0	0	0	0	0	24	0	0	0	0	0	0	0	0	0	0	0	0	0	0	0	0	0		0									1.1745E6
2296	34940	A0A3B3IT39|A0A3B3IT39_HUMAN	71.74	24	0	0	0	0	0	0	0	0	0	0	24	0	0	0	0	0	0	0	0	0	0	0	0	0	0	0	0	0											1.5203E6
803	36470	A0A5C2G6X5|A0A5C2G6X5_HUMAN	71.71	24	0	0	0	24	24	8	16	16	16	16	16	16	16	0	16	16	16	16	0	16	0	0	16	0	0	0	0	0				5.9747E6	0	1.5276E6
2150	38758	A0A5C2GLG3|A0A5C2GLG3_HUMAN	62.27	24	0	0	0	7	0	17	0	0	7	0	17	0	0	0	0	0	0	0	0	0	0	0	0	0	0	0	0	0						0					1.6835E5
2165	32843	A0A7S5BY88|A0A7S5BY88_HUMAN	62.03	24	0	0	0	8	8	7	0	0	9	0	0	0	0	0	0	0	0	0	0	0	0	0	0	0	0	0	0	0				1.037E5	1.605E5
2165	32844	A0A7S5EUT8|A0A7S5EUT8_HUMAN	62.03	24	0	0	0	8	8	7	0	0	9	0	0	0	0	0	0	0	0	0	0	0	0	0	0	0	0	0	0	0				1.037E5	1.605E5
2245	44247	E5RFK9|E5RFK9_HUMAN	57.54	24	0	0	0	0	14	0	0	0	0	0	24	0	0	0	0	0	0	0	0	0	0	0	0	0	0	0	0	0					3.5888E6						1.3339E5
1183	37724	A0A7S5C0K1|A0A7S5C0K1_HUMAN	55.84	24	0	9	9	9	9	9	0	9	24	9	9	9	9	0	9	9	9	24	0	0	0	0	0	0	0	0	0	0									0
2434	39112	A0A5C2FWM5|A0A5C2FWM5_HUMAN	48.03	24	0	0	0	17	0	7	0	0	0	0	0	0	0	0	0	0	0	0	0	0	0	0	0	0	0	0	0	0				0
1269	34458	E9PG15|E9PG15_HUMAN	80.88	23	5	0	0	0	5	0	0	5	0	23	13	9	17	5	17	15	17	5	0	9	0	0	0	0	0	5	0	0										0		2.1308E5	2.5721E5		2.3338E5	3.3067E4	8.4942E4
441	26421	A0A024R3H2|A0A024R3H2_HUMAN	219.69	23	0	1	1	5	1	1	21	4	3	0	4	3	1	0	2	13	3	0	0	0	0	0	0	0	0	0	0	0		2.0954E5	1.0563E5	1.0977E7	6.9342E4	0	1.231E8	8.1102E6	1.4833E6		6.1414E6	9.1098E5	2.1008E5		3.3319E5	9.5649E6	6.2073E5
717	27261	A0A384P5H7|A0A384P5H7_HUMAN	163.64	23	0	0	0	3	0	3	5	1	0	12	14	9	3	0	5	9	0	0	0	0	0	0	0	0	0	0	0	0				1.2747E6		1.3315E6	1.565E6	0		8.1221E6	1.6285E7	2.8319E6	5.5433E5		1.7952E6	3.0843E6
954	27621	Q5T9B9|Q5T9B9_HUMAN	162.99	23	0	0	0	0	0	0	0	0	0	2	23	9	7	0	7	0	2	0	0	0	0	0	0	0	0	0	0	0										1.2461E6	1.3871E8	7.8317E6	5.3311E5		1.2664E6		0
459	27178	Q9UII7|Q9UII7_HUMAN	161.57	23	0	0	6	16	12	7	9	7	6	4	13	9	13	0	12	3	2	0	0	0	0	0	6	0	0	0	0	0			1.4038E7	8.6894E7	7.1689E7	1.8916E7	1.2155E7	1.2127E6	5.2738E5	1.3403E7	1.4836E8	2.1346E6	2.5366E7		2.0317E7	1.0751E6	3.0394E6
720	27435	A0A218KGR2|A0A218KGR2_HUMAN	158.91	23	0	1	2	1	0	7	2	2	0	15	15	7	9	0	12	9	4	0	0	0	0	0	0	0	0	0	0	0		0	1.6586E6	5.7356E5		4.001E7	1.6385E6	1.8559E5		1.109E7	2.6011E7	5.6465E6	5.1436E6		9.5385E6	3.9154E6	6.6054E5
720	27436	A0A140VJC8|A0A140VJC8_HUMAN	158.91	23	0	1	2	1	0	7	2	2	0	15	15	7	9	0	12	9	4	0	0	0	0	0	0	0	0	0	0	0		0	1.6586E6	5.7356E5		4.001E7	1.6385E6	1.8559E5		1.109E7	2.6011E7	5.6465E6	5.1436E6		9.5385E6	3.9154E6	6.6054E5
540	28754	T2HVB7|T2HVB7_HUMAN	142.65	23	0	5	8	0	2	5	17	9	6	11	14	7	11	0	11	10	3	5	0	2	0	0	5	0	0	0	0	5							3.4596E6				5.196E6					5.3918E5
1019	27474	B4E261|B4E261_HUMAN	139.32	23	0	2	0	5	19	0	5	0	0	0	2	3	5	0	0	3	0	0	0	0	0	0	0	0	0	0	0	0				2.1763E6	1.4913E8		1.4064E5				3.7842E5	9.9384E5	4.7756E5			2.8656E5
982	29057	D3DQU2|D3DQU2_HUMAN	138.48	23	0	0	0	0	0	5	8	2	2	8	13	2	14	0	14	2	4	0	0	0	0	0	0	0	0	0	0	0						2.2245E7	5.5051E6	1.5748E6	9.2031E5	3.9734E6	2.5565E7	8.5985E5	6.5768E6		8.4837E6	1.9393E6	1.0298E6
1166	27843	A0A024R571|A0A024R571_HUMAN	136.87	23	0	0	0	0	0	0	0	11	3	0	7	11	9	0	14	2	16	0	0	0	0	0	0	0	0	0	0	0								1.1302E6	0		2.4254E5	1.0472E6	6.2458E5		8.6904E5	1.0612E5	2.2238E6
1686	27837	A0A7U6DQM2|A0A7U6DQM2_MICLU	132.78	23	0	0	0	0	0	0	0	3	0	0	0	0	0	0	0	0	23	0	0	0	0	0	0	0	0	0	0	0								0									5.7263E6
1686	27838	A0A5F0IAQ3|A0A5F0IAQ3_9MICC	132.78	23	0	0	0	0	0	0	0	3	0	0	0	0	0	0	0	0	23	0	0	0	0	0	0	0	0	0	0	0								0									5.7263E6
1686	27839	A0A151D4X1|A0A151D4X1_9MICC	132.78	23	0	0	0	0	0	0	0	3	0	0	0	0	0	0	0	0	23	0	0	0	0	0	0	0	0	0	0	0								0									5.7263E6
1686	27907	A0A366DIE1|A0A366DIE1_9MICC	132.78	23	0	0	0	0	0	0	0	3	0	0	0	0	0	0	0	0	23	0	0	0	0	0	0	0	0	0	0	0								0									5.7263E6
1686	27908	A0A2N6RKW0|A0A2N6RKW0_MICLU	132.78	23	0	0	0	0	0	0	0	3	0	0	0	0	0	0	0	0	23	0	0	0	0	0	0	0	0	0	0	0								0									5.7263E6
1470	28425	A0A140VK72|A0A140VK72_HUMAN	132.41	23	0	0	0	0	0	0	0	0	0	0	23	0	0	0	4	4	0	0	0	0	0	0	0	0	0	0	0	0											3.5444E7				1.1939E5	1.2838E5
1470	28426	Q53FK2|Q53FK2_HUMAN	132.41	23	0	0	0	0	0	0	0	0	0	0	23	0	0	0	4	4	0	0	0	0	0	0	0	0	0	0	0	0											3.5444E7				1.1939E5	1.2838E5
1450	29681	A0A417ZA78|A0A417ZA78_9MICO	125.11	23	0	0	0	0	0	0	0	0	0	0	0	0	23	0	19	0	0	0	0	0	0	0	0	0	0	0	0	0													8.4377E6		3.1617E6
1450	29682	A0A4Q4BYW6|A0A4Q4BYW6_9MICO	125.11	23	0	0	0	0	0	0	0	0	0	0	0	0	23	0	19	0	0	0	0	0	0	0	0	0	0	0	0	0													8.4377E6		3.1617E6
1700	30527	Q59EF3|Q59EF3_HUMAN	124.99	23	0	0	0	0	19	0	0	0	0	4	7	0	3	0	0	0	0	0	0	0	0	0	0	0	0	0	0	0					9.8795E7					1.1357E5	6.7315E5		8.8591E5
1316	29106	B4DUI2|B4DUI2_HUMAN	124.54	23	0	0	0	0	0	0	0	4	0	0	0	18	5	0	10	10	23	0	0	0	0	0	0	0	0	0	0	0								0				9.9228E5	1.2545E5		7.6654E5	2.5487E5	1.8811E6
1316	29107	D3DQR0|D3DQR0_HUMAN	124.54	23	0	0	0	0	0	0	0	4	0	0	0	17	5	0	10	10	23	0	0	0	0	0	0	0	0	0	0	0								0				9.9228E5	1.2545E5		7.6654E5	2.5487E5	1.8811E6
1197	28713	A0A024R2C5|A0A024R2C5_HUMAN	122.07	23	0	0	0	0	0	0	0	14	0	0	4	7	9	0	11	6	20	0	0	0	0	0	0	0	0	0	0	0								3.6299E6			4.3663E5	1.3941E6	1.0795E6		2.7247E6	1.0658E6	3.9019E6
1197	28720	A8K5D8|A8K5D8_HUMAN	122.07	23	0	0	0	0	0	0	0	14	0	0	4	7	9	0	11	6	20	0	0	0	0	0	0	0	0	0	0	0								3.6299E6			4.3663E5	1.3941E6	1.0795E6		2.7247E6	1.0658E6	3.9019E6
1200	28398	B3KWE1|B3KWE1_HUMAN	121.04	23	0	0	0	0	0	0	0	18	17	12	0	3	0	0	0	0	3	6	0	0	0	0	0	0	0	0	0	0								9.072E6	1.6615E7	3.0722E6		0					1.4509E5
1780	29450	A0A4R1F8T8|A0A4R1F8T8_9MICO	115.51	23	0	0	0	0	0	0	0	4	0	19	0	0	0	0	0	0	8	0	0	0	0	0	0	0	0	0	0	0										6.8529E5
1780	29451	A0A151BZX8|A0A151BZX8_9MICO	115.51	23	0	0	0	0	0	0	0	4	0	19	0	0	0	0	0	0	8	0	0	0	0	0	0	0	0	0	0	0										6.8529E5
1780	29452	A0A075JDW6|A0A075JDW6_9MICO	115.51	23	0	0	0	0	0	0	0	4	0	19	0	0	0	0	0	0	8	0	0	0	0	0	0	0	0	0	0	0										6.8529E5
1780	29453	A0A4U0RI79|A0A4U0RI79_9MICO	115.51	23	0	0	0	0	0	0	0	4	0	19	0	0	0	0	0	0	8	0	0	0	0	0	0	0	0	0	0	0										6.8529E5
1683	28642	Q6AWA9|Q6AWA9_HUMAN	114.52	23	0	0	0	0	0	0	0	0	0	6	19	0	0	0	0	1	0	0	0	0	0	0	0	0	0	0	0	0										6.6438E5	3.9487E6					1.056E5
1741	31003	A0A4Q8MY91|A0A4Q8MY91_9STAP	109.48	23	0	0	0	0	0	0	0	0	0	0	0	0	9	0	17	6	0	0	0	0	0	0	0	0	0	0	0	0															2.0304E5
1142	29888	A0A3B3IS95|A0A3B3IS95_HUMAN	105.37	23	0	0	0	0	0	0	0	10	12	4	4	17	10	0	4	20	10	4	0	4	0	0	0	0	0	0	0	0								1.1832E5	1.2771E6			8.1379E5	9.1923E4			3.7715E5	9.5762E4
1872	32235	A0A7W3SP02|A0A7W3SP02_9MICC	101.84	23	0	0	0	0	0	0	0	6	0	0	0	0	0	0	0	0	23	0	0	0	0	0	0	0	0	0	0	0								1.4036E5									1.7488E6
1872	32236	A0A229HFN0|A0A229HFN0_9MICC	101.84	23	0	0	0	0	0	0	0	6	0	0	0	0	0	0	0	0	23	0	0	0	0	0	0	0	0	0	0	0								1.4036E5									1.7488E6
1872	32237	A0A366DKK4|A0A366DKK4_9MICC	101.84	23	0	0	0	0	0	0	0	6	0	0	0	0	0	0	0	0	23	0	0	0	0	0	0	0	0	0	0	0								1.4036E5									1.7488E6
1872	32238	A0A410XRS6|A0A410XRS6_MICLU	101.84	23	0	0	0	0	0	0	0	6	0	0	0	0	0	0	0	0	23	0	0	0	0	0	0	0	0	0	0	0								1.4036E5									1.7488E6
1872	32239	A0A7T5AGH7|A0A7T5AGH7_MICLU	101.84	23	0	0	0	0	0	0	0	6	0	0	0	0	0	0	0	0	23	0	0	0	0	0	0	0	0	0	0	0								1.4036E5									1.7488E6
1872	32240	A0A1R4K2F7|A0A1R4K2F7_MICLU	101.84	23	0	0	0	0	0	0	0	6	0	0	0	0	0	0	0	0	23	0	0	0	0	0	0	0	0	0	0	0								1.4036E5									1.7488E6
1872	32241	D3LML9|D3LML9_MICLU	101.84	23	0	0	0	0	0	0	0	6	0	0	0	0	0	0	0	0	23	0	0	0	0	0	0	0	0	0	0	0								1.4036E5									1.7488E6
1872	32242	A0A5E8QD15|A0A5E8QD15_MICLU	101.84	23	0	0	0	0	0	0	0	6	0	0	0	0	0	0	0	0	23	0	0	0	0	0	0	0	0	0	0	0								1.4036E5									1.7488E6
1872	32243	A0A4Y8WXM4|A0A4Y8WXM4_9MICC	101.84	23	0	0	0	0	0	0	0	6	0	0	0	0	0	0	0	0	23	0	0	0	0	0	0	0	0	0	0	0								1.4036E5									1.7488E6
1872	32244	A0A653Q585|A0A653Q585_MICLU	101.84	23	0	0	0	0	0	0	0	6	0	0	0	0	0	0	0	0	23	0	0	0	0	0	0	0	0	0	0	0								1.4036E5									1.7488E6
1872	32245	A0A3S0USR0|A0A3S0USR0_9MICC	101.84	23	0	0	0	0	0	0	0	6	0	0	0	0	0	0	0	0	23	0	0	0	0	0	0	0	0	0	0	0								1.4036E5									1.7488E6
1872	32246	A0A433HYF8|A0A433HYF8_9MICC	101.84	23	0	0	0	0	0	0	0	6	0	0	0	0	0	0	0	0	23	0	0	0	0	0	0	0	0	0	0	0								1.4036E5									1.7488E6
1872	32247	A0A2A9JZU6|A0A2A9JZU6_9MICC	101.84	23	0	0	0	0	0	0	0	6	0	0	0	0	0	0	0	0	23	0	0	0	0	0	0	0	0	0	0	0								1.4036E5									1.7488E6
1872	32248	A0A378NJN5|A0A378NJN5_MICLU	101.84	23	0	0	0	0	0	0	0	6	0	0	0	0	0	0	0	0	23	0	0	0	0	0	0	0	0	0	0	0								1.4036E5									1.7488E6
1872	32249	A0A1F1KAA0|A0A1F1KAA0_9MICC	101.84	23	0	0	0	0	0	0	0	6	0	0	0	0	0	0	0	0	23	0	0	0	0	0	0	0	0	0	0	0								1.4036E5									1.7488E6
1872	32250	A0A151D539|A0A151D539_9MICC	101.84	23	0	0	0	0	0	0	0	6	0	0	0	0	0	0	0	0	23	0	0	0	0	0	0	0	0	0	0	0								1.4036E5									1.7488E6
1872	32251	A0A1F1TT23|A0A1F1TT23_9MICC	101.84	23	0	0	0	0	0	0	0	6	0	0	0	0	0	0	0	0	23	0	0	0	0	0	0	0	0	0	0	0								1.4036E5									1.7488E6
1872	32252	A0A509Y622|A0A509Y622_MICLU	101.84	23	0	0	0	0	0	0	0	6	0	0	0	0	0	0	0	0	23	0	0	0	0	0	0	0	0	0	0	0								1.4036E5									1.7488E6
1872	32253	C5CBG1|C5CBG1_MICLC	101.84	23	0	0	0	0	0	0	0	6	0	0	0	0	0	0	0	0	23	0	0	0	0	0	0	0	0	0	0	0								1.4036E5									1.7488E6
1872	32254	A0A5F0UNM3|A0A5F0UNM3_9MICC	101.84	23	0	0	0	0	0	0	0	6	0	0	0	0	0	0	0	0	23	0	0	0	0	0	0	0	0	0	0	0								1.4036E5									1.7488E6
1872	32255	A0A2I1XV44|A0A2I1XV44_MICLU	101.84	23	0	0	0	0	0	0	0	6	0	0	0	0	0	0	0	0	23	0	0	0	0	0	0	0	0	0	0	0								1.4036E5									1.7488E6
2137	30322	A0A5E8QGX5|A0A5E8QGX5_MICLU	98.58	23	0	0	0	0	0	0	0	0	0	0	0	0	0	0	0	0	23	0	0	0	0	0	0	0	0	0	0	0																	2.4596E6
2137	30323	A0A5F0IA68|A0A5F0IA68_9MICC	98.58	23	0	0	0	0	0	0	0	0	0	0	0	0	0	0	0	0	23	0	0	0	0	0	0	0	0	0	0	0																	2.4596E6
2137	30324	A0A2I1XUK9|A0A2I1XUK9_MICLU	98.58	23	0	0	0	0	0	0	0	0	0	0	0	0	0	0	0	0	23	0	0	0	0	0	0	0	0	0	0	0																	2.4596E6
2137	30325	D3LQK6|D3LQK6_MICLU	98.58	23	0	0	0	0	0	0	0	0	0	0	0	0	0	0	0	0	23	0	0	0	0	0	0	0	0	0	0	0																	2.4596E6
2137	30326	A0A653IRB7|A0A653IRB7_MICLU	98.58	23	0	0	0	0	0	0	0	0	0	0	0	0	0	0	0	0	23	0	0	0	0	0	0	0	0	0	0	0																	2.4596E6
2137	30327	A0A1R4J414|A0A1R4J414_MICLU	98.58	23	0	0	0	0	0	0	0	0	0	0	0	0	0	0	0	0	23	0	0	0	0	0	0	0	0	0	0	0																	2.4596E6
2137	30328	A0A151D007|A0A151D007_9MICC	98.58	23	0	0	0	0	0	0	0	0	0	0	0	0	0	0	0	0	23	0	0	0	0	0	0	0	0	0	0	0																	2.4596E6
2137	30329	A0A2A9K5X6|A0A2A9K5X6_9MICC	98.58	23	0	0	0	0	0	0	0	0	0	0	0	0	0	0	0	0	23	0	0	0	0	0	0	0	0	0	0	0																	2.4596E6
2137	30330	A0A562G483|A0A562G483_MICLU	98.58	23	0	0	0	0	0	0	0	0	0	0	0	0	0	0	0	0	23	0	0	0	0	0	0	0	0	0	0	0																	2.4596E6
2137	30331	A0A653IJ65|A0A653IJ65_9MICC	98.58	23	0	0	0	0	0	0	0	0	0	0	0	0	0	0	0	0	23	0	0	0	0	0	0	0	0	0	0	0																	2.4596E6
2137	30332	A0A3S0TRT7|A0A3S0TRT7_9MICC	98.58	23	0	0	0	0	0	0	0	0	0	0	0	0	0	0	0	0	23	0	0	0	0	0	0	0	0	0	0	0																	2.4596E6
2137	30333	A0A3S1BYM7|A0A3S1BYM7_9MICC	98.58	23	0	0	0	0	0	0	0	0	0	0	0	0	0	0	0	0	23	0	0	0	0	0	0	0	0	0	0	0																	2.4596E6
2137	30334	A0A2N6RPB8|A0A2N6RPB8_MICLU	98.58	23	0	0	0	0	0	0	0	0	0	0	0	0	0	0	0	0	23	0	0	0	0	0	0	0	0	0	0	0																	2.4596E6
2137	30335	A0A229HC26|A0A229HC26_9MICC	98.58	23	0	0	0	0	0	0	0	0	0	0	0	0	0	0	0	0	23	0	0	0	0	0	0	0	0	0	0	0																	2.4596E6
2137	30336	A0A366DG91|A0A366DG91_9MICC	98.58	23	0	0	0	0	0	0	0	0	0	0	0	0	0	0	0	0	23	0	0	0	0	0	0	0	0	0	0	0																	2.4596E6
2137	30337	A0A132H7V3|A0A132H7V3_MICLU	98.58	23	0	0	0	0	0	0	0	0	0	0	0	0	0	0	0	0	23	0	0	0	0	0	0	0	0	0	0	0																	2.4596E6
2137	30338	A0A2X4ESB1|A0A2X4ESB1_MICLC	98.58	23	0	0	0	0	0	0	0	0	0	0	0	0	0	0	0	0	23	0	0	0	0	0	0	0	0	0	0	0																	2.4596E6
2137	30339	A0A4Y8PNI8|A0A4Y8PNI8_9MICC	98.58	23	0	0	0	0	0	0	0	0	0	0	0	0	0	0	0	0	23	0	0	0	0	0	0	0	0	0	0	0																	2.4596E6
2137	30340	A0A1F1U7R8|A0A1F1U7R8_9MICC	98.58	23	0	0	0	0	0	0	0	0	0	0	0	0	0	0	0	0	23	0	0	0	0	0	0	0	0	0	0	0																	2.4596E6
2137	30955	A0A4Y9HBX5|A0A4Y9HBX5_9MICC	98.58	23	0	0	0	0	0	0	0	0	0	0	0	0	0	0	0	0	23	0	0	0	0	0	0	0	0	0	0	0																	2.4596E6
2137	30956	A0A410XT46|A0A410XT46_MICLU	98.58	23	0	0	0	0	0	0	0	0	0	0	0	0	0	0	0	0	23	0	0	0	0	0	0	0	0	0	0	0																	2.4596E6
2137	30957	A0A1F1KFX0|A0A1F1KFX0_9MICC	98.58	23	0	0	0	0	0	0	0	0	0	0	0	0	0	0	0	0	23	0	0	0	0	0	0	0	0	0	0	0																	2.4596E6
2137	30958	A0A653MQK1|A0A653MQK1_MICLU	98.58	23	0	0	0	0	0	0	0	0	0	0	0	0	0	0	0	0	23	0	0	0	0	0	0	0	0	0	0	0																	2.4596E6
2137	30959	A0A5F0UQU9|A0A5F0UQU9_9MICC	98.58	23	0	0	0	0	0	0	0	0	0	0	0	0	0	0	0	0	23	0	0	0	0	0	0	0	0	0	0	0																	2.4596E6
2137	30960	A0A7W3SN29|A0A7W3SN29_9MICC	98.58	23	0	0	0	0	0	0	0	0	0	0	0	0	0	0	0	0	23	0	0	0	0	0	0	0	0	0	0	0																	2.4596E6
1696	30621	A0A024R9D7|A0A024R9D7_HUMAN	97.67	23	0	0	0	0	16	0	0	0	0	10	0	0	3	0	0	7	0	0	0	0	0	0	0	0	0	0	0	0					4.7154E7					1.1318E6			0			1.8402E5
2054	30730	A0A4T2AJQ2|A0A4T2AJQ2_9RHOB	96.29	23	0	0	0	0	0	0	0	0	0	0	0	0	0	0	0	0	23	0	0	0	0	0	0	0	0	0	0	0																	9.4087E5
2054	30731	A0A6C1TY76|A0A6C1TY76_9CORY	96.29	23	0	0	0	0	0	0	0	0	0	0	0	0	0	0	0	0	23	0	0	0	0	0	0	0	0	0	0	0																	9.4087E5
2054	30732	A0A838WXL3|A0A838WXL3_9CORY	96.29	23	0	0	0	0	0	0	0	0	0	0	0	0	0	0	0	0	23	0	0	0	0	0	0	0	0	0	0	0																	9.4087E5
2029	32457	B5MC20|B5MC20_HUMAN	95.72	23	0	12	0	0	0	0	0	0	0	11	0	0	0	0	7	0	0	0	0	0	0	0	0	0	0	0	0	0		3.6676E7								3.6173E5					6.2361E4
1471	30095	Q6IAW5|Q6IAW5_HUMAN	91.90	23	0	0	0	0	0	0	0	0	0	0	2	23	13	0	15	0	0	0	0	0	0	0	0	0	0	0	0	0											0	2.2915E6	1.3665E6		1.4907E6
1471	30096	B3KQF5|B3KQF5_HUMAN	91.90	23	0	0	0	0	0	0	0	0	0	0	2	23	13	0	15	0	0	0	0	0	0	0	0	0	0	0	0	0											0	2.2915E6	1.3665E6		1.4907E6
2099	30394	A0A024R5Z8|A0A024R5Z8_HUMAN	86.84	23	0	0	0	0	0	0	0	0	0	0	9	0	0	0	4	0	10	0	0	0	0	0	0	0	0	0	0	0											2.4539E6				4.4035E5		9.2274E5
1702	33838	J3QS47|J3QS47_HUMAN	84.99	23	0	0	0	0	0	0	12	12	0	11	7	18	0	0	5	0	7	0	0	0	0	0	0	0	0	0	0	0							0	1.8148E5		3.1228E6	7.2789E5	1.5157E6			1.2381E5		7.2671E5
2219	32348	B4DW81|B4DW81_HUMAN	84.00	23	0	0	0	0	19	0	0	0	0	0	0	0	0	0	0	4	4	0	0	0	0	0	0	0	0	0	0	0					3.179E6											2.172E5	9.7746E4
1863	35035	J3KTF8|J3KTF8_HUMAN	81.65	23	0	0	0	0	0	0	0	0	0	0	15	16	0	0	8	8	8	0	0	8	0	0	0	0	0	0	0	0											1.5136E6	7.4024E5			2.7843E5	2.4743E5	3.8842E5
1965	34471	E9PGT1|E9PGT1_HUMAN	80.65	23	0	7	0	0	0	0	9	7	0	0	0	0	0	0	0	7	7	0	0	0	0	0	0	0	0	0	0	0		1.145E6					4.8527E5	5.3302E5								1.1298E5	1.7E5
2340	38164	A0A024RAX0|A0A024RAX0_HUMAN	80.37	23	0	0	0	0	0	0	0	0	0	23	0	0	0	0	0	0	0	0	0	0	0	0	0	0	0	0	0	0										2.3155E6
1792	36210	A0A841TUR1|A0A841TUR1_9FLAO	79.10	23	0	0	0	0	0	0	0	0	0	12	23	12	0	0	0	12	0	0	0	0	0	0	0	0	0	0	0	0										8.1837E6	1.6754E7	9.0241E5				4.9464E5
869	34728	A0A550JMI0|A0A550JMI0_9PROT	78.47	23	0	7	11	11	0	7	11	11	11	7	7	11	11	0	11	7	7	7	0	19	0	0	0	0	0	0	0	0
1992	33089	A0A0S2Z3K9|A0A0S2Z3K9_HUMAN	70.31	23	0	0	0	0	0	0	0	5	0	0	0	14	0	0	8	9	0	0	0	0	0	0	0	0	0	0	0	0								1.2539E5				2.5311E5			3.7113E5	0
2104	36268	B4E364|B4E364_HUMAN	59.43	23	0	0	0	0	0	0	0	0	0	0	0	7	0	0	23	7	7	0	0	0	0	0	0	0	0	0	0	0												1.069E6			1.7976E6	4.5082E5	8.7949E5
2245	44248	E5RFM5|E5RFM5_HUMAN	57.54	23	0	0	0	0	14	0	0	0	0	0	23	0	0	0	0	0	0	0	0	0	0	0	0	0	0	0	0	0					3.5888E6						1.3339E5
337	26167	Q60FE5|Q60FE5_HUMAN	224.14	22	0	6	4	8	17	5	5	0	1	8	5	7	1	0	2	0	0	0	0	0	0	0	2	0	0	0	0	0		1.5139E8	4.4198E7	1.4133E8	9.2965E8	6.1144E7	1.0229E7		1.542E5	7.655E6	1.7475E7	9.4288E6	1.0717E6		6.7423E5
337	26168	Q60FE6|Q60FE6_HUMAN	224.14	22	0	6	4	8	17	5	5	0	1	8	5	7	1	0	2	0	0	0	0	0	0	0	2	0	0	0	0	0		1.5139E8	4.4198E7	1.4133E8	9.2965E8	6.1144E7	1.0229E7		1.542E5	7.655E6	1.7475E7	9.4288E6	1.0717E6		6.7423E5
954	27617	A0A024R878|A0A024R878_HUMAN	162.99	22	0	0	0	0	0	0	0	0	0	2	22	8	7	0	6	0	2	0	0	0	0	0	0	0	0	0	0	0										1.2461E6	1.3871E8	7.8317E6	5.3311E5		1.2664E6		0
954	27618	A8K2X4|A8K2X4_HUMAN	162.99	22	0	0	0	0	0	0	0	0	0	2	22	8	7	0	6	0	2	0	0	0	0	0	0	0	0	0	0	0										1.2461E6	1.3871E8	7.8317E6	5.3311E5		1.2664E6		0
733	27475	B2RAK1|B2RAK1_HUMAN	152.40	22	0	1	0	0	2	2	5	16	16	0	0	0	0	0	0	2	4	0	0	0	0	0	0	0	0	0	0	0		8.0046E8			4.6308E8	1.9245E9	9.969E6	2.9181E7	2.0611E7							1.7562E5	3.6802E5
995	27485	B7Z3E5|B7Z3E5_HUMAN	146.36	22	0	0	0	0	0	0	0	2	0	5	6	17	1	0	8	0	5	0	0	0	0	0	0	0	0	0	0	0								0		9.7292E5	1.3445E6	2.6174E6	1.174E5		9.6457E5		1.8728E5
995	27486	F5H6E2|F5H6E2_HUMAN	146.36	22	0	0	0	0	0	0	0	2	0	5	6	17	1	0	8	0	5	0	0	0	0	0	0	0	0	0	0	0								0		9.7292E5	1.3445E6	2.6174E6	1.174E5		9.6457E5		1.8728E5
494	27953	A0A2R8Y7M3|A0A2R8Y7M3_HUMAN	141.82	22	0	0	0	2	0	0	0	11	2	7	5	18	17	0	22	12	13	0	0	1	0	0	0	0	0	0	0	0												6.054E4	1.9747E5		6.2304E5
1255	28402	B4DPP8|B4DPP8_HUMAN	136.31	22	0	3	3	11	0	3	0	0	5	0	5	19	5	0	7	0	0	0	0	0	0	0	0	0	0	0	0	0		4.262E5	3.1524E5	4.6427E5		1.0091E5			1.3365E6		6.1095E6	2.1496E7	5.8836E5		1.3173E6
1309	28259	D3DVW9|D3DVW9_HUMAN	135.70	22	0	6	0	9	13	4	0	0	0	0	0	2	3	0	0	0	0	0	0	0	0	0	10	0	0	0	0	6		9.7415E6		4.6733E6	1.1736E7	5.4335E6						0	1.6169E5
1202	28311	Q5HYM1|Q5HYM1_HUMAN	134.98	22	0	0	0	0	0	0	0	0	0	0	0	13	5	0	11	22	0	0	0	0	0	0	0	0	0	0	0	0												1.1314E6	7.7339E5		1.1121E6	4.3564E6
928	27715	B4DGN8|B4DGN8_HUMAN	130.93	22	0	0	0	0	0	0	0	2	0	7	20	4	6	0	6	11	6	0	0	0	0	0	0	0	0	0	0	0								0		2.0951E6	2.2111E7	2.369E5	7.2713E5		1.1075E6	1.9425E6	7.3299E5
1129	30314	B7Z4S8|B7Z4S8_HUMAN	127.35	22	0	0	0	8	19	8	0	5	0	7	12	7	4	0	4	4	12	0	0	0	0	0	0	0	0	0	0	0				9.928E6	3.4508E7	1.3616E7		1.0823E6		1.0925E5	1.6305E6	1.0203E6	7.5422E5		7.5002E5	1.5862E5	1.3736E6
1278	29704	B4DFW1|B4DFW1_HUMAN	127.32	22	0	5	0	0	10	5	4	0	0	4	10	4	9	0	4	0	0	0	0	0	0	0	7	0	0	0	0	0		1.1343E6			2.7548E7	2.8752E5	4.818E6			2.0602E5	8.3857E6	0	9.1141E5		6.9517E5
1603	28747	A8KA82|A8KA82_HUMAN	126.04	22	0	0	0	0	0	0	0	0	0	2	19	2	0	0	0	6	0	0	0	0	0	0	0	0	0	0	0	0										9.8316E5	2.1711E7	1.9995E5				1.1812E6
1410	29810	E7EUL0|E7EUL0_HUMAN	119.46	22	0	0	0	0	0	0	0	0	0	8	17	0	7	0	6	0	6	0	0	0	0	0	0	0	0	0	0	0											1.7241E5
1083	28699	A0A318D301|A0A318D301_9GAMM	117.36	22	0	0	0	0	0	0	0	0	3	7	10	20	13	0	7	4	3	0	0	5	0	0	0	0	0	0	0	0												3.8749E5
1248	29898	A0A085B193|A0A085B193_CUTAC	111.06	22	0	0	0	0	0	0	0	16	0	14	17	0	7	0	7	0	19	0	0	0	0	0	0	0	0	0	0	0										6.1779E5	6.0535E5
1248	29899	W4TIT7|W4TIT7_CUTAC	111.06	22	0	0	0	0	0	0	0	16	0	14	17	0	7	0	7	0	19	0	0	0	0	0	0	0	0	0	0	0										6.1779E5	6.0535E5
1365	29822	J3KQU4|J3KQU4_HUMAN	110.62	22	0	0	0	0	0	0	0	0	0	10	10	22	0	0	8	8	0	0	0	0	0	0	0	0	0	0	0	0										1.8198E6	3.6283E6	3.2562E6			9.5387E5	6.3211E5
1365	29823	I3L4I4|I3L4I4_HUMAN	110.62	22	0	0	0	0	0	0	0	0	0	10	10	22	0	0	8	8	0	0	0	0	0	0	0	0	0	0	0	0										1.8198E6	3.6283E6	3.2562E6			9.5387E5	6.3211E5
1906	29694	F6SDV2|F6SDV2_HUMAN	108.11	22	0	0	0	0	0	0	0	0	0	14	11	0	0	0	0	4	0	0	0	0	0	0	0	0	0	0	0	0										3.181E5	5.4247E6					3.4167E5
1592	28883	A0A024R6W0|A0A024R6W0_HUMAN	105.23	22	0	19	0	0	0	9	0	3	0	0	0	0	0	0	0	0	0	0	0	0	0	0	0	0	0	0	0	0		4.7488E7				1.9663E6		1.0272E6
1308	29909	A0A1W2PPX5|A0A1W2PPX5_HUMAN	104.82	22	0	0	0	0	0	9	7	0	0	12	3	3	13	0	19	7	5	0	0	0	0	0	0	0	0	0	0	0						2.6306E7	1.5761E6			1.0265E6	6.2283E5	1.0249E5	1.3637E6		2.7683E6	1.0325E5	5.1088E5
1382	30592	A0A024R4S0|A0A024R4S0_HUMAN	104.28	22	0	0	0	0	0	0	0	3	0	0	4	7	14	0	7	16	16	0	0	0	0	0	0	0	0	0	0	0								1.0496E6			4.8007E5	2.6476E6	4.6821E6		3.3139E6	2.2153E6	2.9009E6
1642	33080	Q9NVF8|Q9NVF8_HUMAN	103.35	22	0	0	0	0	0	0	0	0	0	6	8	13	14	0	14	8	0	0	0	0	0	0	0	0	0	0	0	0										3.0955E5	0	0	6.9994E5		1.0456E6	1.0819E4
1423	33919	A6NMH8|A6NMH8_HUMAN	100.91	22	0	0	0	0	0	0	0	7	7	16	22	7	7	0	7	7	7	0	0	0	0	0	0	0	0	0	0	0								0	0	4.0059E6	2.9564E6	9.7336E5	1.2555E6		1.4956E6	5.7155E5	1.0837E6
1910	29543	A0A3G1HEF1|A0A3G1HEF1_HUMAN	94.91	22	0	0	0	0	0	0	0	0	22	0	0	0	0	0	0	0	0	0	0	0	0	0	0	0	0	0	0	0									2.5078E6
1662	37786	H0YFQ2|H0YFQ2_HUMAN	90.85	22	0	0	0	0	0	0	22	14	0	0	22	14	8	0	22	8	0	0	0	0	0	0	0	0	0	0	0	0							1.4632E6	1.5502E5			1.0252E7	2.6123E5	1.5251E6		2.4956E6	1.4634E5
2241	33689	C9JXB2|C9JXB2_HUMAN	86.90	22	0	0	0	0	0	0	0	0	0	0	22	0	0	0	0	0	0	0	0	0	0	0	0	0	0	0	0	0											1.4874E7
1801	32388	C9JJQ8|C9JJQ8_HUMAN	85.22	22	0	0	0	0	0	0	0	6	0	4	6	4	0	0	0	8	14	0	0	12	0	0	0	0	0	0	0	0
1648	32723	E7EV97|E7EV97_HUMAN	82.57	22	0	0	0	0	6	0	0	0	6	0	6	0	15	0	13	6	6	6	0	0	0	0	0	0	0	0	0	0					0				1.7458E5		1.0894E6		3.7392E6		2.9499E6	6.3537E4	4.2259E5
2218	31942	A0A4Y8X2U8|A0A4Y8X2U8_9MICC	81.74	22	0	0	0	0	0	0	0	0	0	18	0	0	0	0	0	0	4	0	0	0	0	0	0	0	0	0	0	0										2.8901E5
2218	31943	A0A7W7L4X4|A0A7W7L4X4_9MICC	81.74	22	0	0	0	0	0	0	0	0	0	18	0	0	0	0	0	0	4	0	0	0	0	0	0	0	0	0	0	0										2.8901E5
1863	35036	V9HWE8|V9HWE8_HUMAN	81.65	22	0	0	0	0	0	0	0	0	0	0	14	15	0	0	7	7	7	0	0	7	0	0	0	0	0	0	0	0											1.5136E6	7.4024E5			2.7843E5	2.4743E5	3.8842E5
1965	34700	Q53GR3|Q53GR3_HUMAN	80.65	22	0	7	0	0	0	0	9	7	0	0	0	0	0	0	0	7	7	0	0	0	0	0	0	0	0	0	0	0		1.145E6					4.8527E5	5.3302E5								1.1298E5	1.7E5
1701	32707	B2MUD5|B2MUD5_HUMAN	79.99	22	0	0	9	0	9	0	0	0	8	9	0	4	0	0	0	0	4	4	0	0	0	0	0	0	0	0	0	0			1.7419E6		2.3194E7				8.1173E5	1.4848E6		9.5445E5					2.2335E5
2018	34702	A0A0S2Z5C4|A0A0S2Z5C4_HUMAN	76.90	22	0	16	0	0	8	0	0	0	0	8	0	0	6	0	0	0	0	0	0	0	0	0	0	0	0	0	0	0		5.5477E6			5.5843E6					0			1.2952E5
1868	34493	M0R0H0|M0R0H0_HUMAN	74.37	22	0	0	0	0	0	0	0	0	0	5	22	5	0	0	0	14	0	0	0	0	0	0	0	0	0	0	0	0										2.6475E5	3.4679E6	1.8377E5				8.2433E5
1769	36871	H0Y7M9|H0Y7M9_HUMAN	62.96	22	0	0	0	0	0	0	0	10	0	22	12	0	12	0	12	0	22	0	0	0	0	0	0	0	0	0	0	0								9.976E4		2.6229E6	8.4787E5		8.2761E5		7.6497E5		1.3858E6
2299	37729	A0A5C2G1G5|A0A5C2G1G5_HUMAN	62.11	22	0	0	0	0	14	14	0	0	0	0	0	8	0	0	0	0	0	0	0	0	0	0	0	0	0	0	0	0					0	0
2299	38710	A0A5C2G4D1|A0A5C2G4D1_HUMAN	62.11	22	0	0	0	0	14	14	0	0	0	0	0	8	0	0	0	0	0	0	0	0	0	0	0	0	0	0	0	0					0	0
1859	35234	D6R9P2|D6R9P2_HUMAN	60.74	22	0	0	0	0	22	0	0	0	11	0	0	11	11	0	0	0	0	0	0	0	0	0	0	0	0	0	0	0					8.5336E7				2.7155E5			3.4954E5	5.9205E5
2239	43557	A0A0B4J1Z5|A0A0B4J1Z5_HUMAN	56.03	22	0	22	0	0	0	0	0	0	0	22	0	0	0	0	0	0	0	0	0	0	0	0	0	0	0	0	0	0		1.905E6								1.4273E5
2413	36596	A0A5C2GAW3|A0A5C2GAW3_HUMAN	49.50	22	0	0	0	9	13	0	0	0	0	0	0	0	0	0	0	0	0	0	0	0	0	0	0	0	0	0	0	0				2.0523E6
491	29477	A0A1A3M9Q3|A0A1A3M9Q3_9MYCO	131.04	21	4	0	0	3	3	3	4	8	8	7	8	8	7	4	19	7	8	3	3	7	5	3	3	0	0	4	0	3															4.7695E5
377	26668	C0JYY2|C0JYY2_HUMAN	258.55	21	0	1	0	1	0	0	0	0	4	10	1	16	0	0	0	0	0	0	0	0	0	0	0	0	0	0	0	0		2.409E6	1.2021E4	1.1166E6					2.4102E6	2.5116E7	1.436E6	7.9747E7
1073	27985	A0A7P0TAN7|A0A7P0TAN7_HUMAN	143.17	21	0	4	3	6	6	5	17	8	2	2	8	0	2	0	0	0	2	0	0	0	0	0	0	0	0	0	0	0		1.283E7	6.4042E6	2.832E7	1.4085E7	2.4448E7	2.7103E7	1.9709E6	8.7789E5	3.1858E5	6.0844E6		1.5373E5				1.0817E5
1073	27987	F5GZS6|F5GZS6_HUMAN	143.17	21	0	5	3	7	7	5	18	8	2	2	8	0	2	0	0	0	2	0	0	0	0	0	0	0	0	0	0	0		1.283E7	6.4042E6	2.832E7	1.4085E7	2.4448E7	2.7103E7	1.9709E6	8.7789E5	3.1858E5	6.0844E6		1.5373E5				1.0817E5
1073	27988	A0A7P0Z4A0|A0A7P0Z4A0_HUMAN	143.17	21	0	4	3	6	6	5	18	8	2	2	8	0	2	0	0	0	2	0	0	0	0	0	0	0	0	0	0	0		1.283E7	6.4042E6	2.832E7	1.4085E7	2.4448E7	2.7103E7	1.9709E6	8.7789E5	3.1858E5	6.0844E6		1.5373E5				1.0817E5
1255	28405	D3DNU8|D3DNU8_HUMAN	136.31	21	0	3	3	11	0	3	0	0	4	0	4	18	4	0	7	0	0	0	0	0	0	0	0	0	0	0	0	0		4.262E5	3.1524E5	4.6427E5		1.0091E5			1.3365E6		6.1095E6	2.1496E7	5.8836E5		1.3173E6
526	27861	Q53FJ5|Q53FJ5_HUMAN	134.42	21	0	0	7	2	0	8	4	4	4	5	19	11	18	0	17	9	8	3	0	2	0	0	3	0	0	0	0	0			5.2778E7	0		1.1792E8	1.0922E7	3.6378E6	3.2087E6	9.2936E6	1.2875E8	1.8358E7	3.7103E7		5.2432E7	3.0606E6	2.7929E6
526	27862	A0A024QZQ2|A0A024QZQ2_HUMAN	134.42	21	0	0	7	2	0	8	4	4	4	5	19	11	18	0	17	9	8	3	0	2	0	0	3	0	0	0	0	0			5.2778E7	0		1.1792E8	1.0922E7	3.6378E6	3.2087E6	9.2936E6	1.2875E8	1.8358E7	3.7103E7		5.2432E7	3.0606E6	2.7929E6
526	27863	Q59EN5|Q59EN5_HUMAN	134.42	21	0	0	7	2	0	8	4	4	4	5	19	11	18	0	16	9	8	3	0	2	0	0	3	0	0	0	0	0			5.2778E7	0		1.1792E8	1.0922E7	3.6378E6	3.2087E6	9.2936E6	1.2875E8	1.8358E7	3.7103E7		5.2432E7	3.0606E6	2.7929E6
1129	30311	A8K669|A8K669_HUMAN	127.35	21	0	0	0	7	18	7	0	5	0	7	11	7	4	0	4	4	11	0	0	0	0	0	0	0	0	0	0	0				9.928E6	3.4508E7	1.3616E7		1.0823E6		1.0925E5	1.6305E6	1.0203E6	7.5422E5		7.5002E5	1.5862E5	1.3736E6
1129	30315	Q53XC6|Q53XC6_HUMAN	127.35	21	0	0	0	7	18	7	0	5	0	7	11	7	4	0	4	4	11	0	0	0	0	0	0	0	0	0	0	0				9.928E6	3.4508E7	1.3616E7		1.0823E6		1.0925E5	1.6305E6	1.0203E6	7.5422E5		7.5002E5	1.5862E5	1.3736E6
1129	30316	Q6I9U9|Q6I9U9_HUMAN	127.35	21	0	0	0	7	18	7	0	5	0	7	11	7	4	0	4	4	11	0	0	0	0	0	0	0	0	0	0	0				9.928E6	3.4508E7	1.3616E7		1.0823E6		1.0925E5	1.6305E6	1.0203E6	7.5422E5		7.5002E5	1.5862E5	1.3736E6
1278	29720	A0A024R9J4|A0A024R9J4_HUMAN	127.32	21	0	5	0	0	10	5	4	0	0	4	9	4	9	0	4	0	0	0	0	0	0	0	7	0	0	0	0	0		1.1343E6			2.7548E7	2.8752E5	4.818E6			2.0602E5	8.3857E6	0	9.1141E5		6.9517E5
1921	29264	A0A562FNZ9|A0A562FNZ9_MICLU	125.44	21	0	0	0	0	0	0	0	0	0	0	0	0	0	0	0	0	21	0	0	0	0	0	0	0	0	0	0	0																	3.4846E5
1545	28813	A0A024R9P6|A0A024R9P6_HUMAN	124.26	21	0	0	0	0	0	0	0	0	0	11	21	0	0	0	0	6	0	0	0	0	0	0	0	0	0	0	0	0										2.0553E6	2.2757E7					3.4608E5
1855	28755	A0A509Y4R0|A0A509Y4R0_MICLU	123.69	21	0	0	0	0	0	0	0	0	0	0	0	0	0	0	0	0	21	0	0	0	0	0	0	0	0	0	0	0																	1.7558E5
1855	28756	A0A5E8QDI1|A0A5E8QDI1_MICLU	123.69	21	0	0	0	0	0	0	0	0	0	0	0	0	0	0	0	0	21	0	0	0	0	0	0	0	0	0	0	0																	1.7558E5
1855	28757	A0A653IWN0|A0A653IWN0_9MICC	123.69	21	0	0	0	0	0	0	0	0	0	0	0	0	0	0	0	0	21	0	0	0	0	0	0	0	0	0	0	0																	1.7558E5
1855	28758	A0A7W3SMD2|A0A7W3SMD2_9MICC	123.69	21	0	0	0	0	0	0	0	0	0	0	0	0	0	0	0	0	21	0	0	0	0	0	0	0	0	0	0	0																	1.7558E5
1855	28759	A0A5F0UJL3|A0A5F0UJL3_9MICC	123.69	21	0	0	0	0	0	0	0	0	0	0	0	0	0	0	0	0	21	0	0	0	0	0	0	0	0	0	0	0																	1.7558E5
1855	28760	A0A2N6RSJ4|A0A2N6RSJ4_MICLU	123.69	21	0	0	0	0	0	0	0	0	0	0	0	0	0	0	0	0	21	0	0	0	0	0	0	0	0	0	0	0																	1.7558E5
1855	28761	A0A1F1KEE1|A0A1F1KEE1_9MICC	123.69	21	0	0	0	0	0	0	0	0	0	0	0	0	0	0	0	0	21	0	0	0	0	0	0	0	0	0	0	0																	1.7558E5
1855	28762	A0A5F0I856|A0A5F0I856_9MICC	123.69	21	0	0	0	0	0	0	0	0	0	0	0	0	0	0	0	0	21	0	0	0	0	0	0	0	0	0	0	0																	1.7558E5
1855	28763	A0A229HQ00|A0A229HQ00_9MICC	123.69	21	0	0	0	0	0	0	0	0	0	0	0	0	0	0	0	0	21	0	0	0	0	0	0	0	0	0	0	0																	1.7558E5
1855	28764	A0A1F1T6X8|A0A1F1T6X8_9MICC	123.69	21	0	0	0	0	0	0	0	0	0	0	0	0	0	0	0	0	21	0	0	0	0	0	0	0	0	0	0	0																	1.7558E5
1855	28765	A0A366DDN4|A0A366DDN4_9MICC	123.69	21	0	0	0	0	0	0	0	0	0	0	0	0	0	0	0	0	21	0	0	0	0	0	0	0	0	0	0	0																	1.7558E5
1855	28766	A0A031GDR2|A0A031GDR2_MICLU	123.69	21	0	0	0	0	0	0	0	0	0	0	0	0	0	0	0	0	21	0	0	0	0	0	0	0	0	0	0	0																	1.7558E5
1855	28767	A0A653R7D0|A0A653R7D0_MICLU	123.69	21	0	0	0	0	0	0	0	0	0	0	0	0	0	0	0	0	21	0	0	0	0	0	0	0	0	0	0	0																	1.7558E5
1855	28768	A0A562FTL1|A0A562FTL1_MICLU	123.69	21	0	0	0	0	0	0	0	0	0	0	0	0	0	0	0	0	21	0	0	0	0	0	0	0	0	0	0	0																	1.7558E5
1855	28769	A0A2I1XRZ3|A0A2I1XRZ3_MICLU	123.69	21	0	0	0	0	0	0	0	0	0	0	0	0	0	0	0	0	21	0	0	0	0	0	0	0	0	0	0	0																	1.7558E5
1855	28771	A0A4Q9KDB7|A0A4Q9KDB7_9ACTN	123.69	21	0	0	0	0	0	0	0	0	0	0	0	0	0	0	0	0	21	0	0	0	0	0	0	0	0	0	0	0																	1.7558E5
1855	28775	A0A410XP55|A0A410XP55_MICLU	123.69	21	0	0	0	0	0	0	0	0	0	0	0	0	0	0	0	0	21	0	0	0	0	0	0	0	0	0	0	0																	1.7558E5
1855	28776	A0A1R4I9U9|A0A1R4I9U9_MICLU	123.69	21	0	0	0	0	0	0	0	0	0	0	0	0	0	0	0	0	21	0	0	0	0	0	0	0	0	0	0	0																	1.7558E5
1855	28777	C5C8I4|C5C8I4_MICLC	123.69	21	0	0	0	0	0	0	0	0	0	0	0	0	0	0	0	0	21	0	0	0	0	0	0	0	0	0	0	0																	1.7558E5
1855	28778	A0A378NP22|A0A378NP22_MICLU	123.69	21	0	0	0	0	0	0	0	0	0	0	0	0	0	0	0	0	21	0	0	0	0	0	0	0	0	0	0	0																	1.7558E5
1200	28399	A0A6Q8PHA5|A0A6Q8PHA5_HUMAN	121.04	21	0	0	0	0	0	0	0	17	15	11	0	3	0	0	0	0	3	6	0	0	0	0	0	0	0	0	0	0								9.072E6	1.6615E7	3.0722E6		0					1.4509E5
1854	28688	A0A7X9MX82|A0A7X9MX82_MICLU	120.53	21	0	0	0	0	0	0	0	0	0	0	0	0	0	0	0	0	21	0	0	0	0	0	0	0	0	0	0	0																	2.2821E5
784	30368	A0A323TKZ0|A0A323TKZ0_9GAMM	118.91	21	0	0	2	2	0	2	12	12	15	6	8	6	5	0	2	5	19	5	0	5	0	0	2	2	0	0	0	2																	5.1031E5
1822	28749	B4DDT3|B4DDT3_HUMAN	116.54	21	0	0	0	0	0	0	0	0	0	0	0	21	0	0	0	0	0	0	0	0	0	0	0	0	0	0	0	0												3.9353E6
1173	28820	C9JGI3|C9JGI3_HUMAN	115.98	21	0	0	0	0	0	0	0	3	0	11	9	7	15	0	8	6	14	0	0	3	0	0	0	0	0	0	0	0								9.6753E5		6.6036E6	9.4343E6	1.5961E6	4.8173E6		1.1089E6	7.7792E4	2.2887E6
1683	28643	Q5JWQ4|Q5JWQ4_HUMAN	114.52	21	0	0	0	0	0	0	0	0	0	6	17	0	0	0	0	1	0	0	0	0	0	0	0	0	0	0	0	0										6.6438E5	3.9487E6					1.056E5
1559	30600	B4DWN1|B4DWN1_HUMAN	111.45	21	0	0	0	0	0	0	0	0	0	7	18	11	0	0	0	15	7	0	0	0	0	0	0	0	0	0	0	0										7.5554E5	1.3537E7	5.3785E5				1.2632E6	2.5552E5
1168	30282	B4DWQ9|B4DWQ9_HUMAN	110.43	21	0	0	0	0	0	7	7	7	7	0	0	0	11	0	21	10	11	0	0	0	0	0	0	0	0	0	0	0						0	0	7.8725E4	0				1.6746E6		1.8471E6	4.7099E5	1.0588E6
1777	29392	B7Z1L4|B7Z1L4_HUMAN	108.46	21	0	0	0	0	0	0	0	0	0	0	5	3	2	0	2	0	17	0	0	0	0	0	0	0	0	0	0	0											8.7116E5	6.0969E4					2.9391E6
1647	30294	A0A1B0GWI2|A0A1B0GWI2_HUMAN	106.88	21	0	0	0	0	0	0	15	3	0	0	0	0	0	0	4	21	4	0	0	0	0	0	0	0	0	0	0	0							6.9711E6	6.9472E5							1.3089E5	2.3527E6	0
1335	30848	B4DWS9|B4DWS9_HUMAN	105.08	21	0	0	0	0	0	0	0	0	0	10	10	13	18	0	10	13	0	0	0	0	0	0	0	0	0	0	0	0																1.3031E5
1308	29910	A0A1W2PQR6|A0A1W2PQR6_HUMAN	104.82	21	0	0	0	0	0	9	7	0	0	12	3	3	12	0	18	7	5	0	0	0	0	0	0	0	0	0	0	0						2.6306E7	1.5761E6			1.0265E6	6.2283E5	1.0249E5	1.3637E6		2.7683E6	1.0325E5	5.1088E5
881	31743	B4E1U9|B4E1U9_HUMAN	101.32	21	0	0	0	0	0	0	0	7	7	16	11	21	17	0	21	16	21	0	0	0	0	0	0	0	0	0	0	0								2.3674E6	3.168E5	2.4345E6	2.8246E6	4.2365E6	3.0934E6		6.9868E6	2.3648E6	4.6402E6
1791	33509	A0A087WVN4|A0A087WVN4_HUMAN	96.47	21	0	0	0	4	21	0	0	0	0	0	0	0	0	0	0	7	7	0	0	0	0	0	0	0	0	0	0	0					3.2953E6											4.4595E5	2.2079E5
2029	32458	Q9NWJ5|Q9NWJ5_HUMAN	95.72	21	0	11	0	0	0	0	0	0	0	10	0	0	0	0	6	0	0	0	0	0	0	0	0	0	0	0	0	0		3.6676E7								3.6173E5					6.2361E4
1902	32408	I1SRC5|I1SRC5_HUMAN	90.58	21	0	0	0	0	0	0	0	0	0	0	0	8	0	0	12	4	4	0	0	0	0	0	0	0	0	0	0	0												3.5566E5			3.9391E5	8.9872E4	1.506E5
1258	31357	A0A024R3U9|A0A024R3U9_HUMAN	87.11	21	0	0	0	0	0	0	5	5	5	5	16	5	11	0	5	17	5	0	0	0	0	0	0	0	0	0	0	0											8.1854E5		2.2069E5			8.8335E4
1258	31358	Q53GC2|Q53GC2_HUMAN	87.11	21	0	0	0	0	0	0	5	5	5	5	16	5	11	0	5	17	5	0	0	0	0	0	0	0	0	0	0	0											8.1854E5		2.2069E5			8.8335E4
1258	32578	A0A0A1HAV9|A0A0A1HAV9_HUMAN	87.11	21	0	0	0	0	0	0	5	5	5	5	16	5	12	0	5	17	5	0	0	0	0	0	0	0	0	0	0	0											8.1854E5		2.2069E5			8.8335E4
1879	37247	C9J6H5|C9J6H5_HUMAN	84.22	21	0	0	0	0	0	0	0	0	0	12	21	12	0	0	12	12	0	0	0	0	0	0	0	0	0	0	0	0										6.2547E4	4.2396E6	1.2592E5			0	8.52E4
2126	32381	Q6UY50|Q6UY50_HUMAN	81.27	21	0	0	0	0	0	0	0	0	21	4	0	0	0	0	0	0	0	0	0	0	0	0	0	0	0	0	0	0									2.9017E6	4.4452E5
1800	32164	A0A8D9ZR95|A0A8D9ZR95_CUTAC	80.27	21	0	0	0	0	0	0	0	0	0	9	0	0	5	0	16	0	16	0	0	0	0	0	0	0	0	0	0	0										1.3854E6			9.8694E5		2.8704E6		8.3777E5
1857	32304	Q53SV8|Q53SV8_HUMAN	78.73	21	0	0	0	0	0	0	0	0	0	3	21	0	0	0	0	7	0	0	0	0	0	0	0	0	0	0	0	0										1.4576E6	5.3909E6					1.5897E6
1579	37623	A0A7S5BZA0|A0A7S5BZA0_HUMAN	78.10	21	0	12	12	13	19	19	0	12	12	0	12	0	0	0	12	0	0	0	0	0	0	0	0	0	0	0	0	0					2.3977E6	8.6198E5
1786	33888	Q6FH17|Q6FH17_HUMAN	75.52	21	0	0	0	0	0	0	0	0	0	6	0	9	6	0	15	0	15	0	0	6	0	0	0	0	0	0	0	0										3.8347E4		3.3908E5	2.8296E5		1.6649E6		9.1346E5
1786	33889	Q5U025|Q5U025_HUMAN	75.52	21	0	0	0	0	0	0	0	0	0	6	0	9	6	0	15	0	15	0	0	6	0	0	0	0	0	0	0	0										3.8347E4		3.3908E5	2.8296E5		1.6649E6		9.1346E5
1135	34482	F8W0V3|F8W0V3_HUMAN	75.35	21	0	9	9	0	0	0	9	0	0	21	21	6	15	0	15	15	9	0	0	0	0	0	0	0	0	0	0	0		6.6285E6	1.5633E7				9.7653E6			1.2543E7	1.506E8	4.9075E5	2.1582E6		1.7464E6	4.1809E6	1.4993E5
1494	38221	H0Y8X4|H0Y8X4_HUMAN	75.28	21	0	0	0	14	21	14	14	14	0	0	0	0	0	0	0	0	0	0	0	0	0	0	0	0	0	0	0	0				5.4439E6	2.3746E7	8.2587E6	0	1.3171E5
2022	36982	D6RJC5|D6RJC5_HUMAN	71.29	21	0	21	0	0	0	0	0	0	0	0	21	0	0	0	0	0	0	0	0	0	0	0	0	0	0	0	0	0		1.275E7									6.4391E6
1992	34273	I3L297|I3L297_HUMAN	70.31	21	0	0	0	0	0	0	0	5	0	0	0	13	0	0	8	8	0	0	0	0	0	0	0	0	0	0	0	0								1.2539E5				2.5311E5			3.7113E5	0
1510	36744	A0A5C2GI16|A0A5C2GI16_HUMAN	63.01	21	0	6	6	21	19	0	0	6	6	0	6	0	6	0	6	0	6	0	0	0	0	0	0	0	0	0	0	0				3.5501E6
2299	38711	A0A5C2GSW5|A0A5C2GSW5_HUMAN	62.11	21	0	0	0	0	14	14	0	0	0	0	0	7	0	0	0	0	0	0	0	0	0	0	0	0	0	0	0	0					0	0
1803	43881	I3L484|I3L484_HUMAN	60.13	21	0	0	0	21	0	0	0	0	0	21	21	21	21	0	21	21	0	0	0	0	0	0	0	0	0	0	0	0				0						5.5995E5	1.6319E7	1.451E6	1.4333E6		5.1744E6	1.2067E5
2245	42978	E5RJP7|E5RJP7_HUMAN	57.54	21	0	0	0	0	13	0	0	0	0	0	21	0	0	0	0	0	0	0	0	0	0	0	0	0	0	0	0	0					3.5888E6						1.3339E5
2225	38964	A0A0F7SYT0|A0A0F7SYT0_HUMAN	53.25	21	0	0	0	21	0	0	0	0	14	0	0	0	0	0	0	0	0	0	0	0	0	0	0	0	0	0	0	0				5.048E6					0
1880	43437	B3KR40|B3KR40_HUMAN	51.24	21	0	0	0	0	0	0	0	21	21	0	21	0	21	0	0	21	21	0	0	0	0	0	0	0	0	0	0	0								9.1165E5	1.0782E6		0		0			4.9379E5	8.7832E5
634	33942	A0A8G7GPJ3|A0A8G7GPJ3_PSEAI	119.58	20	20	0	0	0	0	0	0	0	0	0	0	0	0	20	0	0	0	0	15	6	9	0	0	0	0	20	15	15	1.3843E7													1.3843E7
1080	30131	A0A1A2AX86|A0A1A2AX86_9MYCO	99.35	20	2	0	0	0	0	0	1	4	9	3	13	3	3	2	5	2	3	0	0	2	2	0	0	0	0	2	0	0											1.6109E6
541	26483	Q59EZ3|Q59EZ3_HUMAN	212.69	20	0	0	0	4	0	0	15	1	4	1	8	0	0	0	1	5	0	0	0	0	0	0	0	0	0	0	0	0		1.5003E7	0	7.3796E6	2.6672E6		4.914E7	1.5836E6	4.8977E6	2.0824E5	8.0723E6	1.3045E5	8.9067E4		1.9029E5	2.45E6	7.2246E4
868	27573	A8K6H1|A8K6H1_HUMAN	151.57	20	0	0	1	0	0	0	0	3	0	8	17	4	1	0	2	8	6	0	0	0	0	0	0	0	0	0	0	0											0
868	27574	A0A024RAR8|A0A024RAR8_HUMAN	151.57	20	0	0	1	0	0	0	0	3	0	8	17	4	1	0	2	8	6	0	0	0	0	0	0	0	0	0	0	0											0
868	27575	A0A0A7E6I2|A0A0A7E6I2_HUMAN	151.57	20	0	0	1	0	0	0	0	3	0	8	17	4	1	0	2	8	6	0	0	0	0	0	0	0	0	0	0	0											0
572	27765	A0A0B2EW91|A0A0B2EW91_9BACL	150.73	20	0	1	0	3	7	0	0	9	0	12	12	11	10	0	10	6	7	4	1	4	0	0	3	0	0	0	0	0					2.3979E6
726	27831	A0A024R9R3|A0A024R9R3_HUMAN	145.97	20	0	14	0	0	10	3	4	0	0	6	9	7	9	0	5	7	1	0	0	0	0	0	0	0	0	0	0	0		5.1582E6			1.618E8	7.3148E5	1.6549E6			5.0033E6	2.0166E7	7.8493E6	3.1497E6		1.2051E6	3.9291E6	0
908	27757	B2RMS9|B2RMS9_HUMAN	145.37	20	0	5	0	7	0	1	0	0	2	5	10	12	1	0	1	0	0	1	0	0	0	0	0	0	0	0	0	0		9.3325E6		1.5774E7		6.525E5			5.3835E5	1.0598E6	1.2055E7	1.6996E7	2.804E5		4.5812E5
908	27758	B7ZKJ8|B7ZKJ8_HUMAN	145.37	20	0	5	0	7	0	1	0	0	2	4	10	12	1	0	1	0	0	1	0	0	0	0	0	0	0	0	0	0		9.3325E6		1.5774E7		6.525E5			5.3835E5	1.0598E6	1.2055E7	1.6996E7	2.804E5		4.5812E5
1073	27986	A0A7P0Z4P5|A0A7P0Z4P5_HUMAN	143.17	20	0	4	3	6	6	5	17	7	2	2	7	0	2	0	0	0	2	0	0	0	0	0	0	0	0	0	0	0		1.283E7	6.4042E6	2.832E7	1.4085E7	2.4448E7	2.7103E7	1.9709E6	8.7789E5	3.1858E5	6.0844E6		1.5373E5				1.0817E5
1073	28003	J3KPF3|J3KPF3_HUMAN	143.17	20	0	4	3	6	6	5	17	8	2	2	8	0	2	0	0	0	2	0	0	0	0	0	0	0	0	0	0	0		1.283E7	6.4042E6	2.832E7	1.4085E7	2.4448E7	2.7103E7	1.9709E6	8.7789E5	3.1858E5	6.0844E6		1.5373E5				1.0817E5
494	27962	B0YJ88|B0YJ88_HUMAN	141.82	20	0	0	0	2	0	0	0	10	2	6	5	17	16	0	20	11	12	0	0	1	0	0	0	0	0	0	0	0												6.054E4	1.9747E5		6.2304E5
494	27966	A0A2R8Y5S7|A0A2R8Y5S7_HUMAN	141.82	20	0	0	0	2	0	0	0	10	2	6	5	17	16	0	20	11	12	0	0	1	0	0	0	0	0	0	0	0												6.054E4	1.9747E5		6.2304E5
1081	28403	B3KNN9|B3KNN9_HUMAN	137.47	20	0	0	0	2	0	12	5	12	7	2	16	10	0	0	2	0	7	0	0	0	0	0	0	0	0	0	0	0				4.7755E6		7.4327E6	5.5451E5	1.6048E6	4.4537E5	1.3591E5	1.0042E7	5.5421E5			2.3579E5		6.6607E5
928	27713	B2R5M9|B2R5M9_HUMAN	130.93	20	0	0	0	0	0	0	0	2	0	7	19	4	5	0	5	10	5	0	0	0	0	0	0	0	0	0	0	0								0		2.0951E6	2.2111E7	2.369E5	7.2713E5		1.1075E6	1.9425E6	7.3299E5
1314	28899	B2R7D2|B2R7D2_HUMAN	128.22	20	0	0	0	0	0	0	5	5	0	13	10	0	3	0	6	7	6	0	0	0	0	0	0	0	0	0	0	0							1.2164E6	4.0828E5		3.5436E6	1.1218E7		1.445E5		7.213E5	4.5717E5	2.0802E5
1921	29183	A0A5E8QD14|A0A5E8QD14_MICLU	125.44	20	0	0	0	0	0	0	0	0	0	0	0	0	0	0	0	0	20	0	0	0	0	0	0	0	0	0	0	0																	3.4846E5
1921	29184	C5C9I9|C5C9I9_MICLC	125.44	20	0	0	0	0	0	0	0	0	0	0	0	0	0	0	0	0	20	0	0	0	0	0	0	0	0	0	0	0																	3.4846E5
1921	29185	A0A5F0UKA1|A0A5F0UKA1_9MICC	125.44	20	0	0	0	0	0	0	0	0	0	0	0	0	0	0	0	0	20	0	0	0	0	0	0	0	0	0	0	0																	3.4846E5
1921	29186	A0A1R4JYJ1|A0A1R4JYJ1_MICLU	125.44	20	0	0	0	0	0	0	0	0	0	0	0	0	0	0	0	0	20	0	0	0	0	0	0	0	0	0	0	0																	3.4846E5
1921	29225	A0A4Y9H653|A0A4Y9H653_9MICC	125.44	20	0	0	0	0	0	0	0	0	0	0	0	0	0	0	0	0	20	0	0	0	0	0	0	0	0	0	0	0																	3.4846E5
1921	29253	A0A1M7A1J3|A0A1M7A1J3_MICLU	125.44	20	0	0	0	0	0	0	0	0	0	0	0	0	0	0	0	0	20	0	0	0	0	0	0	0	0	0	0	0																	3.4846E5
1921	29261	A0A7X9MXK5|A0A7X9MXK5_MICLU	125.44	20	0	0	0	0	0	0	0	0	0	0	0	0	0	0	0	0	20	0	0	0	0	0	0	0	0	0	0	0																	3.4846E5
1921	29265	A0A2I1XXJ4|A0A2I1XXJ4_MICLU	125.44	20	0	0	0	0	0	0	0	0	0	0	0	0	0	0	0	0	20	0	0	0	0	0	0	0	0	0	0	0																	3.4846E5
1921	29266	D3LP20|D3LP20_MICLU	125.44	20	0	0	0	0	0	0	0	0	0	0	0	0	0	0	0	0	20	0	0	0	0	0	0	0	0	0	0	0																	3.4846E5
1921	29267	A0A2A9K6R4|A0A2A9K6R4_9MICC	125.44	20	0	0	0	0	0	0	0	0	0	0	0	0	0	0	0	0	20	0	0	0	0	0	0	0	0	0	0	0																	3.4846E5
1921	29268	A0A5F0IB77|A0A5F0IB77_9MICC	125.44	20	0	0	0	0	0	0	0	0	0	0	0	0	0	0	0	0	20	0	0	0	0	0	0	0	0	0	0	0																	3.4846E5
1700	30461	H0YE88|H0YE88_HUMAN	124.99	20	0	0	0	0	16	0	0	0	0	4	6	0	2	0	0	0	0	0	0	0	0	0	0	0	0	0	0	0					9.8795E7					1.1357E5	6.7315E5		8.8591E5
2027	29214	A0A7Y3IGJ1|A0A7Y3IGJ1_MICLU	122.99	20	0	0	0	0	0	0	0	0	0	0	0	0	0	0	0	0	20	0	0	0	0	0	0	0	0	0	0	0																	6.0513E4
2027	29215	A0A229HLL2|A0A229HLL2_9MICC	122.99	20	0	0	0	0	0	0	0	0	0	0	0	0	0	0	0	0	20	0	0	0	0	0	0	0	0	0	0	0																	6.0513E4
2027	29297	A0A3S0VXF1|A0A3S0VXF1_9MICC	122.99	20	0	0	0	0	0	0	0	0	0	0	0	0	0	0	0	0	20	0	0	0	0	0	0	0	0	0	0	0																	6.0513E4
2027	29298	A0A509Y489|A0A509Y489_MICLU	122.99	20	0	0	0	0	0	0	0	0	0	0	0	0	0	0	0	0	20	0	0	0	0	0	0	0	0	0	0	0																	6.0513E4
1200	28401	E7ETE2|E7ETE2_HUMAN	121.04	20	0	0	0	0	0	0	0	16	14	11	0	3	0	0	0	0	3	5	0	0	0	0	0	0	0	0	0	0								9.072E6	1.6615E7	3.0722E6		0					1.4509E5
1200	28444	A0A6Q8PF47|A0A6Q8PF47_HUMAN	121.04	20	0	0	0	0	0	0	0	16	14	11	0	3	0	0	0	0	3	5	0	0	0	0	0	0	0	0	0	0								9.072E6	1.6615E7	3.0722E6		0					1.4509E5
1173	28822	B2RBL3|B2RBL3_HUMAN	115.98	20	0	0	0	0	0	0	0	3	0	11	8	7	14	0	8	6	13	0	0	3	0	0	0	0	0	0	0	0								9.6753E5		6.6036E6	9.4343E6	1.5961E6	4.8173E6		1.1089E6	7.7792E4	2.2887E6
1173	28823	E5KRG5|E5KRG5_HUMAN	115.98	20	0	0	0	0	0	0	0	3	0	11	8	7	14	0	8	6	13	0	0	3	0	0	0	0	0	0	0	0								9.6753E5		6.6036E6	9.4343E6	1.5961E6	4.8173E6		1.1089E6	7.7792E4	2.2887E6
1458	28409	A0A140VJL2|A0A140VJL2_HUMAN	113.73	20	0	0	0	0	0	0	0	0	0	4	18	4	0	0	0	0	0	4	0	0	0	0	0	0	0	0	0	0										1.3038E6	1.3778E7	1.7672E6
1777	29381	A0A140VJK9|A0A140VJK9_HUMAN	108.46	20	0	0	0	0	0	0	0	0	0	0	4	3	2	0	2	0	16	0	0	0	0	0	0	0	0	0	0	0											8.7116E5	6.0969E4					2.9391E6
1308	29908	A0A1W2PS43|A0A1W2PS43_HUMAN	104.82	20	0	0	0	0	0	8	6	0	0	11	3	3	12	0	17	7	5	0	0	0	0	0	0	0	0	0	0	0						2.6306E7	1.5761E6			1.0265E6	6.2283E5	1.0249E5	1.3637E6		2.7683E6	1.0325E5	5.1088E5
1308	29911	A0A1W2PQB7|A0A1W2PQB7_HUMAN	104.82	20	0	0	0	0	0	9	6	0	0	11	3	3	12	0	18	7	5	0	0	0	0	0	0	0	0	0	0	0						2.6306E7	1.5761E6			1.0265E6	6.2283E5	1.0249E5	1.3637E6		2.7683E6	1.0325E5	5.1088E5
1297	30209	F8VWW8|F8VWW8_HUMAN	104.71	20	0	0	0	0	0	0	0	4	0	4	9	11	9	0	14	3	11	0	0	0	0	0	0	0	0	0	0	0								8.7068E4		2.2001E5	2.6266E5	4.8266E5	1.3407E6		2.9045E6	3.1219E5	2.0578E5
1489	30420	C9J8Z4|C9J8Z4_HUMAN	101.38	20	0	0	3	0	0	0	6	6	0	3	20	3	3	0	3	3	6	0	0	0	0	0	0	0	0	0	0	0			2.9004E6				2.8364E5	1.3865E5		3.431E5	2.2443E7	4.8496E5	3.1266E5		3.123E5	1.592E5	8.861E4
1381	30718	Q3KRA7|Q3KRA7_HUMAN	100.10	20	0	5	0	0	0	0	0	0	0	5	17	20	3	0	3	0	0	5	0	0	0	0	0	0	0	0	0	0		2.0745E6								2.1761E6	2.2416E7	2.1501E7	4.6708E5		3.4771E5
2034	32119	A0A384MDK7|A0A384MDK7_HUMAN	91.00	20	0	0	0	0	0	0	0	0	0	0	20	0	0	0	0	4	0	0	0	0	0	0	0	0	0	0	0	0											6.194E6					9.2407E4
1313	32767	B4DMT8|B4DMT8_HUMAN	90.92	20	0	0	0	0	0	0	0	5	5	10	20	14	20	0	20	0	10	0	0	5	0	0	0	0	0	0	0	0											6.2666E4	8.538E4	6.7138E4		1.1667E5
1953	30421	A0A8I5KVZ0|A0A8I5KVZ0_HUMAN	88.11	20	0	0	0	0	0	0	0	0	0	0	18	0	0	0	0	0	0	0	0	0	0	0	2	0	0	0	0	0											1.8277E6
1618	33891	A0A0A6YYA0|A0A0A6YYA0_HUMAN	86.81	20	0	0	0	20	20	6	0	0	0	0	0	0	0	0	0	0	0	0	0	0	0	0	13	0	0	0	0	13				1.6112E6	5.4116E7	7.8505E6
1452	33579	B3KSV9|B3KSV9_HUMAN	86.24	20	0	0	0	0	0	0	0	15	0	0	0	15	20	0	15	5	10	0	0	0	0	0	0	0	0	0	0	0													2.3607E5				0
2089	31574	B7Z9S8|B7Z9S8_HUMAN	86.00	20	0	0	0	0	0	0	0	0	0	20	0	0	0	0	0	4	0	0	0	0	0	0	0	0	0	0	0	0										6.6472E5						2.6072E4
1702	33839	J3QRH5|J3QRH5_HUMAN	84.99	20	0	0	0	0	0	0	10	10	0	10	6	16	0	0	4	0	6	0	0	0	0	0	0	0	0	0	0	0							0	1.8148E5		3.1228E6	7.2789E5	1.5157E6			1.2381E5		7.2671E5
1371	36971	H0YGT2|H0YGT2_HUMAN	84.08	20	0	19	11	19	20	19	11	11	0	11	0	0	0	0	0	0	0	11	0	0	0	0	0	0	0	0	0	0		3.9932E7	1.9072E6	1.1113E7	5.7065E7	1.8512E7	1.7151E6	7.388E5		6.4923E4
2326	33746	A0A3S0VI74|A0A3S0VI74_9MICC	82.89	20	0	0	0	0	0	0	0	0	0	0	0	0	0	0	0	0	20	0	0	0	0	0	0	0	0	0	0	0																	8.8211E5
2276	34472	Q8TDY1|Q8TDY1_HUMAN	81.00	20	0	0	0	0	0	0	0	0	0	0	15	0	0	0	0	5	0	0	0	0	0	0	0	0	0	0	0	0											1.5731E6					3.8003E4
1792	36211	F8VZJ2|F8VZJ2_HUMAN	79.10	20	0	0	0	0	0	0	0	0	0	10	20	10	0	0	0	10	0	0	0	0	0	0	0	0	0	0	0	0										8.1837E6	1.6754E7	9.0241E5				4.9464E5
2162	34035	H0YDP9|H0YDP9_HUMAN	76.68	20	0	0	0	0	0	0	0	0	0	0	8	0	0	0	5	6	0	0	0	0	0	0	0	0	0	0	0	0											1.391E6				7.8596E4	1.3521E5
1929	35167	F5H2L1|F5H2L1_HUMAN	73.06	20	0	0	0	0	0	0	13	0	0	0	7	0	0	0	7	7	0	0	0	0	0	0	0	0	0	0	0	0							5.6112E5				4.7249E6				1.2665E6	2.3489E6
1672	34730	Q59FD7|Q59FD7_HUMAN	66.02	20	0	0	0	0	0	0	0	4	17	3	3	3	3	0	3	3	3	3	0	0	0	0	0	0	0	0	0	0									0
1747	38664	C9J8T4|C9J8T4_HUMAN	65.85	20	0	0	6	20	15	0	0	0	0	15	15	0	0	0	0	0	0	0	0	0	0	0	0	0	0	0	0	0			8.392E6	9.1621E6	4.7585E7					0	2.7134E6
1747	38665	C9JYN7|C9JYN7_HUMAN	65.85	20	0	0	5	20	15	0	0	0	0	15	15	0	0	0	0	0	0	0	0	0	0	0	0	0	0	0	0	0			8.392E6	9.1621E6	4.7585E7					0	2.7134E6
2235	37848	H3BND3|H3BND3_HUMAN	64.56	20	0	0	0	0	20	0	0	0	0	0	0	0	0	0	0	0	0	0	0	0	0	0	0	0	0	0	0	0					1.3339E7
2245	42979	E5RGD2|E5RGD2_HUMAN	57.54	20	0	0	0	0	12	0	0	0	0	0	20	0	0	0	0	0	0	0	0	0	0	0	0	0	0	0	0	0					3.5888E6						1.3339E5
1853	35280	A0A5C2FXG0|A0A5C2FXG0_HUMAN	54.41	20	0	13	0	13	13	13	0	0	20	7	0	0	0	0	0	0	0	0	0	0	0	0	0	0	0	0	0	0									1.0508E6	2.9029E5
1853	35309	A0A5C2FZE8|A0A5C2FZE8_HUMAN	54.41	20	0	13	0	13	13	13	0	0	20	7	0	0	0	0	0	0	0	0	0	0	0	0	0	0	0	0	0	0									1.0508E6	2.9029E5
2225	38966	A0A2U8J8L2|A0A2U8J8L2_HUMAN	53.25	20	0	0	0	20	0	0	0	0	13	0	0	0	0	0	0	0	0	0	0	0	0	0	0	0	0	0	0	0				5.048E6					0
536	37307	H0YID6|H0YID6_HUMAN	87.34	19	8	17	0	0	0	0	0	8	8	19	17	8	0	8	0	10	8	8	8	17	0	8	0	8	8	8	8	8	1.5563E5	7.5631E8						1.5454E6	7.8541E5	5.7495E8	9.3554E6	5.2726E6		1.5563E5		3.7303E6	1.2382E7
695	27818	A0A024R2W4|A0A024R2W4_HUMAN	160.26	19	0	0	0	0	0	0	4	0	0	2	18	11	10	0	11	13	7	0	0	0	0	0	0	0	0	0	0	0							1.762E6			2.1131E5	1.264E8	4.4229E6	2.5026E6		4.4555E6	7.9259E6	1.5313E6
683	28317	Q0II16|Q0II16_HUMAN	155.75	19	0	0	0	2	16	0	2	0	2	2	5	3	4	0	4	2	0	0	0	2	0	0	0	0	0	0	0	0				7.1839E6	2.9718E9		0		3.1541E4	2.4612E5	3.4894E6	1.3056E6	8.6673E6		3.646E6	1.4033E5
835	27387	A0A0A7E7X3|A0A0A7E7X3_HUMAN	154.58	19	0	0	1	0	0	0	0	4	0	8	16	4	1	0	2	8	7	0	0	0	0	0	0	0	0	0	0	0								0			1.7788E6						2.8657E5
996	27631	K9JA46|K9JA46_HUMAN	145.57	19	0	0	0	0	0	0	0	0	0	12	15	7	2	0	2	3	6	2	0	4	0	0	0	0	0	0	0	0										3.8107E6	5.4541E6	5.6652E4	7.8121E4		0	1.0656E5	0
508	28787	Q8N4D0|Q8N4D0_HUMAN	140.13	19	0	3	6	0	1	3	8	8	6	8	8	7	16	0	16	7	2	4	0	2	0	0	5	0	1	0	0	4							1.7674E5	1.2398E5	6.6182E4			9.6434E4	4.395E5		5.0528E5	5.0964E4
508	28788	A0A024R0K5|A0A024R0K5_HUMAN	140.13	19	0	3	6	0	1	3	8	8	6	8	8	7	16	0	16	7	2	4	0	2	0	0	5	0	1	0	0	4							1.7674E5	1.2398E5	6.6182E4			9.6434E4	4.395E5		5.0528E5	5.0964E4
508	28789	Q53G30|Q53G30_HUMAN	140.13	19	0	3	6	0	1	3	8	8	6	8	8	7	16	0	16	7	2	4	0	2	0	0	5	0	1	0	0	4							1.7674E5	1.2398E5	6.6182E4			9.6434E4	4.395E5		5.0528E5	5.0964E4
1276	28013	Q308M7|Q308M7_HUMAN	137.39	19	0	0	0	0	0	0	0	2	7	5	8	13	2	0	0	0	12	0	0	0	0	0	0	0	0	0	0	0											3.4256E5	5.0522E5
1276	28014	F8W6H5|F8W6H5_HUMAN	137.39	19	0	0	0	0	0	0	0	2	7	5	8	13	2	0	0	0	12	0	0	0	0	0	0	0	0	0	0	0											3.4256E5	5.0522E5
877	28623	B2R8I2|B2R8I2_HUMAN	134.25	19	0	4	0	6	0	0	0	0	10	15	13	13	6	0	7	0	3	3	0	0	0	0	0	0	0	0	0	0		0		7.4636E6					3.1676E6	1.88E7	1.2557E7	7.4925E6	5.7885E5		7.6125E5		5.1777E4
1605	29727	B2RE46|B2RE46_HUMAN	119.18	19	0	0	0	0	0	0	0	0	0	5	16	0	0	0	0	6	0	0	0	0	0	0	0	0	0	0	0	0										6.9209E5	3.7225E6					6.205E5
900	28624	A0A348GSH7|A0A348GSH7_HUMAN	118.80	19	0	2	0	0	0	0	0	2	19	10	14	12	8	0	6	5	2	5	0	0	0	0	0	0	0	0	0	0		2.6113E6						0	6.6593E7	1.9827E6	8.8029E6	2.0656E6	9.4228E5		1.2477E6	5.6914E5	0
1539	28439	B7Z8E7|B7Z8E7_HUMAN	117.84	19	0	0	0	0	0	0	0	0	0	3	17	0	0	0	3	3	0	0	0	0	0	0	0	0	0	0	0	0										0	7.4245E6				5.842E4	4.7065E5
1063	28904	E9PBY3|E9PBY3_HUMAN	116.59	19	0	2	5	0	0	0	0	0	0	11	19	4	7	0	14	14	4	0	0	0	0	0	0	0	0	0	0	0		4.0247E6	2.4308E6							2.1337E6	1.8587E7	9.3834E5	1.3966E6		2.1376E6	2.7057E6	7.2614E5
1780	29455	E3BAH5|E3BAH5_9MICO	115.51	19	0	0	0	0	0	0	0	3	0	16	0	0	0	0	0	0	6	0	0	0	0	0	0	0	0	0	0	0										6.8529E5
1433	29093	Q5JQI0|Q5JQI0_HUMAN	115.14	19	0	0	3	0	0	3	3	0	0	4	14	2	4	0	0	12	6	0	0	0	0	0	0	0	0	0	0	0			3.7491E5			6.534E5	4.1524E5			1.4914E5	8.6213E6	2.1464E5	2.6204E5			1.9205E6	2.4102E5
1433	29094	A8K4K1|A8K4K1_HUMAN	115.14	19	0	0	3	0	0	3	3	0	0	4	14	2	4	0	0	12	6	0	0	0	0	0	0	0	0	0	0	0			3.7491E5			6.534E5	4.1524E5			1.4914E5	8.6213E6	2.1464E5	2.6204E5			1.9205E6	2.4102E5
1683	28637	Q71SW6|Q71SW6_HUMAN	114.52	19	0	0	0	0	0	0	0	0	0	5	16	0	0	0	0	1	0	0	0	0	0	0	0	0	0	0	0	0										6.6438E5	3.9487E6					1.056E5
1683	28638	E7EX60|E7EX60_HUMAN	114.52	19	0	0	0	0	0	0	0	0	0	5	16	0	0	0	0	1	0	0	0	0	0	0	0	0	0	0	0	0										6.6438E5	3.9487E6					1.056E5
1134	34459	Q8NE91|Q8NE91_HUMAN	112.36	19	0	0	0	0	0	0	0	5	9	10	10	13	13	0	14	4	19	0	0	0	0	0	0	0	0	0	0	0								0	5.4108E5	2.8457E5	6.2601E5	1.2515E6	1.2824E6		1.2072E6	1.4569E6	2.0823E6
1559	30597	D6RBV2|D6RBV2_HUMAN	111.45	19	0	0	0	0	0	0	0	0	0	6	16	9	0	0	0	13	6	0	0	0	0	0	0	0	0	0	0	0										7.5554E5	1.3537E7	5.3785E5				1.2632E6	2.5552E5
1386	31215	Q4W5P3|Q4W5P3_HUMAN	109.06	19	0	0	0	0	0	0	6	0	4	16	16	7	2	0	0	8	0	0	0	0	0	0	0	0	0	0	0	0							6.0535E5		4.7459E4	3.4348E6	3.695E6	2.0434E6	3.612E5			7.3009E5
1142	29889	Q5U077|Q5U077_HUMAN	105.37	19	0	0	0	0	0	0	0	8	10	4	4	15	8	0	4	17	8	4	0	4	0	0	0	0	0	0	0	0								1.1832E5	1.2771E6			8.1379E5	9.1923E4			3.7715E5	9.5762E4
1142	29890	A0A5F9ZHM4|A0A5F9ZHM4_HUMAN	105.37	19	0	0	0	0	0	0	0	8	10	4	4	14	8	0	4	17	8	4	0	4	0	0	0	0	0	0	0	0								1.1832E5	1.2771E6			8.1379E5	9.1923E4			3.7715E5	9.5762E4
1308	29912	A0A024RDG6|A0A024RDG6_HUMAN	104.82	19	0	0	0	0	0	8	6	0	0	11	3	3	12	0	17	6	5	0	0	0	0	0	0	0	0	0	0	0						2.6306E7	1.5761E6			1.0265E6	6.2283E5	1.0249E5	1.3637E6		2.7683E6	1.0325E5	5.1088E5
1642	32370	B4DWC4|B4DWC4_HUMAN	103.35	19	0	0	0	0	0	0	0	0	0	5	7	11	12	0	12	7	0	0	0	0	0	0	0	0	0	0	0	0										3.0955E5	0	0	6.9994E5		1.0456E6	1.0819E4
1473	29893	A0A0S2Z5K6|A0A0S2Z5K6_HUMAN	102.67	19	0	0	0	0	0	0	0	0	0	9	15	5	5	0	5	0	2	0	0	0	0	0	0	0	0	0	0	0										3.1156E6	2.0653E7	1.2789E6	1.472E6		1.9831E6		3.4623E5
1749	31611	A0A085B1J6|A0A085B1J6_CUTAC	101.12	19	0	0	0	0	0	0	0	0	0	14	0	0	0	0	0	0	19	0	0	0	0	0	0	0	0	0	0	0										6.2125E5							6.1474E5
1749	31634	A0A828SF96|A0A828SF96_CUTAC	101.12	19	0	0	0	0	0	0	0	0	0	14	0	0	0	0	0	0	19	0	0	0	0	0	0	0	0	0	0	0										6.2125E5							6.1474E5
1749	31635	Q6A6W7|Q6A6W7_CUTAK	101.12	19	0	0	0	0	0	0	0	0	0	14	0	0	0	0	0	0	19	0	0	0	0	0	0	0	0	0	0	0										6.2125E5							6.1474E5
1749	31636	A0A2B7I5Z0|A0A2B7I5Z0_CUTAC	101.12	19	0	0	0	0	0	0	0	0	0	14	0	0	0	0	0	0	19	0	0	0	0	0	0	0	0	0	0	0										6.2125E5							6.1474E5
1749	31637	A0A8D9ZSI7|A0A8D9ZSI7_CUTAC	101.12	19	0	0	0	0	0	0	0	0	0	14	0	0	0	0	0	0	19	0	0	0	0	0	0	0	0	0	0	0										6.2125E5							6.1474E5
1749	31638	D1YEV7|D1YEV7_CUTAC	101.12	19	0	0	0	0	0	0	0	0	0	14	0	0	0	0	0	0	19	0	0	0	0	0	0	0	0	0	0	0										6.2125E5							6.1474E5
1749	31639	E6D9Y2|E6D9Y2_CUTAC	101.12	19	0	0	0	0	0	0	0	0	0	14	0	0	0	0	0	0	19	0	0	0	0	0	0	0	0	0	0	0										6.2125E5							6.1474E5
1500	32342	Q13280|Q13280_HUMAN	94.92	19	0	0	0	0	0	9	16	19	19	3	0	0	0	0	0	0	0	0	0	0	0	0	0	0	0	0	0	0						2.028E6	2.9891E6	8.2847E6	5.8288E6	0
1707	31780	A0A5F9ZH31|A0A5F9ZH31_HUMAN	94.43	19	0	5	0	0	19	0	0	0	0	0	0	0	3	0	0	0	0	0	0	0	0	0	0	0	0	0	0	0		3.1853E5			5.6228E7								9.8942E4
1416	30463	A0A0S2Z381|A0A0S2Z381_HUMAN	93.87	19	0	17	0	8	0	8	0	11	9	0	0	0	0	0	0	0	0	0	0	0	0	0	0	0	0	0	0	0		3.8543E6		3.4696E6		7.0423E6		1.4443E6	2.1149E5
1416	30464	X5D767|X5D767_HUMAN	93.87	19	0	17	0	8	0	8	0	11	9	0	0	0	0	0	0	0	0	0	0	0	0	0	0	0	0	0	0	0		3.8543E6		3.4696E6		7.0423E6		1.4443E6	2.1149E5
1842	31126	A0A087WY55|A0A087WY55_HUMAN	88.94	19	0	0	0	0	0	0	0	0	0	7	10	5	0	0	0	4	5	0	0	0	0	0	0	0	0	0	0	0										6.4097E5	1.0646E7	2.8861E5				7.0644E4	2.1864E5
2116	33140	A0A4Y9HAP3|A0A4Y9HAP3_9MICC	88.51	19	0	0	0	0	0	0	0	9	0	0	0	0	0	0	0	0	19	0	0	0	0	0	0	0	0	0	0	0								0									2.593E6
2116	33141	A0A031HSX8|A0A031HSX8_MICLU	88.51	19	0	0	0	0	0	0	0	9	0	0	0	0	0	0	0	0	19	0	0	0	0	0	0	0	0	0	0	0								0									2.593E6
2116	33142	A0A2I1XLP1|A0A2I1XLP1_MICLU	88.51	19	0	0	0	0	0	0	0	9	0	0	0	0	0	0	0	0	19	0	0	0	0	0	0	0	0	0	0	0								0									2.593E6
2116	33143	A0A1F1TIZ2|A0A1F1TIZ2_9MICC	88.51	19	0	0	0	0	0	0	0	9	0	0	0	0	0	0	0	0	19	0	0	0	0	0	0	0	0	0	0	0								0									2.593E6
2116	33144	A0A844LBU3|A0A844LBU3_9GAMM	88.51	19	0	0	0	0	0	0	0	9	0	0	0	0	0	0	0	0	19	0	0	0	0	0	0	0	0	0	0	0								0									2.593E6
2116	33145	A0A366DCA3|A0A366DCA3_9MICC	88.51	19	0	0	0	0	0	0	0	9	0	0	0	0	0	0	0	0	19	0	0	0	0	0	0	0	0	0	0	0								0									2.593E6
2116	33146	A0A229HDJ4|A0A229HDJ4_9MICC	88.51	19	0	0	0	0	0	0	0	9	0	0	0	0	0	0	0	0	19	0	0	0	0	0	0	0	0	0	0	0								0									2.593E6
2116	33147	A0A562FQ77|A0A562FQ77_MICLU	88.51	19	0	0	0	0	0	0	0	9	0	0	0	0	0	0	0	0	19	0	0	0	0	0	0	0	0	0	0	0								0									2.593E6
2116	33148	A0A1R4IZU4|A0A1R4IZU4_MICLU	88.51	19	0	0	0	0	0	0	0	9	0	0	0	0	0	0	0	0	19	0	0	0	0	0	0	0	0	0	0	0								0									2.593E6
2116	33149	D3LNP1|D3LNP1_MICLU	88.51	19	0	0	0	0	0	0	0	9	0	0	0	0	0	0	0	0	19	0	0	0	0	0	0	0	0	0	0	0								0									2.593E6
2116	33150	A0A3S0WRG8|A0A3S0WRG8_9MICC	88.51	19	0	0	0	0	0	0	0	9	0	0	0	0	0	0	0	0	19	0	0	0	0	0	0	0	0	0	0	0								0									2.593E6
2116	33151	A0A151D3Y3|A0A151D3Y3_9MICC	88.51	19	0	0	0	0	0	0	0	9	0	0	0	0	0	0	0	0	19	0	0	0	0	0	0	0	0	0	0	0								0									2.593E6
2116	33152	A0A1F1KFW6|A0A1F1KFW6_9MICC	88.51	19	0	0	0	0	0	0	0	9	0	0	0	0	0	0	0	0	19	0	0	0	0	0	0	0	0	0	0	0								0									2.593E6
2116	33153	A0A4Y8PN56|A0A4Y8PN56_9MICC	88.51	19	0	0	0	0	0	0	0	9	0	0	0	0	0	0	0	0	19	0	0	0	0	0	0	0	0	0	0	0								0									2.593E6
2116	33154	C5CAX1|C5CAX1_MICLC	88.51	19	0	0	0	0	0	0	0	9	0	0	0	0	0	0	0	0	19	0	0	0	0	0	0	0	0	0	0	0								0									2.593E6
2116	33155	A0A2A9K093|A0A2A9K093_9MICC	88.51	19	0	0	0	0	0	0	0	9	0	0	0	0	0	0	0	0	19	0	0	0	0	0	0	0	0	0	0	0								0									2.593E6
2116	33156	A0A5F0UP77|A0A5F0UP77_9MICC	88.51	19	0	0	0	0	0	0	0	9	0	0	0	0	0	0	0	0	19	0	0	0	0	0	0	0	0	0	0	0								0									2.593E6
2116	33157	A0A653IJN4|A0A653IJN4_9MICC	88.51	19	0	0	0	0	0	0	0	9	0	0	0	0	0	0	0	0	19	0	0	0	0	0	0	0	0	0	0	0								0									2.593E6
2116	33158	A0A5F0I7M0|A0A5F0I7M0_9MICC	88.51	19	0	0	0	0	0	0	0	9	0	0	0	0	0	0	0	0	19	0	0	0	0	0	0	0	0	0	0	0								0									2.593E6
2116	33159	A0A3S0VXG8|A0A3S0VXG8_9MICC	88.51	19	0	0	0	0	0	0	0	9	0	0	0	0	0	0	0	0	19	0	0	0	0	0	0	0	0	0	0	0								0									2.593E6
2116	34601	A0A4P8HJ47|A0A4P8HJ47_MICLU	88.51	19	0	0	0	0	0	0	0	9	0	0	0	0	0	0	0	0	19	0	0	0	0	0	0	0	0	0	0	0								0									2.593E6
2116	34602	A0A7W9JI30|A0A7W9JI30_9MICC	88.51	19	0	0	0	0	0	0	0	9	0	0	0	0	0	0	0	0	19	0	0	0	0	0	0	0	0	0	0	0								0									2.593E6
1953	30965	A0A8I5KU76|A0A8I5KU76_HUMAN	88.11	19	0	0	0	0	0	0	0	0	0	0	17	0	0	0	0	0	0	0	0	0	0	0	2	0	0	0	0	0											1.8277E6
2099	31071	B4DMN1|B4DMN1_HUMAN	86.84	19	0	0	0	0	0	0	0	0	0	0	8	0	0	0	3	0	8	0	0	0	0	0	0	0	0	0	0	0											2.4539E6				4.4035E5		9.2274E5
1694	34251	M0QYN0|M0QYN0_HUMAN	81.71	19	0	0	0	0	13	0	5	0	0	0	11	19	5	0	5	0	0	0	0	0	0	0	0	0	0	0	0	0					4.1906E7		0				2.2651E6	1.7784E6	4.2708E5		3.4324E5
1863	35037	J3QQX2|J3QQX2_HUMAN	81.65	19	0	0	0	0	0	0	0	0	0	0	12	13	0	0	6	6	6	0	0	6	0	0	0	0	0	0	0	0											1.5136E6	7.4024E5			2.7843E5	2.4743E5	3.8842E5
1104	32424	B4DKI5|B4DKI5_HUMAN	81.36	19	0	0	0	6	0	6	0	19	0	6	6	18	18	0	19	18	13	0	0	0	0	0	0	0	0	0	0	0				5.1496E5		1.3021E6		3.1025E6				1.5065E6	2.5237E6		4.4929E6	1.3717E6	7.9443E5
1839	32643	C9J480|C9J480_HUMAN	79.44	19	0	0	0	0	0	0	0	0	0	3	17	0	0	0	0	9	0	0	0	0	0	0	0	0	0	0	0	0										2.2675E5	9.662E6					2.373E6
1583	37590	A0A5C2GBH6|A0A5C2GBH6_HUMAN	78.30	19	0	10	10	19	17	10	0	10	10	0	10	0	0	0	10	0	0	0	0	0	0	0	0	0	0	0	0	0				4.3709E5	1.1977E6
1661	32949	A0A5F0UPF4|A0A5F0UPF4_9MICC	77.97	19	0	0	0	0	0	0	0	15	0	7	0	0	7	0	7	0	19	0	0	0	0	0	0	0	0	0	0	0								1.4921E5									2.7299E6
1661	32956	A0A1F1SNT7|A0A1F1SNT7_9MICC	77.97	19	0	0	0	0	0	0	0	15	0	7	0	0	7	0	7	0	19	0	0	0	0	0	0	0	0	0	0	0								1.4921E5									2.7299E6
1661	32957	A0A151D513|A0A151D513_9MICC	77.97	19	0	0	0	0	0	0	0	15	0	7	0	0	7	0	7	0	19	0	0	0	0	0	0	0	0	0	0	0								1.4921E5									2.7299E6
1661	32958	A0A366DJQ5|A0A366DJQ5_9MICC	77.97	19	0	0	0	0	0	0	0	15	0	7	0	0	7	0	7	0	19	0	0	0	0	0	0	0	0	0	0	0								1.4921E5									2.7299E6
1661	32959	A0A2A9K391|A0A2A9K391_9MICC	77.97	19	0	0	0	0	0	0	0	15	0	7	0	0	7	0	7	0	19	0	0	0	0	0	0	0	0	0	0	0								1.4921E5									2.7299E6
1661	32965	A0A4Y9HB46|A0A4Y9HB46_9MICC	77.97	19	0	0	0	0	0	0	0	15	0	7	0	0	7	0	7	0	19	0	0	0	0	0	0	0	0	0	0	0								1.4921E5									2.7299E6
1339	37892	A0N7I9|A0N7I9_HUMAN	68.82	19	0	10	0	9	10	10	0	0	9	9	0	0	0	0	0	0	0	0	0	0	0	0	0	0	0	0	0	0		1.117E5			5.1552E6	4.7163E6
2395	36997	A0A2K8MPH6|A0A2K8MPH6_MOROS	68.44	19	0	0	0	0	19	0	0	0	0	0	0	0	0	0	0	0	0	0	0	0	0	0	0	0	0	0	0	0					1.4046E6
2395	37384	A0A270AT30|A0A270AT30_MOROS	68.44	19	0	0	0	0	19	0	0	0	0	0	0	0	0	0	0	0	0	0	0	0	0	0	0	0	0	0	0	0					1.4046E6
2395	37401	A0A653HSI9|A0A653HSI9_9GAMM	68.44	19	0	0	0	0	19	0	0	0	0	0	0	0	0	0	0	0	0	0	0	0	0	0	0	0	0	0	0	0					1.4046E6
2395	37406	A0A1B8PPP5|A0A1B8PPP5_MOROS	68.44	19	0	0	0	0	19	0	0	0	0	0	0	0	0	0	0	0	0	0	0	0	0	0	0	0	0	0	0	0					1.4046E6
2395	37407	A0A3D3KCY3|A0A3D3KCY3_9GAMM	68.44	19	0	0	0	0	19	0	0	0	0	0	0	0	0	0	0	0	0	0	0	0	0	0	0	0	0	0	0	0					1.4046E6
2395	37492	A0A2I5HT89|A0A2I5HT89_MOROS	68.44	19	0	0	0	0	19	0	0	0	0	0	0	0	0	0	0	0	0	0	0	0	0	0	0	0	0	0	0	0					1.4046E6
2315	37812	W4TYH1|W4TYH1_CUTAC	61.38	19	0	0	0	0	0	0	0	0	0	8	0	0	0	0	0	0	19	0	0	0	0	0	0	0	0	0	0	0										5.7135E5							2.89E6
1611	37580	A0A5C2GSC7|A0A5C2GSC7_HUMAN	59.62	19	0	11	11	11	19	11	0	11	11	0	11	0	0	0	11	0	0	0	0	0	0	0	0	0	0	0	0	0					2.1403E6
2292	37136	Q59H03|Q59H03_HUMAN	57.67	19	0	0	0	0	0	0	0	0	0	0	0	0	0	0	0	6	19	0	0	0	0	0	0	0	0	0	0	0																6.406E4	3.634E5
2317	38596	A0A7S5C2Q7|A0A7S5C2Q7_HUMAN	54.04	19	0	0	0	19	9	0	0	0	0	0	0	0	0	0	0	0	0	0	0	0	0	0	0	0	0	0	0	0				2.6368E6
634	33943	A0A8G4YMD6|A0A8G4YMD6_PSEAI	119.58	18	18	0	0	0	0	0	0	0	0	0	0	0	0	18	0	0	0	0	13	5	8	0	0	0	0	18	13	13	1.3843E7													1.3843E7
1681	44059	D6RI02|D6RI02_HUMAN	56.51	18	18	0	0	0	0	0	0	0	0	0	0	0	0	18	0	0	0	0	18	18	0	0	0	0	0	18	18	18	1.8032E6													1.8032E6
264	26568	A0A024R1N1|A0A024R1N1_HUMAN	243.35	18	0	0	0	2	0	0	0	3	4	15	10	6	9	0	8	2	6	3	1	6	0	0	2	0	0	0	0	2				1.628E6				4.3234E6	5.2428E6	9.3901E7	6.4358E7	2.6191E7	7.4831E7		3.9977E7	1.4776E6	1.8011E6
264	26569	A0A0U4BW16|A0A0U4BW16_HUMAN	243.35	18	0	0	0	2	0	0	0	3	4	15	10	6	9	0	8	2	6	3	1	6	0	0	2	0	0	0	0	2				1.628E6				4.3234E6	5.2428E6	9.3901E7	6.4358E7	2.6191E7	7.4831E7		3.9977E7	1.4776E6	1.8011E6
264	26570	A0A8I5KWT8|A0A8I5KWT8_HUMAN	243.35	18	0	0	0	2	0	0	0	3	4	15	10	6	9	0	8	2	6	3	1	6	0	0	2	0	0	0	0	2				1.628E6				4.3234E6	5.2428E6	9.3901E7	6.4358E7	2.6191E7	7.4831E7		3.9977E7	1.4776E6	1.8011E6
610	26552	A0A087X208|A0A087X208_HUMAN	215.59	18	0	1	0	0	0	0	1	0	0	17	10	0	2	0	2	4	0	0	0	0	0	0	1	0	0	0	0	0		1.3297E6					0			1.1479E8	2.3236E7		1.543E6		1.4065E6	8.8877E5
610	26553	A0A494C1I6|A0A494C1I6_HUMAN	215.59	18	0	1	0	0	0	0	1	0	0	17	10	0	2	0	2	4	0	0	0	0	0	0	1	0	0	0	0	0		1.3297E6					0			1.1479E8	2.3236E7		1.543E6		1.4065E6	8.8877E5
610	26554	A0A494C0G5|A0A494C0G5_HUMAN	215.59	18	0	1	0	0	0	0	1	0	0	17	10	0	2	0	2	4	0	0	0	0	0	0	1	0	0	0	0	0		1.3297E6					0			1.1479E8	2.3236E7		1.543E6		1.4065E6	8.8877E5
408	26727	A0A590UJZ9|A0A590UJZ9_HUMAN	191.38	18	0	1	0	1	1	2	2	1	0	17	8	6	15	0	13	9	2	1	1	0	0	0	1	0	0	0	0	0		0		1.3154E7	0	3.5037E6	2.7234E7	2.3229E6		1.7333E8	6.2324E7	2.1149E7	4.802E7		4.5409E7	1.6504E7	3.5765E6
1170	27513	Q59GM9|Q59GM9_HUMAN	150.26	18	0	0	0	0	0	0	0	0	0	11	5	0	0	0	5	2	16	0	0	0	0	0	0	0	0	0	0	0										4.4854E6	1.3551E6				1.9847E5	4.682E4	3.5283E6
1087	27768	A0A024R791|A0A024R791_HUMAN	144.33	18	0	0	0	0	0	0	0	4	0	0	0	6	7	0	11	5	12	0	0	0	0	0	0	0	0	0	0	0								4.0064E5				1.7655E6	3.29E6		6.5058E6	7.9547E5	3.1056E6
1280	28550	B2R8J0|B2R8J0_HUMAN	144.08	18	0	0	0	0	0	0	0	0	0	4	16	0	4	0	7	4	7	0	0	0	0	0	0	0	0	0	0	0											9.8417E6				3.4828E4	3.3131E5	1.1833E5
1082	27685	Q3B7A7|Q3B7A7_HUMAN	139.30	18	0	0	0	3	14	0	0	0	0	3	2	1	1	0	1	7	4	0	0	0	0	0	0	0	0	0	0	0				5.0604E7	2.4137E8					2.7382E5	2.0776E6	4.3769E5	5.0675E5		3.5242E5	3.1179E6	6.5372E5
1538	27902	Q96CV8|Q96CV8_HUMAN	133.34	18	0	5	0	0	0	0	0	10	0	0	0	2	8	0	1	0	0	0	0	0	0	0	0	0	0	0	0	0		1.2236E7						4.1751E6				1.8756E5	1.6885E6		1.8552E5
1329	29423	B4E2U0|B4E2U0_HUMAN	126.60	18	0	0	0	0	0	0	0	0	2	14	9	12	0	0	0	0	10	0	0	0	0	0	0	0	0	0	0	0										2.4123E6	7.0364E5	3.2033E5					2.173E5
1204	29882	A6NLN1|A6NLN1_HUMAN	126.31	18	0	0	0	0	16	0	3	0	0	0	0	9	9	0	0	8	0	0	0	0	0	0	0	0	0	0	0	2					3.1362E8		0					2.3554E6	2.5565E6			1.2011E6
397	30379	Q6FHV6|Q6FHV6_HUMAN	123.37	18	0	0	0	5	0	2	4	4	4	12	8	15	12	0	12	9	4	0	0	0	0	0	0	0	0	0	0	0						1.5322E5						0
1257	28520	B4DE36|B4DE36_HUMAN	119.66	18	0	10	0	0	0	3	2	13	2	3	3	5	0	0	5	2	2	0	0	0	0	0	0	0	0	0	0	0		7.9335E7				8.1505E5	0	5.889E6	6.848E5	1.9619E5	2.0286E5	1.4499E5			2.3744E5	2.1275E5	2.6871E5
[truncated: 1,931 more rows]
[truncated: 44 more columns]

## Sheet: proteins_Swiss (2)
Protein Group	Protein ID	Accession	-10lgP	Coverage (%)	Coverage (%) Negative control	Coverage (%) Sample 2	Coverage (%) Sample 3	Coverage (%) Sample 4	Coverage (%) Sample 5	Coverage (%) Sample 6	Coverage (%) Sample 7	Coverage (%) Sample 8	Coverage (%) Sample 9	Coverage (%) Sample 10	Coverage (%) Sample 11	Coverage (%) Sample 12	Coverage (%) Sample 13	Coverage (%) Sample 14	Coverage (%) Sample 15	Coverage (%) Sample 16	Coverage (%) Sample 17	Coverage (%) Sample 18	Coverage (%) Sample 19	Coverage (%) Sample 20	Coverage (%) Sample 21	Coverage (%) Sample 22	Coverage (%) Sample 23	Coverage (%) Sample 24	Coverage (%) Sample 25	Coverage (%) Sample 26	Coverage (%) Sample 27	Coverage (%) Sample 28	Area Negative control	Area Sample 2	Area Sample 3	Area Sample 4	Area Sample 5	Area Sample 6	Area Sample 7	Area Sample 8	Area Sample 9	Area Sample 10	Area Sample 11	Area Sample 12	Area Sample 13	Area Sample 14	Area Sample 15	Area Sample 16	Area Sample 17
83	651	P10599|THIO_HUMAN	269.36	100	12	89	66	89	92	89	66	46	46	43	50	65	70	12	47	51	40	40	31	23	30	30	47	30	21	12	12	40	4.9449E4	2.1349E9	4.1045E8	9.0987E8	7.037E9	9.1787E8	1.8072E8	4.9888E7	2.3302E7	1.2721E8	1.5862E8	1.5699E8	1.0942E8	4.9449E4	8.0526E7	9.2621E6	1.1327E7
16	272	O75223|GGCT_HUMAN	354.90	97	0	90	87	89	90	86	78	76	74	69	75	61	77	0	73	77	61	64	52	59	39	38	65	52	37	0	17	59		2.2754E10	1.0967E10	1.9715E10	7.9472E10	1.5439E10	6.7893E8	2.2199E8	1.452E8	6.93E8	6.8253E8	2.4262E8	1.9578E9		9.5346E8	5.3174E7	9.6446E7
3	1	P25311|ZA2G_HUMAN	489.67	96	7	83	85	87	86	88	95	90	85	67	69	69	76	7	76	64	74	58	71	44	37	39	68	46	38	7	13	71	4.7578E5	1.6849E11	5.7885E11	4.9113E11	7.0263E11	8.5903E11	3.9309E11	5.3046E10	1.7714E10	3.1788E9	5.1835E9	2.0233E9	3.4287E9	4.7578E5	3.4118E9	1.0006E9	1.1641E9
5	3	P31944|CASPE_HUMAN	425.98	95	4	89	87	83	94	86	83	77	77	65	80	80	83	4	83	67	57	52	32	29	44	36	64	28	38	4	24	44	4.2186E4	8.0088E10	5.717E10	4.0971E10	3.1338E11	5.1461E10	5.5483E9	1.2347E9	7.7494E8	7.236E8	1.9927E9	1.9952E9	4.1603E9	4.2186E4	2.5596E9	4.072E8	1.9959E8
146	637	P61970|NTF2_HUMAN	239.92	94	0	94	89	94	94	89	69	76	55	24	6	35	35	0	23	30	30	6	0	0	0	0	30	0	0	0	0	0		3.7236E9	7.5872E7	1.093E9	2.2795E9	5.519E8	4.4807E7	7.0216E6	1.713E6	2.4752E6	1.3335E6	1.8828E7	9.7064E6		3.2068E6	5.6418E6	4.1704E6
108	710	P31151|S10A7_HUMAN	265.84	93	11	55	54	54	54	69	54	64	31	53	54	55	35	11	24	35	34	24	35	36	35	23	59	36	36	11	23	35	1.3321E5	9.4366E8	2.8116E8	2.1761E7	5.4884E8	2.6352E9	4.8565E7	1.9947E7	2.1743E6	2.2598E6	4.327E7	1.5975E7	1.9386E6	1.3321E5		3.4118E5	1.6052E6
4	6	Q96P63|SPB12_HUMAN	456.25	92	5	90	80	90	91	89	78	80	78	82	87	83	86	5	79	72	68	50	10	25	2	0	34	4	6	5	2	21	6.4864E4	3.1138E10	1.205E10	1.6145E10	1.2371E11	1.5834E10	2.5049E9	6.7965E8	7.0898E8	2.7738E9	4.4819E9	1.5597E9	4.4432E9	6.4864E4	2.6865E9	1.636E8	1.3168E8
15	79	P05089|ARGI1_HUMAN	419.96	92	3	89	86	90	83	87	70	75	62	64	51	60	58	3	49	47	54	37	0	22	0	0	28	0	0	3	0	7	1.5412E5	1.276E11	1.6514E10	6.3937E10	1.6888E10	7.7898E9	1.504E9	8.3539E9	2.1226E9	3.5354E8	2.2773E8	3.7311E8	7.9791E8	1.5412E5	3.8822E8	2.8345E8	4.6043E8
7	2	Q08188|TGM3_HUMAN	457.30	92	2	65	64	60	87	77	55	54	80	57	60	53	66	2	63	43	41	31	17	18	11	2	25	11	6	2	3	19	1.008E4	1.872E10	8.3768E9	1.6652E10	1.5493E11	1.477E10	3.6572E9	1.58E9	2.5577E9	3.5139E8	1.1314E9	3.4922E8	1.7429E9	1.008E4	9.1468E8	8.2626E7	1.7084E8
135	175	P60174|TPIS_HUMAN	292.19	91	5	85	48	80	0	73	53	52	20	62	6	56	51	5	40	49	45	42	0	10	0	0	41	0	5	5	0	18	5.1956E4	1.3507E10	1.5783E8	1.0992E9		2.5456E8	5.4243E7	1.5241E7	1.5075E6	2.3085E7		1.5169E7	1.2042E7	5.1956E4	5.4908E6	9.5474E6	8.6175E6
139	378	Q99497|PARK7_HUMAN	290.24	91	0	90	66	69	69	66	64	32	44	46	42	54	58	0	46	39	42	29	17	4	0	0	42	0	0	0	0	25		3.1245E9	1.9328E8	1.3362E9	1.4606E9	9.3181E8	1.0041E8	4.3304E6	1.2382E7	2.7075E7	3.0857E7	2.7821E7	5.2186E7		2.6666E7	4.1047E6	5.1039E6
2	5	P02768|ALBU_HUMAN	553.29	90	11	87	89	86	87	88	80	80	85	76	78	76	78	11	76	79	72	71	45	38	10	20	52	18	28	11	15	51	6.386E5	3.5956E11	2.4056E11	3.5625E11	1.4758E11	2.5776E11	1.6736E10	1.3077E10	8.5706E10	3.0603E9	1.083E10	3.0886E9	2.7735E9	6.386E5	2.5876E9	7.6333E8	1.1991E9
12	8	P04406|G3P_HUMAN	430.66	90	7	67	53	76	36	82	79	80	80	79	76	67	65	7	65	70	81	62	2	41	2	2	20	7	7	7	2	11	3.1795E5	1.7536E9	3.5855E8	2.473E9	9.0459E7	1.1765E10	3.2261E9	4.2758E9	7.79E9	1.0968E9	1.4722E9	1.1268E9	4.067E8	3.1795E5	3.13E8	4.6308E8	4.3886E9
10	363	P05090|APOD_HUMAN	431.40	90	0	85	85	84	58	86	71	88	84	85	86	88	89	0	90	84	88	84	30	17	31	35	31	34	34	0	4	31		7.4751E10	7.6739E10	2.4567E10	1.4281E9	6.876E10	1.0037E9	1.4773E10	1.4441E10	2.0911E10	9.31E10	2.7157E10	4.1721E10		5.1536E10	3.8367E8	1.5284E10
11	7	Q13867|BLMH_HUMAN	463.71	89	0	83	77	73	68	82	82	88	80	53	54	71	66	0	66	54	46	15	0	8	0	0	2	0	0	0	0	7		1.8761E10	3.1454E9	2.9344E9	1.7378E9	6.1393E9	1.0086E10	1.0555E10	5.4502E9	2.167E8	2.6964E8	6.0386E8	3.4285E8		2.1511E8	8.8541E7	1.0907E8
103	746	P0DOY2|IGLC2_HUMAN	243.19	89	0	81	75	89	89	81	65	65	56	46	63	46	46	0	46	46	46	32	14	32	0	0	42	0	9	0	0	14		8.6292E8	2.5471E8	1.9624E9	2.1682E9	1.0142E9	8.0603E7	9.3933E7	2.5888E8	3.2299E7	9.6674E7	3.8593E7	3.2933E7		4.1531E7	2.4412E6	9.0114E6
103	748	P0DOY3|IGLC3_HUMAN	243.19	89	0	81	75	89	89	81	65	65	56	46	63	46	46	0	46	46	46	32	14	32	0	0	42	0	9	0	0	14		8.6292E8	2.5471E8	1.9624E9	2.1682E9	1.0142E9	8.0603E7	9.3933E7	2.5888E8	3.2299E7	9.6674E7	3.8593E7	3.2933E7		4.1531E7	2.4412E6	9.0114E6
6	4	P29508|SPB3_HUMAN	437.18	88	0	81	81	78	84	78	79	71	63	48	59	56	74	0	65	60	40	39	32	34	14	4	38	19	2	0	9	38		3.119E10	8.5043E9	7.445E9	1.0005E11	1.6371E10	1.1194E9	3.366E8	1.8209E8	7.5848E7	4.9894E8	1.4941E8	8.9106E8		4.8352E8	1.2267E8	2.9978E7
19	10	P07355|ANXA2_HUMAN	397.33	87	14	64	66	73	82	63	56	59	63	71	64	70	75	14	63	63	61	54	17	48	14	6	31	11	11	14	6	28		4.8415E9	1.5571E9	1.941E9	1.5755E11	2.2926E9	3.9601E7	3.7289E6	7.8123E7	2.1797E8	7.2844E7	2.8891E8	4.8806E8		3.8631E8	2.2816E7	1.7059E7
23	422	Q01469|FABP5_HUMAN	378.67	87	7	87	77	77	87	77	64	70	70	76	70	76	78	7	77	70	76	56	20	27	7	7	30	7	7	7	7	30	2.6763E6	1.9418E10	2.4147E9	6.661E9	1.3665E11	3.0401E9	4.9768E7	2.4886E7	1.7995E7	1.2385E8	1.9655E8	2.8076E8	1.7073E9	2.6763E6	7.3141E8	8.0552E6	5.1167E7
34	188	P01859|IGHG2_HUMAN	368.29	87	2	52	57	85	57	69	72	68	73	51	50	43	39	2	39	30	26	32	19	17	5	3	24	7	2	2	2	9		3.2663E8	3.981E8	3.8548E9	1.7103E9	4.6368E8	5.2062E7	1.2135E7	1.9757E8	4.3975E7	1.2508E8	4.3307E7	1.7618E7		1.6801E7	6.1205E6	8.4258E6
70	9	P35237|SPB6_HUMAN	326.47	86	0	69	69	70	82	69	56	40	35	49	26	24	52	0	43	26	32	20	20	6	2	0	52	5	0	0	2	28		2.8154E9	1.2257E9	1.3727E9	9.0464E9	2.0897E9	7.4567E7	1.6002E7	1.1176E7	2.0721E7	1.6059E7	5.3656E6	4.1007E7		2.7988E7	2.2575E6	4.9928E6
380	654	P35754|GLRX1_HUMAN	198.30	86	0	38	27	45	78	27	45	10	10	76	46	60	38	0	10	38	10	0	0	10	0	0	10	0	0	0	0	10		1.6482E7	2.5441E6	5.2104E7	8.5544E8	4.9784E6	6.923E6	6.1748E5	4.513E5	5.6001E7	7.3822E6	8.9385E6	3.954E6		1.3514E6	7.0494E6	7.0692E5
17	12	P04040|CATA_HUMAN	478.43	85	2	77	65	69	83	70	75	80	81	50	48	39	61	2	50	33	45	31	15	14	0	0	13	6	5	2	0	11	0	1.4003E10	1.2461E9	3.4332E9	5.254E10	2.8775E9	2.0519E9	4.9289E9	7.212E9	7.5761E7	1.1802E8	2.9835E7	2.1878E8	0	9.367E7	1.355E7	8.1068E7
41	217	P01861|IGHG4_HUMAN	380.22	85	2	52	29	83	70	82	50	55	65	37	29	50	40	2	45	29	20	17	13	11	5	3	13	7	0	2	2	6		1.5632E7	0	1.9808E9	3.4857E8	5.4098E8	0	0	6.6995E7			1.3003E7	4.6206E6		3.4305E6	6.1564E4
32	11	O75635|SPB7_HUMAN	364.88	85	0	71	63	72	81	76	56	44	47	58	58	54	52	0	42	59	45	33	6	0	0	0	34	3	0	0	0	10		7.4795E9	1.6195E9	3.6069E9	1.797E10	4.1866E9	4.1924E8	5.4619E7	5.2158E7	1.6535E8	3.4708E8	1.5535E8	1.7941E8		1.2121E8	1.1677E8	2.1044E7
60	16	Q9UIV8|SPB13_HUMAN	335.71	85	0	65	53	59	76	60	47	36	39	46	44	36	44	0	46	29	30	26	6	0	0	0	31	0	0	0	0	29		5.3429E9	9.9294E8	6.6067E8	1.6156E10	1.0925E9	5.7231E7	2.4348E7	3.0167E7	4.8215E7	9.1457E7	2.1645E7	1.2867E8		5.814E7	7.4091E6	8.5255E6
54	617	P01040|CYTA_HUMAN	275.08	85	0	77	67	69	85	85	69	69	68	54	62	62	69	0	69	74	53	78	85	85	78	67	85	85	85	0	38	85		6.2894E9	1.5854E9	4.5618E8	8.0763E9	1.261E10	2.7688E8	6.1882E7	8.888E7	1.7213E7	4.976E7	1.6939E7	4.0993E7		3.2523E7	7.275E6	1.08E7
440	250	O95865|DDAH2_HUMAN	240.18	85	0	72	0	0	0	0	0	3	0	3	2	33	10	0	2	41	30	16	0	0	0	0	0	0	0	0	0	0		3.3165E8									9.8858E5	8.8053E6	1.4782E5		9.093E5	6.0806E6	8.3636E5
134	255	Q06830|PRDX1_HUMAN	246.17	84	6	42	61	49	75	42	42	32	24	41	46	46	46	6	46	48	42	24	6	37	0	0	16	0	0	6	0	6		5.3095E8	5.6045E8	8.5827E8	3.185E9	1.8388E8	5.1112E7	1.0203E7	4.9944E6	7.8588E7	1.8152E8	7.1297E7	1.0311E8		4.4278E7	8.9431E6	1.0468E7
166	307	Q8NFJ5|RAI3_HUMAN	311.57	84	0	0	0	8	0	18	37	60	53	9	21	43	42	0	59	64	80	39	0	0	0	0	0	0	0	0	0	0				1.4456E7		3.2678E7	1.9395E7	1.4076E8	1.3488E7	9.2797E6	4.3944E7	8.1191E7	8.235E7		1.1079E8	8.0899E7	7.9311E7
158	108	P02647|APOA1_HUMAN	309.79	84	0	50	4	0	0	0	12	25	69	84	53	33	22	0	25	39	52	47	6	5	0	0	0	0	0	0	0	0		1.0587E9	0				5.0426E5	1.1611E7	4.6226E8	4.1829E8	7.8249E7	2.4947E7	5.133E6		6.6182E6	5.1232E6	2.5895E7
173	240	Q9H0W9|CK054_HUMAN	307.53	84	0	75	50	67	82	61	26	20	5	16	7	19	26	0	10	3	7	0	2	2	0	0	5	0	0	0	0	0		6.9661E8	7.867E6	4.5993E8	4.1805E9	1.1572E8	1.1016E7	5.1717E6	3.2772E5	1.3718E6	0	4.5486E6	4.9677E6		1.4823E6	5.6826E5	8.9705E4
37	771	P01834|IGKC_HUMAN	331.77	83	19	82	82	83	83	83	80	80	80	80	80	80	80	19	80	65	79	51	35	66	0	0	51	0	0	19	0	51		5.2032E7	0	2.4731E8	8.5301E7	1.3231E7	2.8138E6	5.1756E6	3.6264E7	4.017E6	7.05E6	3.316E6	2.5024E6		2.864E6	1.1736E5
176	484	P68871|HBB_HUMAN	298.41	83	9	6	25	77	0	0	0	52	83	77	55	83	11	9	11	0	13	41	9	9	0	0	0	9	0	9	0	0	6.1487E4			1.0099E8				3.8094E6	1.03E9	4.0809E7	1.1596E8	1.0855E8		6.1487E4			1.2398E5
36	174	P01876|IGHA1_HUMAN	391.44	83	6	75	62	74	69	67	64	77	73	58	58	60	56	6	56	39	49	22	13	23	3	9	10	8	13	6	6	22	5.9419E5	4.6786E9	7.8999E8	1.0457E10	5.53E9	4.9045E9	3.9598E8	5.8993E8	1.445E9	3.3286E8	7.1804E8	2.4919E8	2.993E8	5.9419E5	3.3551E8	2.3884E7	6.6585E7
8	13	P04264|K2C1_HUMAN	453.89	82	51	36	21	9	2	31	48	52	60	72	50	55	45	51	48	44	40	39	31	56	32	30	35	36	29	51	31	40	6.1744E8	1.0521E10	7.8801E7	3.272E6	4.5657E5	2.0097E8	3.7259E8	3.9575E8	6.5824E8	1.4297E10	4.811E8	5.6388E8	3.6864E8	6.1744E8	3.1905E8	4.0511E8	3.1577E8
9	23	P13645|K1C10_HUMAN	445.81	82	35	45	22	17	0	25	51	43	53	75	54	55	53	35	45	47	47	38	28	62	33	25	45	44	27	35	26	43	1.0518E8	1.7197E10	4.5198E8	2.986E7		5.0045E8	3.2204E8	2.9488E8	9.5338E7	2.2726E10	5.6833E8	7.2084E8	2.5598E8	1.0518E8	2.6439E8	4.5612E8	3.2351E8
115	540	P06702|S10A9_HUMAN	245.67	82	18	55	75	56	82	75	55	55	56	56	63	57	63	18	63	25	32	31	31	52	11	0	6	6	0	18	0	6	1.5682E5	8.0855E8	2.9382E8	2.6671E7	6.1083E9	5.7202E8	3.1885E7	1.5847E8	1.6116E8	1.5191E8	6.5759E8	1.4123E8	4.5087E7	1.5682E5	5.4022E7	3.4063E6	2.2509E7
558	933	P30047|GFRP_HUMAN	149.16	82	0	49	30	30	82	30	30	0	0	0	0	0	19	0	49	19	0	0	0	0	0	0	19	0	0	0	0	0		3.6407E7	6.1517E5	6.4054E5	7.0362E8	0	0						1.8029E5		5.7338E4	0
14	820	O95969|SG1D2_HUMAN	308.63	81	10	66	69	73	47	60	68	69	56	46	47	60	46	10	46	46	58	46	21	22	20	20	46	32	32	10	20	46	4.2062E5	9.8416E10	1.025E11	5.6838E10	6.8912E9	9.9787E10	6.0574E9	9.5915E8	3.1021E8	3.6713E8	1.5736E9	5.4185E8	1.4378E8	4.2062E5	2.0048E8	4.7848E7	1.2106E8
122	81	P04075|ALDOA_HUMAN	307.59	81	0	55	26	49	74	50	41	48	55	43	30	37	40	0	37	38	35	18	2	22	0	0	5	0	0	0	0	0		3.523E8	3.5576E7	2.2048E8	2.0013E9	1.4497E8	1.1214E8	1.4572E8	1.7378E8	4.0969E7	3.9173E7	1.8624E7	4.5924E7		2.382E7	6.1357E6	6.1711E6
113	1021	Q13296|SG2A2_HUMAN	200.07	81	0	40	81	55	14	40	68	46	46	14	46	14	25	0	46	14	25	23	27	14	23	23	27	23	14	0	0	62		6.5248E10	6.1253E10	1.9023E10	1.934E9	3.777E10	1.624E9	1.2999E8	1.5595E7	9.2383E7	3.5179E8	7.3256E7	4.5344E7		7.4704E7	1.9969E7	4.5561E7
203	323	P28066|PSA5_HUMAN	257.21	80	8	43	11	5	0	8	5	70	30	65	44	40	43	8	53	56	49	27	0	17	0	0	0	0	0	8	0	0	2.2282E5	2.9213E8	1.4452E7	6.7124E6		1.0169E7	8.7772E6	1.1253E8	8.8752E6	1.0574E8	3.5933E8	1.3787E7	4.122E7	2.2282E5	6.6514E7	8.7779E7	4.934E7
117	375	P32119|PRDX2_HUMAN	285.29	80	6	36	55	58	76	57	58	53	48	45	45	41	47	6	37	51	37	19	6	32	0	0	19	0	0	6	0	6		3.5609E8	8.7774E8	1.1708E9	3.5642E9	5.0586E8	1.1755E8	1.8455E7	1.9442E7	5.062E7	1.9789E8	5.268E7	5.5569E7		2.8668E7	2.8096E7	1.3517E7
30	80	P0DOX5|IGG1_HUMAN	397.91	80	2	63	52	76	63	64	64	61	68	39	50	39	40	2	43	31	35	30	18	16	4	2	19	7	2	2	3	13		7.1996E9	2.3843E9	2.3938E10	1.776E10	4.9909E9	2.714E8	2.0136E8	1.3042E9	1.2006E8	2.975E8	1.4384E8	1.7206E8		1.7127E8	1.4139E7	4.8314E7
90	236	P01877|IGHA2_HUMAN	317.65	80	0	51	27	44	45	34	45	42	68	32	43	34	34	0	34	32	23	8	8	7	0	3	5	6	8	0	0	7									1.3262E6
130	82	P40926|MDHM_HUMAN	311.07	80	0	75	18	30	72	12	45	26	9	51	44	55	58	0	55	57	44	27	0	0	0	0	0	0	0	0	0	0		3.0597E9	2.4608E7	5.7607E7	1.9883E9	1.9154E7	5.3912E7	5.8687E6	6.5717E5	8.0141E7	5.1844E8	6.5999E7	1.512E8		8.8957E7	1.0017E8	1.0234E7
149	547	P17900|SAP3_HUMAN	261.65	80	0	79	63	52	56	56	60	33	0	53	60	41	60	0	60	32	25	13	0	5	0	0	9	0	0	0	0	4		2.7462E9	2.311E9	5.256E8	1.1292E9	1.0305E9	2.2308E8	4.8792E6		6.0365E7	1.3379E8	2.8606E7	1.5763E8		7.769E7	2.0844E7	9.9943E6
28	20	P02533|K1C14_HUMAN	338.24	79	61	25	22	2	0	14	39	34	34	64	46	51	48	61	35	56	31	35	43	68	14	23	33	34	12	61	20	40	6.1491E7	4.3173E8	6.3834E7			3.6336E7	4.2667E7	4.9995E6	5.0998E6	1.5698E8	1.0531E8	5.4387E6	1.1945E7	6.1491E7	1.2838E7	6.1445E6	1.3838E6
80	25	P48163|MAOX_HUMAN	382.61	79	0	57	37	65	75	56	63	44	58	32	21	3	32	0	24	29	8	7	0	5	0	0	2	0	0	0	0	0		4.3161E8	1.1444E8	5.4483E8	7.443E9	3.8985E8	2.3708E8	6.1281E7	1.5646E8	1.9561E7	1.4996E7	1.0104E6	1.8037E7		7.7135E6	1.2776E7	1.7796E6
53	138	O60911|CATL2_HUMAN	344.51	79	0	52	38	45	79	42	63	28	26	65	63	28	66	0	64	60	46	4	20	16	2	0	18	4	0	0	2	14		6.8465E8	3.5282E8	5.5132E8	3.1676E10	5.5756E8	3.0469E8	9.2805E6	1.2657E7	1.2952E8	2.109E8	7.9147E6	2.1947E8		1.8885E8	5.0745E7	1.1795E7
183	546	Q9NZH8|IL36G_HUMAN	239.45	79	0	60	43	60	79	70	43	33	32	49	32	49	49	0	49	22	33	22	27	13	13	18	38	12	18	0	0	18		1.7172E9	5.0751E8	8.7279E8	7.2005E9	1.1415E9	1.9973E7	7.7737E6	3.6997E6	7.2415E6	3.7182E6	4.8702E6	1.688E7		7.2113E6	3.1204E5	2.1783E6
93	85	P63261|ACTG_HUMAN	310.25	78	10	51	38	62	25	38	41	59	67	53	56	65	65	10	62	41	56	25	10	29	0	0	10	8	0	10	0	6				1.8007E7				9.5577E5	1.0547E6	0	0	1.8601E6	3.9639E6		2.9079E6	1.6744E5	4.2775E5
96	84	P60709|ACTB_HUMAN	309.93	78	10	51	38	58	25	38	41	55	62	49	51	65	65	10	62	37	51	29	10	29	0	0	10	8	0	10	0	6												7.3755E5	7.1126E5		8.1103E5
49	356	P49862|KLK7_HUMAN	355.33	78	0	47	13	61	77	63	74	42	58	75	77	37	72	0	67	54	32	22	25	6	0	0	9	4	0	0	0	6		3.487E8	3.5492E6	8.1286E8	3.6322E10	7.9143E8	4.5761E8	1.9032E7	2.1826E8	5.8588E8	2.9148E8	5.8464E7	7.2934E8		4.0585E8	1.4012E8	1.3343E7
140	83	P17174|AATC_HUMAN	314.41	78	0	67	50	58	67	69	55	54	49	25	16	10	48	0	24	36	32	13	3	3	0	0	6	0	0	0	0	6		1.6516E9	9.9689E8	1.9777E8	1.0355E9	5.4347E8	1.5456E8	9.5963E7	4.2628E7	4.7116E6	2.468E6	9.894E5	1.6964E7		6.407E6	6.297E6	5.91E6
163	713	Q86SG5|S1A7A_HUMAN	195.60	78	0	24	24	24	24	65	24	24	11	24	43	24	24	0	24	24	23	13	24	24	24	12	48	25	25	0	12	24						9.9863E6					2.1239E5
460	432	O75608|LYPA1_HUMAN	195.18	78	0	29	11	6	54	6	22	0	0	20	0	33	25	0	20	43	6	3	0	0	0	0	6	0	0	0	0	0		2.6332E7	1.5479E7	1.6367E6	1.5922E8	3.9398E6	1.2654E7			6.5373E6		7.6509E6	9.1863E6		3.3559E6	3.3264E7	1.726E5
1	368	P12273|PIP_HUMAN	454.94	77	18	77	77	77	77	77	77	77	77	77	77	77	77	18	77	77	77	64	55	57	38	25	59	27	27	18	18	55	5.1083E5	2.7943E12	2.5708E12	1.0396E12	5.9523E11	1.9797E12	4.7697E11	6.2316E10	2.7057E10	1.9031E10	1.0717E11	6.132E9	1.4209E10	5.1083E5	2.2896E10	4.233E9	8.968E9
25	14	P48594|SPB4_HUMAN	364.68	77	0	65	57	67	74	72	47	44	41	34	67	44	51	0	48	39	31	23	24	29	9	4	31	14	2	0	9	28		3.8396E8	4.6093E8	7.4167E7	9.156E8	7.688E8	1.4593E7	3.337E7	7.8951E6	5.3211E6	1.2296E8	3.8623E6	1.2589E7		1.3968E7	1.1455E5	2.048E6
85	21	P50452|SPB8_HUMAN	326.67	77	0	57	61	61	73	66	29	15	21	49	46	52	59	0	51	32	21	20	5	9	6	0	29	2	0	0	2	22		1.375E9	8.3114E8	1.0634E9	7.0995E9	6.8261E8	1.4643E7	7.2687E6	1.0192E7	3.511E7	4.9346E7	6.7613E7	1.2397E8		5.7152E7	4.4225E6	3.7621E6
142	286	O00560|SDCB1_HUMAN	291.22	77	0	0	0	22	0	33	35	58	33	67	62	56	52	0	59	59	52	3	0	0	0	0	0	0	0	0	0	0				3.8136E7		5.7064E7	2.1637E7	5.1303E7	2.2854E7	9.5694E7	3.9566E8	1.1425E8	7.9614E7		1.2379E8	6.412E7	3.6973E7
267	232	P25786|PSA1_HUMAN	238.74	77	0	52	12	0	0	11	0	42	23	30	18	0	43	0	46	13	42	10	0	3	0	0	0	0	0	0	0	0		2.2813E8	1.88E7			1.1872E7		1.0259E8	1.0089E7	2.1653E7	1.3857E7		4.1598E7		5.2521E7	1.3211E6	2.7845E7
22	22	P35908|K22E_HUMAN	391.01	76	35	38	16	13	6	20	32	36	34	67	50	48	46	35	45	49	41	36	26	53	11	26	31	40	22	35	32	34	1.0348E7	1.2698E10	1.116E6	3.3858E6	2.0744E5	4.4065E7	6.6541E7	1.0859E8	1.9436E7	9.6735E9	2.3356E8	6.5006E7	6.4737E7	1.0348E7	6.7523E7	1.447E8	1.4254E8
104	719	P05109|S10A8_HUMAN	227.22	76	19	76	62	42	76	75	54	51	65	58	71	49	42	19	35	31	35	0	27	48	27	0	0	0	0	19	19	8	3.6659E5	1.2088E9	5.6904E8	3.6805E7	1.2639E10	7.0043E8	5.6792E7	9.9713E7	1.572E8	1.2388E8	2.74E8	3.8487E7	2.7355E7	3.6659E5	2.9903E7	6.6907E6	1.6762E7
45	17	P02788|TRFL_HUMAN	380.07	76	1	51	50	32	68	53	26	43	41	59	70	59	66	1	66	48	60	23	18	1	0	0	11	0	0	1	1	0	6.3853E4	1.157E9	1.343E9	2.2079E8	6.1996E9	2.1404E9	2.945E7	3.9152E7	4.8635E7	2.483E8	2.2205E9	8.9665E7	4.0838E8	6.3853E4	5.3177E8	2.4114E7	6.8432E7
13	18	P10909|CLUS_HUMAN	394.62	76	0	28	39	22	9	23	49	49	43	60	68	49	46	0	49	55	48	44	4	2	2	6	15	12	6	0	0	16		7.4839E8	3.6918E9	6.9008E8	1.2042E8	8.746E8	3.1274E9	1.5597E9	2.0276E9	7.4848E9	3.4295E10	2.1509E9	1.4448E9		1.8686E9	2.4582E9	1.4279E9
79	130	P37837|TALDO_HUMAN	296.60	76	0	74	48	63	72	61	62	58	55	39	19	7	34	0	31	23	13	18	6	7	0	0	29	9	6	0	0	12		2.0098E9	3.7404E8	9.5727E8	8.2121E9	6.9626E8	2.0602E8	7.5971E7	7.6504E7	6.0824E6	1.6695E7	1.8075E6	2.9087E7		2.2888E7	9.6444E6	6.6178E6
141	212	P00491|PNPH_HUMAN	295.25	76	0	74	18	29	0	63	33	72	50	46	17	29	54	0	52	47	41	25	0	6	0	0	0	0	0	0	0	0		2.9301E9	4.9615E7	5.083E7		4.0431E8	2.2223E7	2.1473E8	2.21E7	1.4393E7	4.1858E6	1.5513E7	4.4029E7		2.2415E7	2.4738E7	1.3395E7
153	147	P08758|ANXA5_HUMAN	286.81	76	0	27	12	40	61	36	15	18	14	69	44	69	62	0	62	34	45	5	0	0	0	0	0	0	0	0	0	0		2.398E7	4.3763E7	5.0689E7	6.7222E8	1.37E8	5.5374E6	4.8265E6	1.4322E6	5.6481E7	2.877E7	5.3066E7	3.8045E7		5.5828E7	9.9007E6	1.0785E7
286	394	P49721|PSB2_HUMAN	241.26	76	0	49	7	0	0	33	0	50	17	25	25	0	40	0	40	11	42	14	0	12	0	0	0	0	0	0	0	0		1.1764E8	1.6719E6			1.7776E7		4.9127E7	1.9966E6	7.4944E6	8.4662E6		2.3599E7		1.92E7	5.2035E5	1.8499E7
24	29	P16870|CBPE_HUMAN	383.29	75	0	64	67	57	39	72	72	64	55	42	41	43	42	0	43	39	39	28	24	0	0	2	34	8	2	0	0	25		1.913E10	1.9331E10	7.8024E9	1.3964E9	1.6878E10	2.6568E9	1.8069E8	2.8102E7	1.1522E8	2.7445E8	5.781E7	1.1633E8		1.3393E8	8.1085E7	3.5499E7
177	511	P30086|PEBP1_HUMAN	276.51	75	0	65	60	75	75	60	43	31	30	38	23	35	65	0	60	32	38	27	7	0	0	0	28	0	0	0	0	12		1.3336E9	4.5832E8	1.043E9	1.2249E10	1.8698E8	5.7883E7	1.3717E7	1.1153E7	8.0768E6	1.0033E7	8.3934E6	3.8599E7		2.4744E7	1.6986E6	4.9285E6
504	679	P0DP24|CALM2_HUMAN	180.24	75	0	0	0	0	0	0	0	0	0	56	56	56	70	0	56	11	0	0	0	36	0	0	20	0	0	0	0	9										9.7298E6	1.4348E7	1.1221E7	1.6294E7		2.0365E7	1.0122E5
504	680	P0DP23|CALM1_HUMAN	180.24	75	0	0	0	0	0	0	0	0	0	56	56	56	70	0	56	11	0	0	0	36	0	0	20	0	0	0	0	9										9.7298E6	1.4348E7	1.1221E7	1.6294E7		2.0365E7	1.0122E5
504	681	P0DP25|CALM3_HUMAN	180.24	75	0	0	0	0	0	0	0	0	0	56	56	56	70	0	56	11	0	0	0	36	0	0	20	0	0	0	0	9										9.7298E6	1.4348E7	1.1221E7	1.6294E7		2.0365E7	1.0122E5
73	24	P08582|TRFM_HUMAN	383.01	74	0	31	25	9	0	11	49	25	11	52	66	51	46	0	44	50	26	8	0	0	0	0	7	0	0	0	0	2		7.7884E8	2.1477E8	1.9216E7		6.0253E7	4.5894E8	1.4789E7	5.3372E6	2.1128E8	1.5827E9	5.9385E7	8.6845E7		9.8834E7	5.1989E8	1.0557E7
88	257	P07858|CATB_HUMAN	322.76	74	0	23	30	41	74	41	41	47	20	29	32	16	42	0	34	29	20	8	11	7	2	2	11	8	2	0	2	11		7.6451E7	2.1818E8	6.3301E8	6.9029E9	9.7413E8	1.4147E8	2.5161E7	1.3971E7	4.9017E7	1.0485E8	5.4272E6	6.7411E7		5.6948E7	3.1767E7	1.5091E7
169	111	P04083|ANXA1_HUMAN	293.87	74	0	0	4	4	55	19	37	35	12	31	46	48	53	0	58	64	49	17	0	8	0	0	3	0	3	0	0	3			6.2225E5	0	8.3608E8	3.4426E7	4.5305E7	1.04E7	1.9216E6	1.2651E7	6.4022E7	1.7151E7	5.9712E7		6.8704E7	4.8276E7	1.2002E7
275	88	P50395|GDIB_HUMAN	274.25	74	0	2	0	0	2	9	7	10	0	64	30	51	47	0	40	12	25	0	0	0	0	0	2	0	0	0	0	0		1.3855E7			0		1.0938E6	1.3149E6		2.4402E7	1.3295E7	1.2377E7	3.0127E7		1.9401E7	1.4107E6	3.3529E6
276	297	P25787|PSA2_HUMAN	254.25	74	0	43	17	0	0	23	8	48	26	35	18	8	35	0	49	18	25	15	0	0	0	0	0	0	0	0	0	0		2.3094E8	2.3394E7			3.8592E7	2.9586E6	6.8815E7	1.6628E7	3.7736E7	2.0392E7	1.2623E6	3.2872E7		5.0615E7	2.1487E6	1.6963E7
384	702	P00441|SODC_HUMAN	213.76	74	0	26	31	21	58	31	0	0	0	0	0	0	9	0	0	0	0	9	16	0	16	16	53	16	16	0	0	28		2.7561E7	1.7334E7	3.8205E6	1.9893E8	4.919E6							0
647	832	Q9UBH0|I36RA_HUMAN	156.59	74	0	74	74	66	45	45	0	0	0	0	0	0	0	0	0	0	6	6	0	0	0	0	0	0	0	0	0	0		1.0411E8	4.9412E7	3.0745E7	1.3679E8	3.2065E7											0
42	166	P01860|IGHG3_HUMAN	327.34	73	2	32	24	49	63	35	28	27	41	30	33	36	33	2	30	22	22	24	16	15	5	3	21	8	2	2	4	8				3.05E7	8.3441E5	2.9041E5			6.2438E5		2.8587E5	5.235E4	5.2836E5
57	26	P07384|CAN1_HUMAN	364.76	73	0	54	39	45	52	42	47	42	45	48	41	35	48	0	40	43	27	12	1	4	0	0	7	0	0	0	0	9		3.52E9	8.2116E8	1.2432E9	4.4141E9	2.0618E9	5.8935E8	8.2061E7	7.0402E7	2.7348E8	2.0811E8	7.2622E7	1.0343E8		6.0825E7	4.8272E7	1.7736E7
106	27	P13796|PLSL_HUMAN	334.01	73	0	34	34	37	56	42	52	15	12	26	25	31	33	0	18	47	17	5	3	0	0	0	8	0	0	0	0	0		3.7713E8	2.0204E8	1.5182E8	1.9332E9	2.6157E8	1.661E8	6.7364E6	2.473E6	1.4317E7	1.1864E7	1.3593E7	1.7345E7		7.8573E6	7.9775E7	3.1298E6
114	308	Q9Y337|KLK5_HUMAN	317.56	73	0	15	18	22	73	14	42	11	18	54	51	38	61	0	54	54	33	4	4	0	0	0	0	0	0	0	0	4		5.6333E7	1.1645E7	8.8584E6	1.1807E10	1.0933E7	1.1299E8	1.5837E6	4.5541E6	1.6527E8	2.4628E8	1.8459E7	2.0071E8		9.5515E7	6.79E7	2.6564E6
105	109	Q13510|ASAH1_HUMAN	295.11	73	0	48	17	18	21	31	36	30	30	60	40	34	45	0	43	46	35	23	0	3	0	0	0	0	0	0	0	0		7.839E8	1.6701E8	1.5902E8	4.8935E8	2.4474E8	4.1548E8	1.1972E8	1.4347E8	2.2088E8	2.252E8	5.3104E7	2.5421E8		3.2472E8	1.7409E8	7.5196E7
242	344	Q8NCW5|NNRE_HUMAN	270.13	73	0	59	43	69	4	52	25	30	14	17	0	13	32	0	22	4	13	3	0	0	0	3	6	3	0	0	0	3		2.3888E9	3.0747E8	5.756E8	2.1866E6	6.8847E8	1.5575E7	7.6841E6	9.1467E5	1.9807E6		8.9405E5	7.1892E6		1.4685E6	1.704E5	1.4463E6
27	86	P08779|K1C16_HUMAN	327.66	72	62	11	27	2	0	5	45	26	21	36	28	38	40	62	23	42	25	16	55	70	12	16	37	27	9	62	20	31	2.6928E8		1.0356E8				3.6396E7	8.0686E5	0	1.3667E7	6.0506E6	2.1856E6	8.1508E6	2.6928E8	1.766E6	3.1073E6	7.277E5
20	87	P02538|K2C6A_HUMAN	323.42	72	58	19	28	2	0	10	52	21	20	35	37	54	47	58	33	46	29	21	37	62	19	18	33	28	10	58	20	36	1.5945E7		6.9894E6				5.8999E5		3.7986E5	1.7328E7	3.6431E7	1.4629E7	7.0275E6	1.5945E7	6.4696E6	1.1292E6	4.4911E5
46	33	P02787|TRFE_HUMAN	405.19	72	0	64	50	70	48	58	50	48	62	44	43	42	26	0	32	18	27	26	1	0	0	0	0	0	0	0	0	0		3.4019E9	9.3206E8	5.8574E9	1.1251E9	2.3971E9	8.9014E7	5.487E7	1.3458E9	4.0911E7	1.3964E8	4.378E7	1.9342E7		2.036E7	2.9972E6	6.1085E6
136	31	P49419|AL7A1_HUMAN	323.69	72	0	5	12	55	67	47	26	53	45	26	9	13	18	0	17	37	45	16	0	0	0	0	0	0	0	0	0	0		6.2109E7	4.494E7	3.3833E8	1.6697E9	2.343E8	3.0045E7	5.5211E7	7.3614E7	3.1322E7	9.1505E6	5.6404E6	1.1893E7		3.3121E6	5.7356E7	7.7628E7
175	112	P09525|ANXA4_HUMAN	279.42	72	0	18	27	51	59	24	8	8	15	58	40	62	51	0	60	25	35	11	0	0	0	0	0	0	0	0	0	0		5.4778E7	5.5375E7	1.4898E8	2.2318E9	3.1345E7	1.8223E6	5.8614E5	9.3038E5	9.0668E7	3.4756E7	5.2861E7	3.7485E7		3.4143E7	2.2961E6	2.423E6
18	89	P04259|K2C6B_HUMAN	323.10	71	58	18	26	2	0	12	49	21	18	37	39	52	45	58	35	42	29	21	37	59	14	18	35	26	10	58	13	33	2.8244E7		1.7332E6			3.4709E6	1.2795E6	1.9145E5		1.3742E7	4.244E7	1.8576E7	9.0361E6	2.8244E7	1.0152E7	2.4442E6	1.4124E6
489	585	Q9NZT1|CALL5_HUMAN	190.70	71	15	10	0	0	25	0	0	10	10	10	28	25	47	15	25	10	0	0	5	55	5	0	0	5	0	15	0	0	7.579E5	2.5024E6			6.8849E6			2.307E5	1.39E6	4.8809E5	1.36E6	2.2569E6	1.1007E7	7.579E5	1.5308E6	1.9304E5
31	15	A6NMY6|AXA2L_HUMAN	357.56	71	14	43	44	52	67	42	37	43	43	50	46	55	55	14	51	49	48	40	15	36	11	6	23	8	9	14	6	26					1.9006E7
76	36	P06733|ENOA_HUMAN	342.09	71	2	17	2	43	10	22	45	26	42	56	50	68	67	2	62	54	40	16	0	5	0	0	0	0	0	2	0	0	8.7095E4	1.5197E7	2.6504E6	2.8237E8	8.7363E6	3.2882E7	5.9439E7	1.4284E7	2.9664E7	6.662E7	2.1757E8	4.4272E8	2.5388E8	8.7095E4	1.3042E8	3.013E7	1.24E7
81	116	P00738|HPT_HUMAN	392.38	71	0	66	11	59	15	46	0	62	71	35	46	54	37	0	30	3	15	24	0	0	0	0	0	0	0	0	0	0		9.1701E8	2.8809E7	2.6211E9	6.5234E7	3.2326E8		6.8662E7	2.4277E9	1.3249E7	3.3551E7	1.1735E8	1.419E7		9.1313E6	3.4154E4	1.7338E6
151	189	P27797|CALR_HUMAN	330.49	71	0	0	0	9	0	9	3	6	0	66	66	40	46	0	59	57	30	0	0	0	0	0	0	0	0	0	0	0				0		0	1.6504E5	3.0331E5		1.4956E8	4.9203E8	2.7775E7	3.1855E7		5.1084E7	2.4129E7	4.1968E6
109	30	P48637|GSHB_HUMAN	283.47	71	0	57	34	45	69	47	41	37	12	12	4	7	21	0	18	15	13	11	2	4	0	0	4	2	0	0	0	2		2.0949E9	4.1963E8	6.3295E8	5.8358E9	7.8073E8	2.0697E8	7.3595E7	8.1881E6	3.4544E6	2.7453E6	8.0534E6	3.3431E7		1.0857E7	9.1579E6	9.9126E6
287	247	P13716|HEM2_HUMAN	230.68	71	0	49	28	0	52	23	11	21	22	35	27	8	24	0	18	30	18	3	0	0	0	0	0	0	0	0	0	0		2.1963E8	3.7428E7		4.3005E8	2.6312E7	2.4679E5	6.1064E6	3.1443E6	1.3919E7	1.2086E7	4.045E5	5.3693E6		3.2037E6	2.6666E6	2.0967E6
427	551	P62937|PPIA_HUMAN	173.04	71	0	0	0	0	0	16	0	19	5	33	61	53	36	0	45	44	45	5	0	0	0	0	0	0	0	0	0	0						2.6649E6		5.1962E6	6.3622E5	6.6874E6	1.52E7	9.9329E6	6.8458E6		1.0285E7	8.5779E6	6.1835E6
52	92	P07339|CATD_HUMAN	323.06	70	2	40	40	44	50	53	60	46	33	46	63	46	46	2	50	41	46	26	4	23	0	0	7	4	0	2	2	4	0	4.4215E9	1.4954E9	7.7759E8	1.3721E9	4.0318E9	7.2908E8	2.4432E8	5.9661E7	4.6769E8	2.4005E9	1.8972E8	5.191E8	0	6.4046E8	8.7205E7	2.0612E8
43	19	P01009|A1AT_HUMAN	340.19	70	0	49	53	50	57	54	46	47	65	43	57	45	42	0	36	27	44	30	2	0	0	0	10	0	0	0	0	6		6.692E9	5.4525E9	3.0586E9	5.5262E9	3.7809E9	3.153E8	1.6086E8	1.0753E9	1.2339E8	4.9468E8	1.1188E8	1.1704E8		1.2807E8	7.766E6	4.1135E7
223	410	P20618|PSB1_HUMAN	249.44	70	0	50	24	0	0	29	11	51	51	60	56	5	51	0	62	26	59	7	0	0	0	0	0	0	0	0	0	0		2.5318E8	2.7555E7			4.1122E7	1.2891E6	1.3718E8	2.9403E7	7.9088E7	1.9268E8	6.8046E5	6.185E7		1.0185E8	3.2495E6	3.8021E7
329	485	P09211|GSTP1_HUMAN	243.13	70	0	0	0	12	70	0	8	0	0	37	8	20	60	0	59	59	39	0	0	8	0	0	0	0	0	0	0	0				4.1766E6	5.8618E8		1.9163E6			9.3992E6	1.0525E6	1.876E6	1.5476E7		8.35E6	1.7032E7	2.2668E6
709	1002	P04080|CYTB_HUMAN	153.61	70	0	24	24	37	70	24	24	49	0	12	12	12	12	0	12	0	0	0	0	12	0	0	0	0	0	0	0	0		1.8173E7	4.4075E6	0	1.1475E8	5.9503E6	5.8574E5	5.4214E5		0	4.6279E5	0	8.7351E4		0
39	122	Q9UI42|CBPA4_HUMAN	392.01	69	0	57	44	63	69	51	39	28	28	41	42	45	41	0	41	27	17	4	6	4	2	4	6	2	4	0	2	7		3.4649E9	2.3179E9	3.3842E9	5.1933E10	5.0226E9	1.1537E8	4.1671E7	5.8281E7	1.2731E8	5.8088E8	1.5254E8	1.4096E8		1.2813E8	7.536E6	7.317E6
86	203	P10619|PPGB_HUMAN	346.20	69	0	3	36	58	57	37	39	39	35	15	19	14	23	0	17	21	28	3	3	4	0	0	9	0	0	0	0	7		2.0925E8	6.7913E8	2.6866E9	1.2798E10	2.7733E9	2.938E8	1.0631E8	1.3152E8	1.6668E7	2.7616E7	3.6984E6	1.3962E7		7.3575E6	2.1366E7	3.5757E7
72	367	Q9UKK9|NUDT5_HUMAN	262.99	69	0	42	37	54	64	48	39	31	42	49	55	54	69	0	54	30	23	21	0	0	0	0	21	0	0	0	0	7		1.5415E9	8.6831E8	1.114E9	2.7529E9	5.0459E8	1.7722E7	2.5832E6	1.0252E7	1.3291E8	6.7114E8	1.1047E8	3.6503E8		1.1699E8	7.5946E6	1.0816E6
325	849	P02766|TTHY_HUMAN	260.73	69	0	69	69	69	39	53	19	19	27	29	24	19	15	0	15	0	15	15	0	0	0	0	0	0	0	0	0	0		3.052E8	2.6039E8	4.2687E8	2.5693E7	6.8644E7	1.6736E7	1.9419E6	1.8984E6	4.3894E6	1.7548E7	7.0266E6	2.5023E6		3.2422E6		8.5734E5
44	198	Q04695|K1C17_HUMAN	286.46	68	52	21	18	2	0	18	22	16	15	43	28	58	32	52	34	27	21	15	33	53	11	8	21	15	8	52	8	21	2.0072E7	8.1657E7	1.7981E7			6.7445E7	7.4805E5	5.2632E5	4.0084E5	2.4409E7	1.4703E7	5.9747E7	1.5462E7	2.0072E7	2.6672E7	1.5809E6	1.5461E6
51	37	P01023|A2MG_HUMAN	460.68	68	0	28	0	55	0	18	0	34	65	20	26	51	27	0	22	1	5	11	3	0	0	0	0	0	0	0	0	0		2.6972E8		2.2763E9		1.1023E8		8.318E7	4.0416E9	2.7341E7	4.3485E7	4.5274E8	3.4249E7		3.6407E7	7.7888E4	1.2296E6
59	39	P01024|CO3_HUMAN	459.39	68	0	18	8	43	0	15	4	22	63	25	32	35	16	0	20	2	11	23	0	0	0	0	0	0	0	0	0	0		1.7376E8	3.005E7	1.9911E9		1.3048E8	1.2267E6	2.479E7	1.9077E9	4.169E7	1.4497E8	1.3446E8	1.3162E7		1.3283E7	2.3253E5	3.4894E6
68	38	Q8IW75|SPA12_HUMAN	349.10	68	0	48	21	25	65	52	38	31	34	44	56	34	39	0	44	35	31	17	20	4	4	0	8	4	0	0	0	13		1.7583E9	7.7187E7	9.5633E7	1.806E10	8.0353E8	5.8843E7	1.8352E7	2.3134E7	3.5007E8	4.22E8	3.8728E7	3.3835E8		2.8997E8	7.2315E7	3.0133E7
56	632	O75629|CREG1_HUMAN	335.85	68	0	57	40	32	68	42	13	13	10	13	41	10	21	0	8	10	3	0	3	0	0	0	3	0	0	0	0	3		6.4355E8	8.8226E8	1.7718E7	3.9565E10	1.1841E9	1.185E8	3.7323E7	0	8.0384E6	1.4897E8	2.5212E6	5.5075E7		1.3133E7	0	1.1252E6
289	548	P02042|HBD_HUMAN	259.55	68	0	6	25	32	0	0	0	24	59	46	26	68	11	0	11	0	0	12	0	0	0	0	0	0	0	0	0	0									7.5494E6	4.5211E5		2.7504E6
431	584	O43657|TSN6_HUMAN	236.81	68	0	0	0	0	0	11	11	26	20	31	28	20	42	0	42	41	31	0	0	0	0	0	0	0	0	0	0	0						4.8689E6	5.0216E6	2.3665E6	0	2.8904E7	7.5811E7	1.4636E7	1.9129E7		2.0253E7	4.7523E6	7.1374E6
102	32	P10253|LYAG_HUMAN	350.12	67	0	0	1	42	52	44	44	22	37	11	6	10	16	0	13	11	21	2	1	4	0	0	4	1	0	0	0	0			4.1479E7	5.9754E8	4.6596E9	8.3678E8	3.6784E8	8.4782E7	1.0282E8	7.8559E6	1.2611E7	3.5606E6	7.7715E6		5.8393E6	3.1892E6	7.5321E7
204	114	P02774|VTDB_HUMAN	330.61	67	0	48	39	50	0	32	7	37	56	13	15	15	11	0	5	1	12	3	2	0	0	0	0	0	0	0	0	0		2.2038E8	1.5671E8	3.05E8		5.092E7	1.9148E6	2.4563E7	2.3571E8	3.9371E6	4.7411E6	5.2959E6	1.09E6		8.9998E5	3.0073E5	4.4276E5
408	177	Q6AAB8|ENO_CUTAK	273.32	67	0	0	0	0	0	0	0	25	0	58	0	0	23	0	22	27	45	6	0	0	0	0	0	0	0	0	0	0								3.0017E6		2.9732E7			2.0519E6		2.5631E6	9.3759E5	2.3779E7
227	504	P61626|LYSC_HUMAN	256.98	67	0	24	19	37	61	42	27	27	24	47	37	32	56	0	47	8	32	8	24	13	0	0	13	6	0	0	11	8		1.3406E7	2.8547E7	3.944E8	5.5564E9	9.3516E8	2.2814E7	1.0008E7	2.7747E6	3.7137E7	7.1361E7	3.0915E6	8.8327E7		8.9515E7	1.7622E6	1.621E6
221	412	P80188|NGAL_HUMAN	248.31	67	0	40	32	44	59	46	43	27	27	37	43	37	32	0	32	34	37	0	12	8	0	0	24	0	0	0	0	21		2.7559E8	1.5603E8	2.6732E8	1.1182E9	3.6258E8	2.2908E7	3.4563E6	2.2356E6	1.4728E7	6.6204E7	1.0359E7	9.9112E6		1.0803E7	3.6592E6	1.7272E6
349	317	Q16769|QPCT_HUMAN	233.19	67	0	0	6	0	67	3	11	8	0	17	17	0	36	0	33	9	0	0	0	0	0	0	0	0	0	0	0	0			2.1951E6		6.5059E8	0	4.5844E6	6.1886E5		8.5861E6	1.9932E7		1.8131E7		1.3916E7	3.5663E6
220	605	Q3ZCW2|LEGL_HUMAN	221.96	67	0	17	30	62	67	37	26	17	17	40	47	59	34	0	28	27	23	6	0	0	0	0	0	0	0	0	0	0		7.0845E6	2.2073E7	1.1184E8	6.5864E8	3.1037E7	7.8044E6	1.6537E6	2.9164E6	7.8261E6	1.0493E8	5.7244E7	1.3904E7		6.7502E6	7.0606E6	2.349E6
381	626	P18510|IL1RA_HUMAN	217.61	67	0	0	0	53	63	16	21	0	0	20	0	0	20	0	11	0	0	0	0	0	0	0	15	0	0	0	0	0				6.4911E7	2.0293E9	1.0075E7	2.5266E6			6.1723E5			1.8023E6		1.7204E5
250	623	P61916|NPC2_HUMAN	185.33	67	0	44	32	38	56	32	32	26	26	26	26	11	21	0	21	15	17	11	5	0	5	0	28	5	6	0	0	28		5.0422E8	1.7758E8	2.5109E8	3.091E9	6.8503E7	3.8009E7	6.2489E6	4.0539E6	1.7162E6	5.4017E6	3.1212E5	5.83E6		3.2843E6	4.3686E5	1.7378E6
26	35	A8K2U0|A2ML1_HUMAN	462.49	66	0	33	27	48	44	37	46	51	53	26	32	28	28	0	29	29	28	19	2	5	0	0	8	0	0	0	0	5		3.7012E9	1.0999E9	2.8798E9	5.8798E9	3.5752E9	3.6915E9	3.0439E9	1.8008E9	9.637E7	3.534E8	1.3783E8	1.2444E8		1.4272E8	2.0227E8	1.9455E8
47	28	Q6P4A8|PLBL1_HUMAN	386.68	66	0	54	30	46	66	55	47	35	48	10	7	21	37	0	30	4	13	4	0	2	0	0	0	0	0	0	0	0		1.9956E9	2.2023E8	3.5839E9	4.1314E10	3.1674E9	2.3909E8	1.6301E8	1.4616E9	3.2164E6	4.2895E6	8.3852E6	6.6542E7		2.7518E7	4.1324E5	3.0791E6
133	40	Q9NY33|DPP3_HUMAN	342.46	66	0	41	25	53	2	29	6	49	47	2	3	5	50	0	45	7	18	4	0	0	0	0	0	0	0	0	0	0		6.9845E8	4.3506E7	4.4207E8	4.7802E6	1.2126E8	3.5617E6	1.2045E8	8.4709E7	5.1977E5	2.3096E5	4.6691E5	1.9872E8		6.5734E7	2.3579E5	3.5258E6
99	139	P05120|PAI2_HUMAN	326.87	66	0	52	28	53	66	53	40	28	27	45	38	34	46	0	38	28	28	15	0	0	0	0	16	0	0	0	0	5		1.4103E9	1.0393E8	8.1474E8	2.4481E9	1.1519E9	5.0748E7	1.1527E7	6.6431E6	1.3883E7	2.2609E7	2.5384E7	5.4912E7		3.1486E7	8.2079E6	4.7551E6
155	113	Q02818|NUCB1_HUMAN	300.37	66	0	0	0	0	0	16	16	14	0	40	43	29	33	0	34	60	32	0	0	0	0	0	11	0	0	0	0	10						5.6181E7	1.822E7	3.8789E6		5.3737E7	3.1071E8	2.674E7	2.5756E7		4.1889E7	5.9295E7	1.15E7
116	91	P30740|ILEU_HUMAN	297.87	66	0	56	47	59	63	43	46	31	25	25	36	17	30	0	25	20	25	20	26	0	0	0	25	0	3	0	0	3		1.537E9	4.4542E8	4.7856E8	6.0908E9	4.8336E8	5.6913E7	7.0244E6	6.5125E6	6.9223E6	2.551E7	3.8123E6	1.5072E7		7.6756E6	1.2517E6	2.593E6
239	269	Q9NQ84|GPC5C_HUMAN	291.86	66	0	0	0	16	0	19	22	44	32	3	8	11	47	0	47	22	25	8	0	0	0	0	0	0	0	0	0	0				6.1976E7		1.0184E8	5.0489E6	7.4061E7	1.0817E7	1.2012E6	3.5902E6	3.6256E7	7.3714E7		7.7402E7	3.9742E7	3.9889E7
129	502	P56537|IF6_HUMAN	282.48	66	0	45	35	51	0	28	35	14	10	64	51	56	58	0	51	53	9	0	0	4	0	0	9	0	0	0	0	0		3.3677E8	3.5626E7	7.1332E8		1.8612E8	2.2042E7	5.7771E5	4.1427E5	8.1411E8	7.5712E8	1.8238E8	1.4582E8		1.7592E8	7.3322E6	2.0471E6
186	711	Q15828|CYTM_HUMAN	240.83	66	0	62	62	64	64	62	62	30	30	35	32	23	35	0	35	37	23	14	37	28	16	7	47	21	14	0	0	37		5.1201E8	1.8251E8	3.4473E8	1.0426E9	2.4329E8	7.7169E7	2.629E6	2.3483E6	1.5136E7	3.0228E7	5.4788E6	1.1579E7		5.6238E6	2.7329E6	1.1004E6
29	34	P35527|K1C9_HUMAN	418.03	65	45	9	2	6	2	21	42	49	58	47	30	44	46	45	42	41	35	34	37	41	15	30	38	32	26	45	26	37	2.9902E8	8.3848E5	6.118E5	4.6993E5	3.3564E4	3.913E7	1.3041E8	3.1683E8	9.121E8	1.3167E8	8.0979E7	1.1868E8	1.2962E8	2.9902E8	9.6385E7	8.9111E7	1.2359E8
506	342	Q8TDQ7|GNPI2_HUMAN	223.03	65	0	33	0	0	0	0	0	65	57	0	0	0	0	0	0	9	4	9	0	0	0	0	0	0	0	0	0	0		2.8057E7						3.3673E7	1.0636E7							1.0179E5
392	349	P61106|RAB14_HUMAN	207.14	65	0	0	0	4	17	0	5	5	11	40	47	51	58	0	40	11	11	0	0	5	0	0	0	0	0	0	0	0				0	1.416E7				0	1.8537E7	1.9492E7	1.2516E7	2.651E7		8.0739E6	4.7141E5	3.6081E5
33	155	P13647|K2C5_HUMAN	309.58	64	47	20	13	2	0	6	29	22	28	43	29	48	36	47	26	38	36	27	29	51	19	17	25	33	13	47	11	28	2.9798E7	1.9963E8	1.1009E6				1.0677E7	4.7201E6	1.3062E7	6.3962E8	3.8233E7	9.4254E7	3.0138E7	2.9798E7	2.52E7	1.7975E7	2.2653E7
137	41	Q8WUM4|PDC6I_HUMAN	339.17	64	0	0	0	0	0	4	2	46	11	18	27	48	44	0	48	41	46	9	0	0	0	0	0	0	0	0	0	0						2.0041E6	2.5621E6	7.5602E7	4.5245E6	9.8474E6	2.4941E7	8.3823E7	7.578E7		1.2928E8	5.757E7	7.9728E7
91	238	P09668|CATH_HUMAN	300.35	64	0	29	44	42	57	31	54	38	30	39	30	13	36	0	36	31	17	6	20	7	0	4	16	6	6	0	0	12		1.0103E9	1.143E9	7.6173E8	5.7849E9	4.4949E8	2.4276E8	2.2571E7	8.4631E6	1.8751E7	3.8802E7	3.1691E6	2.1592E7		1.7343E7	2.5665E7	3.0143E6
206	492	Q9NPH6|OBP2B_HUMAN	236.51	64	0	0	0	0	0	0	0	0	0	45	59	47	48	0	43	9	18	0	0	0	0	0	0	0	0	0	0	5										1.2977E8	8.5319E8	1.753E7	5.3812E7		7.4153E7	7.1988E5	2.1682E6
198	1022	P27449|VATL_HUMAN	213.59	64	0	0	22	22	0	22	45	57	45	34	34	41	41	0	41	34	64	45	0	0	0	0	0	0	0	0	0	0			5.7486E5	3.5114E5		1.4715E6	8.6747E6	1.1022E7	1.5598E7	9.1136E6	1.0787E7	5.6291E6	1.0043E7		1.3406E7	4.6138E6	6.9303E6
491	724	P52758|RIDA_HUMAN	169.74	64	0	41	14	41	41	33	26	0	0	0	0	0	34	0	26	51	14	0	7	0	0	0	24	0	0	0	0	7		1.4463E8	0	7.4574E7	8.9107E8	8.947E7	5.6183E6						2.0222E6		3.8802E5	2.0106E6	5.9001E4
82	180	P0DOX2|IGA2_HUMAN	326.51	63	0	41	24	40	39	29	37	38	54	25	35	26	33	0	33	28	21	9	4	8	0	2	2	2	4	0	0	5		4.893E5	1.5694E5	2.7394E7	6.9322E7	4.7116E7	1.2393E6	1.6813E6	7.4718E6		3.3876E6		2.1303E6		2.045E6	1.5104E5	0
94	115	P01011|AACT_HUMAN	301.49	63	0	37	39	39	51	52	40	36	45	21	27	27	25	0	29	21	17	19	17	2	4	0	17	4	6	0	2	13		4.0223E8	8.5726E8	5.5477E8	2.6934E9	9.1815E8	1.5956E8	6.8883E7	2.5587E8	2.6617E7	1.4755E8	2.4078E7	4.2289E7		3.8442E7	1.0957E7	1.0951E7
244	488	O60259|KLK8_HUMAN	278.01	63	0	24	24	43	61	28	22	5	25	38	32	10	34	0	25	30	8	5	5	0	5	0	30	0	5	0	0	5		1.8265E8	3.7076E7	2.2869E8	9.9985E8	2.4863E8	1.6822E7	1.5264E6	2.7458E6	2.1726E7	4.0708E7	6.1961E6	1.2303E7		1.036E7	3.036E6	0
348	475	P16083|NQO2_HUMAN	227.59	63	0	43	34	54	13	48	0	29	8	8	0	16	13	0	8	0	8	8	0	0	0	0	0	0	0	0	0	0		1.0935E8	1.7306E7	3.1174E8	2.5569E7	2.0559E8		1.4749E7	4.0826E5	3.2718E5		1.8147E6	3.1576E6		1.3575E6		9.7488E5
527	283	Q9Y316|MEMO1_HUMAN	218.58	63	0	0	0	9	50	7	0	0	0	23	2	5	19	0	2	9	9	0	0	0	0	0	0	0	0	0	0	0				3.444E6	1.7059E8	4.1377E5				4.1221E6	0	7.5554E5	2.9021E6		8.8657E5	2.6918E5	4.2514E5
397	415	P00492|HPRT_HUMAN	195.85	63	0	29	5	24	0	29	23	47	40	35	10	38	35	0	29	26	58	12	0	0	0	0	0	0	0	0	0	0		8.5083E7	4.9459E6	5.3813E6		2.1116E7	5.7081E6	7.4881E6	6.092E6	5.1466E6	3.461E6	2.2478E6	2.5809E6		1.3889E6	9.0073E5	6.5426E6
743	993	Q96FJ2|DYL2_HUMAN	144.74	63	0	8	8	8	8	0	8	0	25	45	33	8	8	0	8	51	8	0	0	0	0	0	0	0	0	0	0	0		0	8.4712E6	5.1113E6	2.4023E7		3.7757E6		0	1.5559E7	6.9857E7	2.0461E7	1.4781E6		1.2935E6	5.0153E6	6.2747E5
50	640	P81605|DCD_HUMAN	319.87	62	10	24	55	44	31	61	55	23	55	62	61	55	56	10	56	56	41	29	55	45	23	44	54	44	41	10	13	55	0	1.9348E7	7.0136E8	5.7657E8	0	1.9501E9	8.9733E8	1.0263E7	7.744E7	2.0748E9	5.1743E9	5.9807E8	4.5969E8	0	5.6552E8	6.8092E8	1.7355E7
120	90	Q9UHL4|DPP2_HUMAN	328.51	62	0	32	13	43	60	44	44	40	47	6	10	9	24	0	20	13	25	5	2	2	0	0	13	4	0	0	0	5		3.7664E8	1.6501E7	4.4381E8	3.7079E9	7.7433E8	4.3997E8	1.5026E8	1.1587E8	7.8182E5	1.6933E6	1.161E6	8.8748E6		3.4159E6	1.8576E6	2.1022E7
168	125	P02790|HEMO_HUMAN	327.40	62	0	36	19	56	8	32	18	28	48	21	27	35	18	0	24	14	13	4	0	0	0	0	0	0	0	0	0	0		3.0468E8	2.9886E7	8.7652E8	3.6653E7	3.2026E8	3.8512E6	1.7302E7	4.2518E8	6.2929E6	3.2508E7	2.231E7	1.0211E7		1.1587E7	3.2558E6	1.0453E6
132	131	Q9HB40|RISC_HUMAN	270.65	62	0	3	6	30	47	20	14	28	25	27	29	28	25	0	27	43	36	17	0	6	0	0	0	0	0	0	0	0		3.6215E6	1.761E7	3.0417E8	1.8771E9	1.7578E8	6.8419E7	4.5588E7	4.0874E7	6.0145E7	7.4387E7	2.8301E7	2.5487E7		1.5513E7	2.0147E8	7.4156E7
207	361	P25789|PSA4_HUMAN	239.60	62	0	43	11	0	0	18	0	48	41	56	37	28	48	0	48	28	44	13	0	4	0	0	0	0	0	0	0	0		1.1292E8	1.4369E7			7.8671E6		1.0464E8	3.3974E7	8.0812E7	7.1407E7	3.2742E6	6.3589E7		7.9951E7	5.2676E6	4.6621E7
252	281	P60900|PSA6_HUMAN	224.46	62	0	30	20	0	0	16	19	49	24	46	53	17	41	0	45	28	51	12	0	12	0	0	0	0	0	0	0	0		1.3352E8	8.0761E6			1.1413E7	2.2265E5	1.0571E8	1.6275E7	1.0738E8	1.3084E8	9.1685E5	3.8369E7		5.6212E7	2.7963E6	2.7762E7
477	597	P22392|NDKB_HUMAN	198.12	62	0	30	11	11	62	0	11	17	27	11	11	11	36	0	21	0	11	11	0	0	0	0	0	0	0	0	0	0					5.7127E8				1.7669E6				1.3228E6		4.9118E5
450	633	P29373|RABP2_HUMAN	178.60	62	0	22	0	0	39	10	0	50	7	18	18	38	45	0	45	45	45	0	0	18	0	0	0	0	0	0	0	0		6.0598E6			5.3109E7	3.887E6		1.4932E7	2.6698E5	9.6427E5	2.6772E6	6.3146E6	2.5724E7		3.1013E7	3.6143E6	1.1312E7
124	46	P13639|EF2_HUMAN	336.14	61	1	18	8	9	55	2	1	10	15	27	21	21	38	1	33	14	9	3	0	1	0	0	0	0	0	1	0	0	4.3763E4	2.284E8	2.5905E7	4.0205E7	4.5207E9	2.9809E6	1.5278E6	2.1854E6	1.209E7	1.4169E8	2.3471E7	2.9961E7	1.2644E8	4.3763E4	3.3918E7	4.086E6	2.2973E6
97	42	P08236|BGLR_HUMAN	380.98	61	0	38	23	40	53	32	12	51	55	16	12	10	17	0	16	0	24	9	0	0	0	0	0	0	0	0	0	0		2.3014E8	7.8804E7	1.6096E8	1.6655E9	2.1041E8	8.5682E6	1.0512E9	1.4043E9	9.3774E6	2.1922E7	2.8191E6	1.0648E7		9.8194E6		4.8417E7
77	200	Q06828|FMOD_HUMAN	344.80	61	0	0	15	28	0	18	33	26	0	37	61	43	33	0	41	26	18	0	2	0	0	0	0	0	0	0	0	8			1.5518E8	4.7918E8		4.0769E8	9.3335E7	2.0985E7		2.0963E8	4.7418E9	3.6608E8	1.4808E8		1.911E8	1.0127E8	1.6812E7
125	48	P06396|GELS_HUMAN	324.06	61	0	16	8	33	24	12	22	14	11	24	34	26	17	0	18	19	10	2	5	2	0	0	12	0	1	0	0	7		9.4341E8	1.6223E8	5.0919E8	1.1717E9	1.7848E8	4.731E7	6.408E6	5.967E6	1.9543E7	1.0227E8	2.4545E7	2.1555E7		1.7174E7	1.3324E7	4.5042E6
229	149	Q8WVQ1|CANT1_HUMAN	268.58	61	0	36	24	45	30	46	27	2	0	34	49	14	27	0	33	11	7	3	2	0	0	0	4	0	0	0	0	0		2.4398E8	1.0605E8	1.2224E8	8.9888E7	3.1747E8	1.4127E7	0		2.4133E7	1.3781E8	6.3921E6	7.2356E6		1.1373E7	2.9318E5	4.3201E4
194	319	O14818|PSA7_HUMAN	267.65	61	0	38	15	0	0	15	16	61	38	53	32	20	50	0	57	28	58	20	0	10	0	0	0	0	0	0	0	4		1.5987E8	1.9205E7			2.2897E7	2.6178E6	1.537E8	4.0077E7	6.8924E7	4.6799E7	3.5948E6	7.7846E7		1.0215E8	6.7041E6	6.0619E7
445	1001	P61769|B2MG_HUMAN	212.76	61	0	18	29	8	0	18	0	18	18	35	58	35	35	0	35	17	8	0	0	0	0	0	0	0	0	0	0	8		1.818E8	1.4319E8	0		2.6123E7		8.2316E5	8.0524E5	1.5249E7	8.8067E7	1.4909E7	4.5409E6		1.9061E7	1.6916E6	2.4658E6
607	630	Q04837|SSBP_HUMAN	209.93	61	0	0	0	0	0	0	5	0	0	61	0	16	6	0	6	16	11	0	0	0	0	0	0	0	0	0	0	0							1.5929E5			1.5278E8		8.8814E5	2.4317E5		3.6327E5	7.5235E5	2.4802E5
524	1065	P04433|KV311_HUMAN	118.29	61	0	23	8	61	23	23	23	23	23	16	16	23	16	0	23	16	23	23	8	16	0	0	0	0	0	0	0	0		6.5833E7	3.6741E7	1.4076E8	5.7588E7	3.7005E7	5.1864E6	5.104E6	2.5056E7			4.0973E6			2.435E6		1.4944E6
187	49	P14618|KPYM_HUMAN	303.67	60	4	0	0	0	25	0	0	17	47	29	22	22	57	4	46	11	43	21	0	6	0	0	0	0	0	4	0	0	1.72E5				1.7279E8			2.6935E6	4.9268E7	1.3279E7	1.0739E7	1.3814E6	9.4074E7	1.72E5	4.0154E7	2.9044E6	2.4663E7
164	124	Q9HAT2|SIAE_HUMAN	298.81	60	0	48	24	28	60	38	10	5	5	5	5	2	5	0	7	5	5	5	2	0	0	0	2	0	0	0	0	2		8.0283E8	2.0254E8	1.2322E8	3.884E9	4.0135E8	1.1505E7	2.6503E6	3.2937E5	2.6263E6	3.6196E6	2.2715E5	3.4058E6		2.5903E6	1.1185E6	1.1345E6
281	158	P14314|GLU2B_HUMAN	296.30	60	0	0	0	0	0	0	0	0	0	43	43	19	46	0	46	33	6	0	0	0	0	0	0	0	0	0	0	0										2.3068E7	8.4537E7	6.0599E6	1.5014E7		2.3429E7	9.3438E6	3.7942E4
197	93	P07237|PDIA1_HUMAN	290.20	60	0	0	0	0	0	0	3	5	5	34	46	40	27	0	31	46	35	6	0	0	0	0	0	0	0	0	0	0							7.8321E5	1.8941E6	3.7015E5	4.054E7	3.6766E8	4.1007E7	1.5219E7		2.2092E7	2.4179E7	1.0785E7
162	689	P13284|GILT_HUMAN	285.45	60	0	15	26	43	26	54	37	18	10	22	30	22	22	0	22	13	12	0	0	0	0	0	16	0	0	0	0	15		1.7676E7	1.0891E9	2.369E9	2.8478E8	3.5563E9	2.7056E7	1.8504E6	1.366E6	1.0116E7	1.0467E7	2.0396E6	1.5411E6		3.037E6	0	1.4929E5
277	235	Q9Y3R4|NEUR2_HUMAN	278.00	60	0	0	0	0	3	17	0	0	17	16	43	17	57	0	46	15	6	0	0	3	0	0	3	0	0	0	0	0					4.3591E6	9.6497E6			1.4301E6	7.629E6	1.2569E8	7.2052E6	1.8948E8		6.797E7	2.8775E6	6.7395E5
378	141	Q9Y2T3|GUAD_HUMAN	270.66	60	0	25	0	37	0	33	5	37	15	3	0	20	28	0	15	0	3	0	0	6	0	0	0	0	0	0	0	0		3.4046E7		4.7301E7		2.0894E7	1.2195E5	3.0376E7	7.0549E6	2.1332E5		5.8297E6	8.5112E6		2.8885E6		1.1149E5
232	309	P28074|PSB5_HUMAN	249.58	60	0	17	4	4	4	8	9	48	44	43	38	10	49	0	49	30	51	33	0	10	0	0	0	0	0	0	0	0		6.2739E7	6.0038E6	7.026E4	2.5475E5	6.4469E6	7.3497E5	4.4967E7	1.1874E7	5.0208E7	5.7626E7	9.3324E5	3.8248E7		5.2553E7	2.1434E6	3.1342E7
593	359	P46926|GNPI1_HUMAN	244.53	60	0	27	0	0	0	0	0	49	24	0	0	0	0	0	0	4	4	4	0	0	0	0	0	0	0	0	0	0		0						3.7795E7	4.0977E6
422	352	P09237|MMP7_HUMAN	200.53	60	0	3	3	0	0	3	3	3	0	33	40	9	36	0	36	31	9	0	0	0	0	0	0	0	0	0	0	0		0	7.7108E6			4.1038E6	7.2867E5	4.4003E5		1.7178E7	1.1206E8	1.0823E6	1.4859E7		1.5172E7	6.7525E6	9.6959E5
753	649	P27482|CALL3_HUMAN	178.68	60	0	0	0	0	0	11	0	0	0	17	22	34	31	0	25	0	0	0	0	29	0	0	11	0	0	0	0	0						1.6669E6				0	9.7966E6	7.4994E5	3.9922E6		1.957E6
1081	997	Q9Y333|LSM2_HUMAN	123.26	60	0	0	0	0	0	0	0	0	0	60	12	32	0	0	0	0	0	0	0	0	0	0	0	0	0	0	0	0										7.8941E5	3.1568E5	2.9616E5
386	346	P63104|1433Z_HUMAN	213.80	59	13	0	0	3	3	0	0	25	4	49	27	29	33	13	38	26	35	3	0	11	0	0	0	0	0	13	9	0	9.9968E5							2.3309E6		2.2153E7	4.2781E6	7.1872E6	4.4093E6	9.9968E5	7.4713E6	2.1344E6	4.8605E6
157	208	P80303|NUCB2_HUMAN	302.52	59	0	2	2	0	0	14	17	11	7	34	43	29	32	0	41	55	30	12	0	0	0	0	2	0	0	0	0	2		1.03E7	2.4859E6			9.3875E7	5.2267E7	9.8933E6	2.0904E6	8.2908E7	3.1836E8	3.3874E7	3.6685E7		5.3241E7	1.2822E8	1.8614E7
174	199	Q01459|DIAC_HUMAN	288.07	59	0	40	27	48	57	47	40	19	14	18	34	8	24	0	18	5	18	2	8	0	0	0	8	2	0	0	0	8		4.0031E8	1.268E8	3.4901E8	3.2119E9	3.2866E8	4.6823E7	5.811E6	4.3969E6	6.4159E6	2.4475E7	1.0534E6	4.1096E6		7.0526E5	3.439E5	3.832E6
292	678	P69905|HBA_HUMAN	272.85	59	0	11	11	54	11	0	0	27	54	54	47	54	0	0	0	6	0	22	22	0	0	0	0	0	0	0	0	0		2.8517E6	3.5274E6	7.3024E7	0			1.3835E6	8.9416E8	3.5373E7	6.8622E7	4.8804E7				1.0466E5
333	545	Q6UWN5|LYPD5_HUMAN	236.26	59	0	7	6	0	56	7	6	0	0	18	18	3	21	0	14	3	0	0	0	0	3	0	0	0	0	0	0	0		3.3804E6	1.4012E6		7.2956E8	1.0136E7	6.2939E4			7.2852E6	8.1819E6	1.4232E6	8.5009E6		5.4968E6	4.0216E5
497	221	P16930|FAAA_HUMAN	204.75	59	0	29	7	45	3	29	9	11	24	0	0	5	6	0	3	0	3	3	0	0	0	0	0	0	0	0	0	0		4.942E7	1.8317E7	6.9562E7	5.4829E6	5.6823E7	4.239E6	4.3403E6	6.866E6			9.2553E5	1.0652E6		3.5619E5		1.0969E5
638	586	Q96S96|PEBP4_HUMAN	195.04	59	0	38	0	24	8	26	16	0	0	16	16	0	16	0	25	0	0	0	0	0	0	0	0	0	0	0	0	0		5.7871E7		4.4325E6	2.1547E6	1.5718E7	5.6738E5			0	7.0454E5		2.8271E5		3.0749E5
398	634	P31025|LCN1_HUMAN	181.63	59	0	39	17	29	45	59	6	0	0	35	25	19	30	0	26	0	0	0	0	0	0	0	6	6	0	0	6	0		1.306E8	8.2946E7	2.737E7	2.7221E8	6.1438E8	9.9259E5			6.2218E6	1.5322E7	3.2823E5	2.8291E6		2.396E6
580	653	P61586|RHOA_HUMAN	169.36	59	0	6	6	0	0	6	0	21	0	21	42	45	53	0	39	21	27	0	0	0	0	0	0	0	0	0	0	0								0		3.162E5	1.3597E6	3.4711E6	3.2154E6		2.806E6	6.4347E5	1.0151E6
551	635	P15531|NDKA_HUMAN	165.97	59	0	39	11	11	53	0	11	17	17	18	20	11	19	0	20	0	11	11	0	0	0	0	0	0	0	0	0	0		5.8147E5			1.2996E7					0	1.9112E5				2.4323E5
48	176	P53634|CATC_HUMAN	337.09	58	0	29	29	46	50	43	49	45	45	29	39	25	31	0	31	17	33	9	2	10	0	0	4	0	0	0	0	0		6.152E8	4.9984E8	1.2179E9	1.3197E10	3.1704E9	5.6066E8	1.2253E8	3.2209E8	2.9096E7	1.9508E8	1.1297E7	4.7814E7		2.8286E7	7.0199E6	6.0808E7
66	47	P07686|HEXB_HUMAN	322.77	58	0	47	39	45	57	52	42	42	40	22	20	14	29	0	27	32	31	11	8	3	0	0	7	1	2	0	0	3		3.522E9	8.6613E8	1.219E9	9.9865E9	1.4369E9	8.9717E8	5.2617E8	5.7471E8	5.0826E7	5.2957E7	4.2025E6	4.7432E7		3.317E7	5.1324E7	4.2138E7
231	427	O43240|KLK10_HUMAN	261.13	58	0	35	5	0	37	12	41	9	5	37	58	17	58	0	54	42	20	0	0	0	0	0	0	0	0	0	0	0		5.0682E7	7.5749E6		1.0491E8	1.3609E7	3.3758E7	1.3158E6	2.4635E5	4.268E7	1.6107E8	2.9517E6	1.3489E8		8.6555E7	2.5491E7	3.6993E6
265	151	P24298|ALAT1_HUMAN	253.80	58	0	28	10	0	8	18	27	47	20	25	9	4	23	0	9	37	50	4	0	0	0	0	0	0	0	0	0	0		8.7557E7	2.2825E7		8.5016E6	3.2492E7	3.0419E7	1.9953E7	4.7975E6	6.6057E6	4.7678E6	1.0771E5	3.2367E6		5.0018E5	9.2662E6	1.1208E7
399	157	Q6GTS8|P20D1_HUMAN	250.82	58	0	2	18	2	0	49	5	0	5	20	22	13	19	0	14	0	0	0	0	2	0	0	0	0	0	0	0	0		8.2047E6	8.503E7	1.969E6		1.8033E8	1.9572E6		1.6568E5	8.13E6	1.669E7	8.1711E5	9.2041E6		1.1731E7
234	712	Q9H1E1|RNAS7_HUMAN	250.15	58	0	27	36	0	48	40	22	13	46	47	56	7	29	0	29	41	0	0	23	28	0	0	0	0	0	0	0	23		7.2823E7	1.0142E6		3.8364E9	5.6393E7	1.7203E7	3.0358E5	4.9288E7	3.6095E7	5.3032E7	4.5086E5	5.2454E6		9.4688E6	1.8855E6
297	172	P12429|ANXA3_HUMAN	240.46	58	0	12	7	16	45	19	13	21	10	32	15	40	33	0	37	24	29	2	0	0	0	0	0	0	0	0	0	0		7.8675E6	3.8838E5	1.1447E7	1.5966E8	1.0112E7	1.2239E6	7.9622E5	2.3859E5	2.2697E7	4.5538E6	1.9111E7	1.4872E7		1.6138E7	2.3182E6	4.116E6
367	357	Q9P0G3|KLK14_HUMAN	239.08	58	0	9	0	0	17	0	39	0	0	50	52	5	58	0	44	53	18	0	0	0	0	0	0	0	0	0	0	0		8.5701E6			1.2642E7		1.9119E7			2.1341E7	4.3129E7	1.5773E5	2.5698E7		1.6052E7	1.5973E7	4.3051E5
354	708	Q9BS40|LXN_HUMAN	190.44	58	0	17	17	39	44	22	17	36	27	4	12	4	23	0	23	4	4	4	4	0	0	0	9	0	0	0	0	0		8.0495E7	1.4617E8	2.4025E8	1.7208E9	2.9935E8	2.0896E7	3.1422E6	2.6353E6	1.1199E6	1.3332E7	4.8756E6	5.3886E6		4.735E6	1.0434E6	3.3658E5
484	723	P62805|H4_HUMAN	157.88	58	0	17	17	0	0	0	8	10	29	51	29	39	27	0	8	39	8	24	0	31	0	0	0	7	0	0	0	0		3.9179E7	1.0662E7				5.4512E6	5.7946E5	4.6382E6	2.0335E8	3.2262E7	2.1895E6	1.8074E6		1.5132E6	7.83E6	8.2695E5
746	747	A0A0C4DH38|HV551_HUMAN	140.24	58	0	18	10	32	10	18	21	0	24	0	0	6	9	0	9	0	0	0	0	10	0	0	0	0	0	0	0	0		4.1813E7	6.9635E6	5.7242E7	3.1126E7	3.3637E7	1.9549E6		9.1045E6			3.7089E4	2.9467E5		5.3715E5
215	318	P62258|1433E_HUMAN	224.44	57	8	0	0	3	3	0	0	19	4	49	27	35	28	8	25	21	32	3	0	4	0	0	0	0	0	8	5	5	1.6805E6							1.1183E6		1.8471E7	6.3632E6	4.305E6	4.2557E6	1.6805E6	5.6814E6	5.4184E5	4.7827E6
216	167	P06280|AGAL_HUMAN	299.56	57	0	0	7	39	50	39	31	23	29	10	15	7	23	0	20	23	33	4	0	5	0	0	0	0	0	0	0	0			5.1191E7	2.6889E8	2.0723E9	3.4113E8	1.2771E8	2.2421E7	1.8266E7	1.8622E6	1.575E7	8.5568E5	7.7943E6		6.154E6	4.811E6	2.386E7
326	150	P02679|FIBG_HUMAN	278.83	57	0	12	10	22	5	5	0	0	2	19	43	45	23	0	17	0	0	0	0	2	0	0	0	0	0	0	0	0		2.0046E7	4.2442E6	6.8853E7	3.7662E6	1.8114E6			2.2172E5	8.5764E6	1.1082E8	5.1689E7	5.5191E6		5.7595E6
205	358	P23280|CAH6_HUMAN	264.91	57	0	40	12	27	32	31	23	0	14	27	31	19	29	0	29	20	10	13	0	3	0	0	7	0	0	0	0	0		4.4566E8	1.2498E8	2.6045E8	5.7134E8	2.5348E8	7.6895E7		4.0745E6	3.9469E7	1.4304E8	1.169E7	5.7317E7		7.5998E7	1.8843E7	1.0109E6
241	163	Q99574|NEUS_HUMAN	258.23	57	0	33	41	30	17	42	25	12	13	22	28	14	12	0	18	22	6	7	3	0	0	0	3	0	0	0	0	3		2.0698E8	8.0649E7	7.2765E7	2.0018E9	2.2938E8	2.4168E7	4.4665E6	1.5837E7	1.2053E7	4.0582E7	5.0822E6	4.89E6		8.5104E6	6.7933E6	1.3332E6
185	489	Q9GZP4|PITH1_HUMAN	241.05	57	0	44	32	49	0	36	36	34	34	50	37	41	48	0	38	38	34	24	0	0	0	0	34	0	0	0	0	0		1.0674E9	6.3188E7	1.7868E8		9.8618E7	2.9613E7	7.6365E6	1.5191E6	1.3E8	2.5405E7	3.1356E7	3.097E7		2.5509E7	3.9065E6	4.3102E6
341	181	P00558|PGK1_HUMAN	238.97	57	0	6	0	0	0	0	2	10	15	33	28	38	19	0	23	39	24	0	0	0	0	0	0	0	0	0	0	0		1.2518E7					2.3451E6	7.3009E6	9.5414E5	1.0794E7	1.5532E7	1.6351E7	3.2971E6		3.5235E6	1.8069E7	3.3132E6
429	243	P02649|APOE_HUMAN	236.67	57	0	3	0	0	0	0	3	5	28	51	22	0	24	0	30	39	31	18	0	0	0	0	0	0	0	0	0	0		5.4912E5					3.3951E5	0	2.7391E6	1.3081E7	1.0999E7		1.9447E6		3.7431E6	8.2656E6	1.5318E6
396	480	P51149|RAB7A_HUMAN	209.56	57	0	0	0	0	0	0	0	0	0	10	30	54	48	0	37	41	32	0	0	0	0	0	0	0	0	0	0	0										2.4681E6	4.2054E7	4.0961E7	2.342E7		1.214E7	1.3484E7	1.4286E6
534	629	Q6P587|FAHD1_HUMAN	180.10	57	0	38	25	25	40	0	0	0	0	7	0	24	21	0	17	7	7	7	0	0	0	0	0	0	0	0	0	0		3.5688E7	3.5713E8	1.6674E7	2.6013E8					1.0791E6		2.2095E6	2.8721E6		2.6268E6	7.2365E5	2.5098E5
1031	1155	P63167|DYL1_HUMAN	90.03	57	0	0	0	0	0	0	0	0	0	20	25	8	8	0	8	37	0	0	0	0	0	0	0	0	0	0	0	0										2.0436E5		8.0994E5	6.6835E5		0	0
63	45	Q08380|LG3BP_HUMAN	342.47	56	0	24	21	31	0	44	39	32	38	34	45	42	48	0	48	38	39	20	1	2	0	0	14	0	0	0	0	12		7.0844E8	6.2803E8	8.7989E8		2.5552E9	9.8124E8	1.9167E8	1.2267E8	1.1473E8	4.3629E8	3.5404E8	8.5074E8		1.1343E9	3.2078E8	2.2811E8
247	148	P12955|PEPD_HUMAN	286.20	56	0	17	13	38	13	13	28	41	51	12	0	11	17	0	6	7	13	4	0	0	0	0	0	0	0	0	0	0		1.9047E8	7.4815E7	1.8632E8	7.2351E7	6.8735E7	4.0232E7	6.5436E7	9.7409E7	2.1712E6		1.4688E6	3.593E6		4.9701E5	1.1104E6	9.2041E5
288	426	Q9UBX7|KLK11_HUMAN	272.50	56	0	17	11	39	54	17	20	0	11	40	28	21	24	0	24	7	0	0	0	0	0	0	0	0	0	0	0	0		1.5752E8	3.5584E7	2.095E8	2.0126E9	7.8938E7	1.335E7		0	4.8813E7	4.905E7	5.4894E6	1.1354E7		7.8805E6	2.3361E6
235	171	P36222|CH3L1_HUMAN	268.27	56	0	44	28	34	47	23	22	9	7	29	28	10	37	0	37	29	14	5	2	0	0	0	0	0	0	0	0	0		4.9075E8	1.7084E8	1.4119E8	1.4381E9	8.942E7	1.125E7	8.0724E5	2.5479E5	1.2669E7	2.185E7	2.933E5	1.534E7		1.6127E7	9.8616E6	1.0598E6
159	424	Q96L46|CPNS2_HUMAN	253.74	56	0	50	44	40	56	49	44	24	37	37	40	29	32	0	32	31	19	7	0	6	0	0	3	0	0	0	0	3		3.6063E8	8.4018E7	2.4043E7	5.6477E8	8.6156E7	1.8869E7	5.9369E6	8.1098E6	3.5244E7	3.5418E7	3.4865E6	1.2437E7		1.1082E7	6.4435E6	6.456E5
479	482	Q9NP55|BPIA1_HUMAN	237.86	56	0	56	0	0	0	0	0	0	0	34	0	0	0	0	0	0	0	0	0	0	0	0	0	0	0	0	0	0		1.026E9								1.8361E8
365	620	Q07021|C1QBP_HUMAN	232.35	56	0	0	0	0	0	0	0	0	0	51	47	32	41	0	41	32	22	5	0	0	0	0	0	0	0	0	0	0										1.0148E8	4.4886E7	4.2066E6	1.6096E7		1.9659E7	2.1512E6	2.0027E6
449	425	Q9H008|LHPP_HUMAN	217.19	56	0	29	0	8	54	14	0	0	0	23	9	8	15	0	14	25	3	3	0	0	0	0	0	0	0	0	0	0		8.5093E7		0	5.1138E8	2.0377E7				4.6385E6	4.2377E5	1.7029E5	1.9449E6		9.0971E5	8.7175E6	3.014E5
368	441	O95716|RAB3D_HUMAN	206.38	56	0	0	0	0	0	0	5	30	12	45	45	38	40	0	45	24	48	7	0	5	0	0	0	0	0	0	0	0								3.6454E6	0	9.1137E6	3.1263E7	4.5302E6	5.4286E6		7.9395E6	1.5123E6	6.858E6
493	483	O00299|CLIC1_HUMAN	200.09	56	0	0	0	0	0	0	7	7	0	27	56	31	31	0	43	38	22	0	0	0	0	0	0	0	0	0	0	0							0	5.6828E5		1.8668E7	5.025E7	2.9081E6	2.6213E6		4.4786E6	7.3233E6	1.0971E6
340	894	P01619|KV320_HUMAN	162.85	56	0	37	37	56	29	37	37	37	37	37	37	37	37	0	37	37	23	23	0	0	0	0	16	0	0	0	0	0		2.0665E8	1.1388E8	6.7179E8	3.7236E8	3.0449E8	2.1183E7	1.4861E7	7.2876E7	8.3071E6	2.4686E7	9.8269E6	5.9052E6		6.8646E6	1.1092E6	1.7167E6
984	2068	P14174|MIF_HUMAN	71.36	56	0	56	0	0	0	0	0	8	0	8	8	8	8	0	8	8	8	0	0	0	0	0	0	0	0	0	0	0		1.8608E7						5.6005E5		7.8184E5	3.1959E6	9.9768E5	7.8467E5		8.8389E5	2.2621E5	3.0468E5
35	583	P0DOX7|IGK_HUMAN	336.46	55	9	49	49	55	50	55	49	49	54	49	53	54	54	9	54	46	53	39	17	33	0	0	26	0	0	9	0	26		1.3421E8	8.6177E6	1.7033E8	8.525E7	3.21E7	1.2651E6	9.0422E6	5.6875E7	1.7312E6	0	1.2322E6	6.8784E5		6.1545E5	1.7434E5	6.5644E4
454	374	P47756|CAPZB_HUMAN	227.96	55	5	0	0	33	36	0	0	0	0	31	30	32	34	5	21	7	4	4	0	9	0	0	0	0	0	5	0	0	5.0018E4			1.5885E7	2.3347E8					7.7913E6	1.2525E7	1.5231E7	1.6928E7	5.0018E4	5.363E6	1.1913E6	2.3096E5
192	53	Q14697|GANAB_HUMAN	352.22	55	0	0	2	0	0	0	3	7	0	22	52	19	20	0	24	19	13	1	0	0	0	0	0	0	0	0	0	0			8.0332E6				5.6096E6	1.7054E6		5.0456E7	7.0828E8	1.7033E7	1.4864E7		2.4902E7	2.3075E7	7.0847E6
75	140	P14384|CBPM_HUMAN	298.26	55	0	43	35	52	51	47	43	26	30	32	34	29	36	0	34	28	23	9	3	2	0	0	12	0	2	0	0	2		2.2668E9	4.7667E8	1.2568E9	4.3429E9	1.1749E9	2.9966E8	7.0786E7	3.5806E7	2.9686E7	7.4662E7	3.5582E7	5.5573E7		5.5456E7	2.3109E7	1.8402E7
509	187	P04217|A1BG_HUMAN	254.72	55	0	9	5	41	0	0	0	0	45	0	0	10	0	0	0	0	0	2	0	0	0	0	0	0	0	0	0	0		7.4811E5	5.8075E5	7.5287E7					7.3158E7			9.0476E6
238	262	P15309|PPAP_HUMAN	245.07	55	0	7	2	39	35	39	34	31	42	6	12	14	14	0	14	6	19	0	0	5	0	0	0	0	0	0	0	0		1.3582E7	7.7883E6	1.913E8	2.1727E8	1.249E8	1.7136E8	4.5219E7	3.7264E7	1.2514E6	4.1808E6	8.2078E5	1.5649E6		1.4306E6	7.3503E5	6.7205E6
362	338	Q13126|MTAP_HUMAN	217.95	55	0	25	16	34	0	20	6	18	19	18	12	39	35	0	22	29	39	12	0	6	0	0	0	0	0	0	0	0		4.5248E7	1.0086E7	3.1742E7		1.5522E7	3.8497E6	9.6258E6	2.4934E6	1.8579E6	3.4383E6	2.9523E7	5.6325E6		3.68E6	2.4011E6	2.8673E6
571	562	Q04760|LGUL_HUMAN	169.67	55	0	0	0	0	36	0	0	0	0	0	4	0	55	0	55	0	0	0	0	0	0	0	0	0	0	0	0	0					2.0203E8						0		4.2296E7		1.5029E7
444	838	P99999|CYC_HUMAN	165.15	55	0	17	28	41	55	18	47	10	10	49	10	10	49	0	35	55	0	0	0	0	0	0	0	0	0	0	0	8		5.111E7	4.4004E5	1.3254E7	7.4867E8	7.4095E6	1.8831E7	3.191E5	3.9823E5	1.541E7	3.0799E7	4.9288E5	4.1087E6		2.8191E6	8.4103E6
926	939	P02652|APOA2_HUMAN	150.38	55	0	31	0	0	0	0	0	0	43	43	0	0	0	0	0	0	0	0	0	0	0	0	0	0	0	0	0	0		4.9783E6							4.3823E6	3.7854E6
38	305	Q92820|GGH_HUMAN	325.84	54	0	47	45	45	49	49	45	42	37	40	31	34	34	0	34	27	34	30	6	0	0	0	21	4	0	0	0	12		1.5732E10	4.4205E9	9.3659E9	6.0436E10	1.4166E10	1.2646E9	5.3036E8	9.265E8	1.4155E8	1.7367E8	9.3557E7	2.4756E8		1.5524E8	2.1616E7	3.4635E7
110	127	P42785|PCP_HUMAN	324.34	54	0	35	18	29	46	39	22	27	34	18	14	7	24	0	19	16	25	7	0	1	0	0	1	0	0	0	0	1		1.6052E9	1.2545E8	9.2599E8	1.0563E10	1.4756E9	1.256E8	7.0209E7	2.1378E8	1.126E7	1.1733E7	4.0151E6	3.3784E7		1.7949E7	8.585E6	5.7471E7
147	121	P06865|HEXA_HUMAN	296.07	54	0	21	20	33	31	37	46	33	27	13	16	5	20	0	19	10	22	7	5	2	0	0	5	2	0	0	0	0		1.9793E8	5.7108E7	1.7564E8	5.427E8	3.0733E8	3.1215E8	1.1897E8	7.022E7	1.3234E7	1.4784E7	3.5331E6	1.5183E7		1.3699E7	3.5149E6	2.0319E7
184	440	Q01105|SET_HUMAN	281.22	54	0	19	3	8	0	19	0	8	18	54	35	33	32	0	34	13	23	23	0	0	0	0	3	0	0	0	0	3		1.1281E8	1.6657E6	0		3.0201E7		1.9818E6	2.519E6	9.7606E8	1.4191E8	1.2933E8	2.8372E8		1.841E8	3.1705E6	5.904E6
152	126	O75874|IDHC_HUMAN	273.29	54	0	8	0	2	0	16	39	43	49	36	31	30	29	0	27	44	44	6	0	0	0	0	3	0	0	0	0	3		1.0432E7				9.1533E6	1.6944E8	2.7912E7	9.5477E7	2.5137E7	2.9306E7	9.5549E6	2.2438E7		6.7097E6	6.3917E7	7.1703E7
180	293	P20933|ASPG_HUMAN	262.22	54	0	23	12	12	37	27	27	22	22	18	16	16	16	0	16	16	16	0	23	3	0	0	43	19	5	0	0	35		1.8655E8	7.9815E7	6.0148E7	1.1234E9	7.698E7	4.3505E7	2.6847E7	2.1025E7	3.2378E7	1.9095E7	4.5568E6	7.2707E6		4.3029E6	1.5826E6	3.3313E6
259	360	P49247|RPIA_HUMAN	244.04	54	0	29	5	26	49	24	44	54	37	0	8	11	10	0	11	15	25	3	0	0	0	0	0	0	0	0	0	0		1.4645E8	6.7522E6	8.7747E6	4.085E8	6.8846E7	7.6566E7	6.6529E7	5.5836E7		1.0598E6	2.8258E5	3.3537E5		2.1196E5	1.9848E6	6.3851E5
411	463	P20337|RAB3B_HUMAN	215.16	54	0	0	0	0	0	0	5	26	5	36	45	33	29	0	36	38	40	0	0	5	0	0	0	0	0	0	0	0								8.2273E5		1.6715E6	8.0307E6	2.9097E6	1.7226E6		2.7E6	1.0309E6	2.5305E6
542	556	Q9UK41|VPS28_HUMAN	209.46	54	0	0	0	0	0	0	0	30	24	7	11	46	35	0	34	48	46	5	0	0	0	0	0	0	0	0	0	0								5.5422E6	9.776E5	0	5.9577E5	5.114E6	1.6702E6		2.107E6	1.8319E6	5.0538E6
320	530	P01583|IL1A_HUMAN	205.51	54	0	27	18	34	43	45	32	6	7	6	0	0	26	0	13	6	7	0	3	0	0	0	9	0	0	0	0	6		3.5202E7	2.0588E7	8.6123E7	2.2703E9	1.7349E8	2.2895E7	6.0768E5	1.6234E5	0			2.4403E6		7.2913E5	3.0017E4	7.0093E4
357	337	P27105|STOM_HUMAN	203.09	54	0	0	0	10	0	10	10	28	10	19	24	42	40	0	40	46	41	0	0	0	0	0	0	0	0	0	0	0				3.4806E6		2.1603E6	9.0877E5	8.391E6	3.3417E5	7.2788E4	1.4479E6	2.9038E7	2.6761E7		3.7891E7	1.549E7	1.1682E7
243	777	A0A0B4J1X5|HV374_HUMAN	170.02	54	0	41	41	41	41	41	32	41	54	41	41	35	41	0	35	41	41	35	9	19	0	0	26	0	0	0	0	0		4.7687E6	0	2.9007E7	3.5839E6	0	1.359E6	9.1124E5	1.3507E7	1.0609E6	4.4872E6		0			1.4592E5	2.7358E5
486	389	P67936|TPM4_HUMAN	188.47	53	6	0	0	0	0	0	0	0	4	20	21	23	30	6	38	6	4	0	0	15	0	0	4	0	0	6	4	4										1.3809E6	2.9339E5	1.0081E6	1.9804E6		3.5293E6
196	55	Q5JPE7|NOMO2_HUMAN	348.31	53	0	0	1	1	0	1	1	0	0	9	49	12	13	0	20	18	15	0	0	0	0	0	0	0	0	0	0	0			6.7869E5	1.1389E5		8.9412E5	9.6655E4			7.3678E6	2.3319E8	6.8513E6	9.7401E6		1.943E7	1.2932E7	5.2811E6
171	234	Q8NES3|LFNG_HUMAN	322.98	53	0	2	12	6	0	12	32	11	0	29	49	27	18	0	24	37	16	3	0	0	0	0	0	0	0	0	0	0		6.785E5	0	1.6869E5		6.6414E5	9.0625E6	2.7618E6		8.6184E7	1.2771E9	3.1186E7	3.0608E7		4.2581E7	9.4398E7	1.2793E7
258	94	Q96G03|PGM2_HUMAN	296.08	53	0	36	0	11	6	2	0	10	10	11	9	24	42	0	27	7	17	5	0	0	0	0	0	0	0	0	0	0		2.7799E8		5.2093E5	6.9824E6	5.6153E5		1.821E6	2.466E6	2.5742E6	1.4877E6	1.837E7	1.0169E8		3.1064E7	5.513E5	3.35E6
167	259	P09972|ALDOC_HUMAN	254.70	53	0	35	19	28	37	23	27	34	48	24	22	16	24	0	28	16	16	2	0	8	0	0	2	0	0	0	0	0		5.0079E7	1.9216E7	3.8373E7	7.1558E8	5.2118E7	3.2917E7	3.5763E7	5.45E7	4.3212E6	1.1549E7	2.3945E6	7.581E6		4.8013E6	1.0573E6	1.1935E6
150	553	Q96DA0|ZG16B_HUMAN	251.16	53	0	49	18	22	0	49	25	26	22	34	52	22	53	0	53	49	30	26	0	0	0	0	0	0	0	0	0	0		4.7629E8	4.9091E7	1.9431E7		1.4562E9	1.7649E8	2.3028E7	9.8365E6	2.0541E8	4.1964E8	2.7465E7	8.0619E8		1.0251E9	6.2255E7	2.6429E7
426	132	O60701|UGDH_HUMAN	232.65	53	0	0	0	0	39	0	0	0	16	9	5	14	36	0	26	2	11	5	0	0	0	0	0	0	0	0	0	0					9.378E7				1.4451E6	1.9277E6	1.4376E6	1.5065E6	1.5915E7		6.1483E6	6.3537E4	5.9899E5
284	809	O60888|CUTA_HUMAN	225.30	53	0	53	41	33	53	41	41	16	16	31	31	16	16	0	16	16	8	0	0	0	0	0	0	0	0	0	0	0		5.9209E8	2.6102E8	1.331E8	6.9964E8	3.968E8	5.5517E7	5.0079E6	2.4436E6	4.4742E6	2.1345E7	5.0752E6	4.5419E6		5.0047E6	2.4459E6	4.8052E5
501	474	P52907|CAZA1_HUMAN	215.93	53	0	0	0	7	19	0	0	0	0	22	18	41	47	0	47	3	3	0	0	0	0	0	0	0	0	0	0	0				8.2438E5	5.8941E7					2.9653E6	7.5851E6	7.3945E6	1.2424E7		5.4152E6
661	353	P21266|GSTM3_HUMAN	184.92	53	0	0	0	0	0	0	0	0	0	16	49	4	4	0	0	39	17	4	0	0	0	0	0	0	0	0	0	0										1.2045E6	1.2537E7					2.0569E6	3.5983E5
95	44	P12821|ACE_HUMAN	433.41	52	0	31	26	34	9	27	41	41	43	0	11	6	1	0	0	5	5	5	1	0	0	0	1	0	0	0	0	1		5.1947E8	3.7195E8	1.0524E9	5.0954E7	3.8276E8	9.3653E8	3.1218E8	1.0504E9		2.3471E7	3.3629E7	3.8635E5			1.8362E6	2.2301E6
69	52	P0C0L5|CO4B_HUMAN	409.77	52	0	3	4	8	1	12	0	23	43	13	40	29	28	0	31	7	37	19	0	0	0	0	0	0	0	0	0	0									2.752E7		4.4618E6	6.8955E5	5.7036E5		5.7643E5		3.045E6
67	50	P0C0L4|CO4A_HUMAN	407.67	52	0	3	4	8	1	12	0	23	43	13	41	29	29	0	33	7	37	19	0	0	0	0	0	0	0	0	0	0								4.3221E5	8.8106E6		9.3886E6	1.6989E5	5.194E5		6.6715E5		9.4119E5
148	43	P00450|CERU_HUMAN	398.65	52	0	12	9	25	3	7	0	17	51	5	17	19	10	0	11	0	2	3	0	0	0	0	0	0	0	0	0	0		6.4164E7	1.4993E7	1.25E8	9.9102E4	1.2434E7		8.9623E6	9.1214E8	1.2852E6	3.3856E7	2.0355E7	3.7502E6		4.8719E6		2.9182E5
92	56	P11142|HSP7C_HUMAN	297.17	52	0	10	7	16	16	9	16	22	9	28	33	36	32	0	28	18	24	5	1	8	0	1	10	5	1	0	0	3		3.0442E8	6.559E7	1.0612E8	1.4586E9	6.1319E7	4.4254E7	1.256E7	6.88E6	2.1618E7	3.9658E7	1.7134E7	1.5768E7		1.3774E7	2.8892E6	2.1329E6
540	264	O75436|VP26A_HUMAN	212.74	52	0	0	0	9	9	0	0	0	0	39	24	38	29	0	9	6	0	0	0	0	0	0	0	0	0	0	0	0				1.7257E6	2.7803E7					1.9663E7	1.3268E7	2.4294E7	1.0488E7		2.3433E6	8.2072E4
300	638	P01591|IGJ_HUMAN	196.35	52	0	21	6	37	28	23	29	42	52	42	42	42	42	0	42	9	35	26	0	0	0	4	12	4	12	0	0	19		3.1983E8	0	2.5807E8	3.3135E8	2.0986E8	1.8091E7	3.127E7	6.2724E7	1.8736E7	4.2004E7	2.1507E7	1.2041E7		1.3054E7	1.5673E5	2.6676E6
436	439	P46439|GSTM5_HUMAN	192.12	52	0	0	0	0	0	0	0	11	15	39	44	33	23	0	19	4	33	17	0	0	0	0	0	0	0	0	0	0								4.6386E5	1.4154E6	8.5106E6	7.5576E6	1.2461E6	2.7024E5		7.4267E5		1.3429E6
263	776	P01780|HV307_HUMAN	176.79	52	0	35	35	41	43	35	24	43	46	43	43	43	43	0	43	35	43	35	0	9	0	0	16	0	0	0	0	0				2.0027E6	4.4096E7		9.1264E5	1.6764E6	7.7683E6	1.8494E6	5.1034E6	5.2127E5	5.1136E5		5.5221E5		2.0212E5
531	846	P31949|S10AB_HUMAN	157.93	52	0	15	0	15	43	15	0	0	15	34	34	34	26	0	43	35	26	0	0	15	0	0	0	0	0	0	0	9		4.0053E7		5.2121E5	5.0424E8	2.5631E7			0	4.3004E6	8.7602E6	1.5066E6	2.7877E6		3.7237E6	2.2394E6	2.6085E5
145	142	P22304|IDS_HUMAN	313.06	51	0	27	19	43	47	29	39	27	31	7	5	5	11	0	11	9	11	0	0	0	0	0	0	0	0	0	0	0		2.9203E8	1.0717E8	7.0041E8	5.2466E9	3.6485E8	3.8547E8	3.2512E7	6.9378E7	1.6799E6	6.2166E5	4.2024E5	8.9239E6		5.6092E6	2.7138E5	1.2134E7
179	58	Q86SF2|GALT7_HUMAN	290.05	51	0	7	13	2	0	16	12	12	0	32	47	24	29	0	29	35	25	0	0	0	0	0	0	0	0	0	0	0		1.9802E7	3.7314E7	0		2.4584E7	5.6921E6	5.2232E6		2.3528E7	1.7908E8	7.5206E6	1.7263E7		2.4672E7	2.9216E7	8.0023E6
178	118	P15311|EZRI_HUMAN	280.20	51	0	0	0	4	0	5	3	32	7	18	20	45	42	0	43	27	36	0	0	1	0	0	0	0	0	0	0	0				2.9536E6		4.6065E6	2.7472E5	3.029E7	1.5771E6	4.2398E6	1.5088E7	3.3713E7	3.5656E7		5.1485E7	1.0944E7	2.2853E7
224	128	Q13228|SBP1_HUMAN	278.50	51	0	28	24	33	40	21	2	17	0	35	40	23	34	0	24	5	26	2	0	0	0	0	6	0	0	0	0	0		2.9123E8	5.4603E7	7.5673E7	8.0001E8	1.1444E8	8.0297E5	2.9825E6		1.5889E7	1.9883E7	3.756E6	9.1547E6		4.0351E6	5.2091E5	4.2112E6
306	213	P09622|DLDH_HUMAN	270.68	51	0	32	16	18	0	20	22	39	26	6	4	7	9	0	5	3	11	3	0	0	0	0	0	0	0	0	0	0		2.0681E8	2.0144E7	4.4891E7		5.3325E7	2.487E6	5.5621E7	9.0714E6	1.2201E6	0	2.0709E6	3.168E6		1.6499E6	7.0013E5	1.4034E6
226	119	P0DMV8|HS71A_HUMAN	264.25	51	0	4	0	7	14	0	4	10	2	23	33	25	24	0	30	14	19	4	0	4	0	0	1	4	0	0	0	1					1.7005E6			0		5.4361E6	6.2568E6	3.3676E6	1.2267E6		2.6448E6	4.788E5	1.0732E6
226	120	P0DMV9|HS71B_HUMAN	264.25	51	0	4	0	7	14	0	4	10	2	23	33	25	24	0	30	14	19	4	0	4	0	0	1	4	0	0	0	1					1.7005E6			0		5.4361E6	6.2568E6	3.3676E6	1.2267E6		2.6448E6	4.788E5	1.0732E6
191	246	P00739|HPTR_HUMAN	260.21	51	0	23	0	30	7	21	0	22	42	15	12	26	5	0	5	0	5	8	0	0	0	0	0	0	0	0	0	0				3.4432E6					0
345	863	Q96FX8|PERP_HUMAN	230.99	51	0	11	24	23	0	18	37	31	24	47	36	23	30	0	31	42	36	12	0	0	0	0	0	0	0	0	0	0		1.4995E6	1.9647E6	1.219E6		3.3733E5	5.2603E6	3.2165E6	1.3958E6	1.3641E7	1.1287E7	2.8847E6	4.3073E6		4.7273E6	6.7825E6	2.1675E6
273	291	Q7L5L3|GDPD3_HUMAN	220.39	51	0	0	4	0	0	4	2	11	10	36	39	21	36	0	40	34	29	10	0	4	0	0	0	0	0	0	0	0			4.1906E5			0	0	2.3643E6	6.8556E5	7.6967E7	1.1671E8	4.3635E6	5.4252E7		7.4771E7	1.4161E7	1.6452E7
560	300	Q6P1N9|TATD1_HUMAN	193.16	51	0	14	0	0	0	0	12	0	0	17	24	19	4	0	0	33	4	0	0	0	0	0	0	0	0	0	0	0		3.3728E7					2.0961E6			3.6743E6	2.0765E7	3.3293E6	5.6283E5			1.1693E7	2.1807E5
355	431	P23284|PPIB_HUMAN	189.28	51	0	0	6	0	0	6	10	24	15	29	51	31	18	0	22	36	33	17	0	0	0	0	0	0	0	0	0	0			1.6819E6			5.2597E5	5.2414E6	1.9776E7	2.2195E6	2.916E7	1.8463E8	1.0292E7	7.1795E6		8.648E6	3.2388E7	2.3682E7
461	448	Q99436|PSB7_HUMAN	165.62	51	0	22	3	0	0	3	0	29	10	30	9	3	21	0	20	7	13	3	0	0	0	0	0	0	0	0	0	0		5.2661E7	0			1.7763E6		2.8074E7	4.1207E6	1.5573E7	4.6627E6	1.497E5	2.5242E7		1.8434E7	3.7047E5	6.6932E6
332	779	A0A0B4J1Y9|HV372_HUMAN	156.73	51	0	31	31	31	36	42	22	22	40	22	22	22	31	0	31	22	22	22	6	0	0	0	16	0	0	0	0	0		5.1509E6	1.9708E6	2.0012E7	1.2512E7	6.667E6			1.5634E7				0		0
611	647	P04792|HSPB1_HUMAN	152.31	51	0	0	0	8	8	0	0	8	0	28	28	32	8	0	8	8	8	0	0	36	0	0	0	0	0	0	0	0				8.0317E6	1.3393E6			3.2422E5		1.7428E6	1.5456E7	5.4216E6	1.7525E6		2.7192E6	1.0769E5	2.5029E5
415	329	P40925|MDHC_HUMAN	200.28	50	4	36	26	12	0	12	0	13	9	10	8	18	23	4	31	10	14	0	0	0	0	0	0	0	0	4	0	0	6.137E4	3.0099E8	3.0362E7	1.9725E7		1.0984E7		1.5702E6	2.4078E5	8.9481E5	7.8682E5	5.4554E6	1.4403E7	6.137E4	6.3932E6	7.3355E5	1.2901E6
526	414	P31947|1433S_HUMAN	162.83	50	3	0	0	3	3	0	0	15	4	16	27	19	12	3	15	12	16	3	0	24	0	0	0	0	0	3	0	0								4.9923E5		0	2.6748E5	9.9109E5	0		1.8755E5	1.9342E5	2.2052E5
40	61	P01833|PIGR_HUMAN	430.57	50	0	33	28	44	42	44	36	42	45	37	45	41	37	0	37	34	33	18	11	6	0	1	8	1	4	0	0	13		2.6142E9	8.0426E8	4.226E9	4.2223E9	4.6873E9	3.4041E8	4.4108E8	6.3353E8	3.2086E8	6.6793E8	1.4411E8	2.8127E8		2.8312E8	2.6369E7	6.0801E7
372	156	P02675|FIBB_HUMAN	263.69	50	0	5	3	18	0	0	0	1	6	17	43	37	16	0	13	0	3	0	0	0	0	0	0	0	0	0	0	0		7.4996E5	1.4862E7	5.0385E7					2.1532E5	4.8165E6	5.8939E7	5.4402E7	1.4738E6		1.104E6		0
364	296	P08571|CD14_HUMAN	216.50	50	0	0	10	6	0	4	21	12	0	25	24	14	28	0	18	24	16	0	0	0	0	0	0	0	0	0	0	0			2.7625E6	2.7999E6		1.0737E6	2.362E7	1.3792E6		9.0956E6	1.569E7	3.7642E6	5.8962E6		6.2966E6	5.5586E7	2.4239E6
677	842	A0A0A0MS15|HV349_HUMAN	153.48	50	0	13	0	13	8	23	0	13	50	0	0	13	9	0	0	13	13	13	0	0	0	0	0	0	0	0	0	0					0				1.4165E7
123	57	O00391|QSOX1_HUMAN	339.13	49	0	21	12	6	42	13	19	4	3	31	31	12	35	0	31	26	20	7	11	3	1	0	9	2	0	0	0	7		4.1288E8	1.0469E8	1.1566E7	1.9611E9	1.0025E8	2.3769E7	2.6238E6	5.3671E5	1.9612E8	1.6104E8	3.3935E6	6.8681E7		7.3167E7	4.9419E7	7.2931E6
[truncated: 1,306 more rows]
[truncated: 44 more columns]
