# Supplementary material for: Enrichment of sweat-derived extracellular vesicles of human and bacterial origin for biomarker identification
Source: Nanotheranostics. 2024 Jan 1;8(1):48–63. doi: 10.7150/ntno.87822 (PMC10750121; doi:10.7150/ntno.87822)
Supplement: Supplementary file 2 — Supplementary tables 1, 2, 4, 5, 6, 8, 9. [file ntnov08p0048s2.zip › Suppl Table 4 Overrepresentation tests.xlsx]

## Sheet: Lists
		Biological process
		EVs	Total	Patch
	biological adhesion (GO:0022610)	1.8	1.4	1.6
	biological process involved in interspecies interaction between organisms (GO:0044419)	1.7	2.1	2.4
	biological regulation (GO:0065007)	9.7	9.6	10.4
	biomineralization (GO:0110148)	0	0.1	0.1
	cellular process (GO:0009987)	22.8	21.1	21
	developmental process (GO:0032502)	2.2	2.3	2.2
	growth (GO:0040007)	0.5	0.6	0.2
	immune system process (GO:0002376)	4	4.9	5.3
	localization (GO:0051179)	7.3	6.9	7.7
	locomotion (GO:0040011)	1.1	0.9	0.7
	metabolic process (GO:0008152)	15.1	15.8	15.7
	multicellular organismal process (GO:0032501)	2.3	2.3	1.6
	pigmentation (GO:0043473)	0.1	0	0.1
	reproduction (GO:0000003)	0.1	0.1	0.2
	reproductive process (GO:0022414)	0.1	0.1	0.2
	response to stimulus (GO:0050896)	8.7	9	8.3
	signaling (GO:0023052)	4.8	4.9	3.8
	Unclassified	17.8	18	18.4
	SUM	100.1	100.1	99.9
	Hits	2704	2122	868
		Cellular component
		EVs	Total	Patch
	Cellular anatomical entiety (GO:0110165)	59.3	58.6	59.5
	I band (GO:0031674)	0.1	0.1	0.2
	Z disc (GO:0030018)	0.1	0.1	0.2
	actin cortical patch (GO:0030479)	0.2	0.2	0.2
	actin filament bundle (GO:0032432)	0.4	0.5	0.7
	actomyosin (GO:0042641)	0	0	0.1
	apical part of cell (GO:0045177)	0.3	0.3	0.4
	basal part of cell (GO:0045178)	0.1	0.1	0.1
	cell body (GO:0044297)	0.1	0	0.2
	cell division site (GO:0032153)	0	0
	cell junction (GO:0030054)	1.1	1.2	1.6
	cell leading edge (GO:0031252)	0.2	0.2
	cell periphery (GO:0071944)	11.3	10.1	9
	cell projection (GO:0042995)	0.9	0.9	1.1
	cell surface (GO:0009986)	1.6	2.1	2
	chromatin (GO:0000785)	0.1	0	0.1
	chromosomal region (GO:0098687)	0		0.1
	cluster of actin-based cell projections (GO:0098862)	0
	cytoplasm (GO:0005737)	12.8	12.3	12.5
	cytosol (GO:0005829)	2.3	2.4	2.4
	distal axon (GO:0150034)	0	0
	endomembrane system (GO:0012505)	4.5	3.4	3.3
	endoplasmic reticulum exit site (GO:0070971)	0.1
	envelope (GO:0031975)	0.2	0.2	0.3
	external encapsulating structure (GO:0030312)	0.9	0.9	0.5
	extracellular region (GO:0005576)	7.1	8.7	9.1
	extracellular space (GO:0005615)	6.8	8.3	8.7
	extrinsic component of membrane (GO:0019898)	0.4	0.4	0.1
	intracellular anatomical structure (GO:0005622)	14.5	14.2	14.7
	intrinsic component of membrane (GO:0031224)	2	1.5	0.8
	leading edge membrane (GO:0031256)	0.1	0.1
	leaflet of membrane bilayer (GO:0097478)	1.3	1.9	1.4
	membrane (GO:0016020)	15.1	14.5	13.4
	membrane-enclosed lumen (GO:0031974)	0.8	0.6	0.8
	microtubule organizing center (GO:0005815)	0	0	0.1
	nucleoplasm (GO:0005654)	0.3	0.3	0.4
	organelle subcompartment (GO:0031984)	0.7	0.6	0.4
	organelle (GO:0043226)	10.3	9.9	10.4
	perinuclear region of cytoplasm (GO:0048471)	0.2	0.2	0.4
	phagophore assembly site (GO:0000407)	0	0
	postsynapse (GO:0098794)	0.2	0.2	0.2
	presynapse (GO:0098793)	0.2	0.3	0.5
	sarcomere (GO:0030017)	0.1	0.1	0.3
	side of membrane (GO:0098552)	1.3	1.9	1.4
	site of double-strand break (GO:0035861)	0	0
	site of polarized growth (GO:0030427)	0	0
	somatodendritic compartment (GO:0036477)	0.2	0.2	0.3
	spindle pole (GO:0000922)	0
	supramolecular complex (GO:0099080)	0.8	0.9	1.8
	SUM	99.7	99.8	100.2
	Hits	3230	2415	1038
	Protein-containing complex (GO:0032991)	11.6	12.1	10.5
	Arp2/3 protein complex (GO:0005885)	1.1
	Prp19 complex (GO:0000974)	1.6	2.2	2.1
	Sm-like protein family complex (GO:0120114)	2.1	2.2	2.1
	catalytic complex (GO:1902494)	20.6	26.3	29.2
	endoplasmic reticulum protein-containing complex (GO:0140534)	5.3	4.4	6.3
	high-density lipoprotein particle (GO:0034364)	1.1	1.5
	intracellular protein-containing complex (GO:0140535)	11.1	13.9	22.9
	intraciliary transport particle (GO:0030990)	1.1	1.5
	membrane protein complex (GO:0098796)	28.6	24.8	14.6
	microtubule associated complex (GO:0005875)	1.6	0.7	2.1
	mitochondrial protein-containing complex (GO:0098798)	0.5
	nuclear protein-containing complex (GO:0140513)	5.8	6.6	6.3
	receptor complex (GO:0043235)	6.9	8.8	2.1
	ribonucleoprotein complex (GO:1990904)	7.9	4.4	12.5
	transcription regulator complex (GO:0005667)	1.6	2.2
	transporter complex (GO:1990351)	2.1
	vesicle tethering complex (GO:0099023)	1.1	0.7
	SUM	100.1	100.2	100.2
	Hits	189	137	48
	Unclassified	0.29	0.294	0.3
		393	307	128
		Molecular Function
		EVs	Total	Patch
	ATP-dependent activity (GO:0140657)	1.2	1.1	1.1
	binding (GO:0005488)	25.4	25.9	26.3
	catalytic activity (GO:0003824)	25.6	27.2	24.2
	cytoskeletal motor activity (GO:0003774)	0.1	0.2
	molecular adaptor activity (GO:0060090)	0.7	0.8	0.2
	molecular function regulator (GO:0098772)	4.5	4.2	5.9
	molecular transducer activity (GO:0060089)	2.6	2.2	1.5
	structural molecule activity (GO:0005198)	1.1	0.6	1.9
	transcription regulator activity (GO:0140110)	0.4	0.4
	translation regulator activity (GO:0045182)	0.2	0.3	0.4
	transporter activity (GO:0005215)	2	1.1	0.2
	Unclassified	36.1	36	38.4
	SUM	99.9	100	100.1
	Hits	1486	1145	476

## Sheet: Overrepr Biol Proc
	EV enriched										Total															Patch
	Analysis Type:	PANTHER Overrepresentation Test (Released 20221013)
	Annotation Version and Release Date:	GO Ontology database DOI: 10.5281/zenodo.6799722 Released 2022-07-01
	Analyzed List:	upload_1 (Homo sapiens)									Analysis Type:	PANTHER Overrepresentation Test	Released 20221013)													Analysis Type:	PANTHER Overrepresentation Test	Released 20221013)
	Reference List:	Homo sapiens (all genes in database)									Annotation Version and Release Date:	GO Ontology database DOI: 10.5281/zenodo.6799722 Released 2022-07-01														Annotation Version and Release Date:	GO Ontology database DOI: 10.5281/zenodo.6799722 Released 2022-07-01
	Test Type:	FISHER									Analyzed List:	upload_1	Homo sapiens)													Analyzed List:	upload_1	Homo sapiens)
	Correction:	BONFERRONI									Reference List:	Homo sapiens	all genes in database)													Reference List:	Homo sapiens	all genes in database)
	Bonferroni count:	9290									Test Type:	FISHER														Test Type:	FISHER
GO biological process complete	GO biological process	REFLIST	Found	Expected	Over/under	Fold enrichment	P value				Correction:	BONFERRONI														Correction:	BONFERRONI
ESCRT III complex disassembly	GO:1904903	10	9	0.58	+	15.45	2.33E-03				Bonferroni count:	9290														Bonferroni count:	9290
ESCRT complex disassembly	GO:1904896	10	9	0.58	+	15.45	2.33E-03				GO biological process complete	GO biological process	REFLIST	Found	Expected	Over/under	Fold enrichment	P value								GO biological process complete	GO biological process	REFLIST	Found	Expected	Over/under	Fold enrichment	P value
positive regulation of exosomal secretion	GO:1903543	15	10	0.87	+	11.45	3.49E-03				ESCRT III complex disassembly	GO:1904903)	10	7	0.45	+	15.63	3.22E-02								glycosphingolipid catabolic process	GO:0046479)	14	6	0.26	+	23.04	1.03E-02
endosome to lysosome transport via multivesicular body sorting pathway	GO:0032510	17	11	0.99	+	11.11	1.12E-03				ESCRT complex disassembly	GO:1904896)	10	7	0.45	+	15.63	3.22E-02								glycolipid catabolic process	GO:0019377)	16	6	0.3	+	20.16	1.93E-02
regulation of exosomal secretion	GO:1903541	17	11	0.99	+	11.11	1.12E-03				viral budding via host ESCRT complex	GO:0039702)	22	12	0.99	+	12.18	7.62E-05								ceramide catabolic process	GO:0046514)	21	7	0.39	+	17.92	5.07E-03
viral budding from plasma membrane	GO:0046761	14	9	0.82	+	11.04	1.69E-02				aminoglycan catabolic process	GO:0006026)	36	19	1.61	+	11.79	5.15E-09								protein refolding	GO:0042026)	25	8	0.47	+	17.2	9.95E-04
viral budding via host ESCRT complex	GO:0039702	22	14	1.28	+	10.93	2.44E-05				glycosaminoglycan catabolic process	GO:0006027)	30	15	1.34	+	11.17	2.60E-06								antibacterial humoral response	GO:0019731)	60	15	1.12	+	13.44	5.00E-08
midbody abscission	GO:0061952	18	11	1.05	+	10.49	1.72E-03				glycolipid catabolic process	GO:0019377)	16	8	0.72	+	11.17	4.09E-02								sphingolipid catabolic process	GO:0030149)	31	7	0.58	+	12.14	4.62E-02
non-lytic viral release	GO:0046753	15	9	0.87	+	10.3	2.57E-02				fibrinolysis	GO:0042730)	19	9	0.85	+	10.58	1.44E-02								aminoglycan catabolic process	GO:0006026)	36	8	0.67	+	11.95	1.07E-02
multivesicular body assembly	GO:0036258	32	19	1.86	+	10.2	8.56E-08				viral budding	GO:0046755)	26	12	1.16	+	10.31	3.21E-04								nucleosome assembly	GO:0006334)	93	20	1.73	+	11.56	1.63E-10
mitotic cytokinetic process	GO:1902410	22	13	1.28	+	10.15	1.75E-04				mitotic cytokinetic process	GO:1902410)	22	10	0.99	+	10.15	5.05E-03								acute-phase response	GO:0006953)	42	9	0.78	+	11.52	2.95E-03
				GO:1903543
				positive regulation of exosomal secretion
				P51149	Ras-related protein Rab-7a
					RAB7A
					PTN002514744
					orthologs
				O75351	Vacuolar protein sorting-associated protein 4B
					VPS4B
					PTN002507670
					orthologs
				Q96H20	Vacuolar-sorting protein SNF8
					SNF8
					PTN002489810
					orthologs
				Q99816	Tumor susceptibility gene 101 protein
					TSG101
					PTN002511066
					orthologs
				Q9UN37	Vacuolar protein sorting-associated protein 4A
					VPS4A
					PTN002507669
					orthologs
				O43633	Charged multivesicular body protein 2a
					CHMP2A
					PTN002470930
					orthologs
				O00560	Syntenin-1
					SDCBP
					PTN002487632
					orthologs
				P18827	Syndecan-1
					SDC1
					PTN002475043
					orthologs
				Q8WUM4	Programmed cell death 6-interacting protein
					PDCD6IP
					PTN002507046
					orthologs
				P31431	Syndecan-4
					SDC4
					PTN002475045
					orthologs

## Sheet: Overrepr Cel Comp
		EV enriched														Total														Patch
		Analysis Type:	PANTHER Overrepresentation Test	Released 20221013)
		Annotation Version and Release Date:	GO Ontology database DOI: 10.5281/zenodo.6799722 Released 2022-07-01													Analysis Type:	PANTHER Overrepresentation Test	Released 20221013)												Analysis Type:	PANTHER Overrepresentation Test	Released 20221013)
		Analyzed List:	upload_1	Homo sapiens)												Annotation Version and Release Date:	GO Ontology database DOI: 10.5281/zenodo.6799722 Released 2022-07-01													Annotation Version and Release Date:	GO Ontology database DOI: 10.5281/zenodo.6799722 Released 2022-07-01
		Reference List:	Homo sapiens	all genes in database)												Analyzed List:	upload_1	Homo sapiens)												Analyzed List:	upload_1	Homo sapiens)
		Test Type:	FISHER													Reference List:	Homo sapiens	all genes in database)												Reference List:	Homo sapiens	all genes in database)
		Correction:	BONFERRONI													Test Type:	FISHER													Test Type:	FISHER
		Bonferroni count:	1581													Correction:	BONFERRONI													Correction:	BONFERRONI
		GO cellular component complete	GO cellular component complete	REFLIST	Found	Expected	Over/under	Fold enrichment	P value							Bonferroni count:	1581													Bonferroni count:	1581
		proteasome core complex, beta-subunit complex	GO:0019774)	11	9	0.64	+	14.05	6.87E-04							GO cellular component complete	GO cellular component complete	REFLIST	Found	Expected	Over/under	Fold enrichment	P value							GO cellular component complete	GO cellular component complete	REFLIST	Found	Expected	Over/under	Fold enrichment	P value
		proteasome core complex	GO:0005839)	20	15	1.16	+	12.88	2.14E-07							proteasome core complex, beta-subunit complex	GO:0019774)	11	9	0.49	+	18.27	8.14E-05							secretory IgA immunoglobulin complex	GO:0071751)	5	4	0.09	+	43.01	2.03E-02
		proton-transporting V-type ATPase, V1 domain	GO:0033180)	11	8	0.64	+	12.49	5.69E-03							proteasome core complex, alpha-subunit complex	GO:0019773)	8	6	0.36	+	16.75	2.15E-02							polymeric IgA immunoglobulin complex	GO:0071749)	5	4	0.09	+	43.01	2.03E-02
		vacuolar proton-transporting V-type ATPase, V1 domain	GO:0000221)	11	8	0.64	+	12.49	5.69E-03							fibrinogen complex	GO:0005577)	8	6	0.36	+	16.75	2.15E-02							IgA immunoglobulin complex, circulating	GO:0071746)	5	4	0.09	+	43.01	2.03E-02
		chylomicron	GO:0042627)	13	9	0.76	+	11.89	1.84E-03							proteasome core complex	GO:0005839)	20	15	0.9	+	16.75	6.22E-09							proteasome core complex, alpha-subunit complex	GO:0019773)	8	5	0.15	+	33.6	3.57E-03
		endoplasmic reticulum chaperone complex	GO:0034663)	11	7	0.64	+	10.93	4.42E-02							proton-transporting V-type ATPase, V1 domain	GO:0033180)	11	7	0.49	+	14.21	8.63E-03							proteasome core complex	GO:0005839)	20	10	0.37	+	26.88	1.26E-07
		blood microparticle	GO:0072562)	144	87	8.39	+	10.37	1.75E-46							vacuolar proton-transporting V-type ATPase, V1 domain	GO:0000221)	11	7	0.49	+	14.21	8.63E-03							IgA immunoglobulin complex	GO:0071745)	10	5	0.19	+	26.88	8.08E-03
		endocytic vesicle lumen	GO:0071682)	22	13	1.28	+	10.15	2.98E-05							blood microparticle	GO:0072562)	144	85	6.45	+	13.18	1.34E-53							proteasome core complex, beta-subunit complex	GO:0019774)	11	5	0.2	+	24.44	1.16E-02
																endocytic vesicle lumen	GO:0071682)	22	12	0.99	+	12.18	1.30E-05							platelet dense granule	GO:0042827)	21	7	0.39	+	17.92	8.62E-04
																chylomicron	GO:0042627)	13	7	0.58	+	12.02	1.95E-02							lysosomal lumen	GO:0043202)	98	30	1.82	+	16.46	1.09E-21
																platelet dense granule lumen	GO:0031089)	14	7	0.63	+	11.17	2.82E-02							blood microparticle	GO:0072562)	144	41	2.68	+	15.31	2.06E-29
																lysosomal lumen	GO:0043202)	98	48	4.39	+	10.94	1.94E-26							tertiary granule lumen	GO:1904724)	55	14	1.02	+	13.68	3.56E-08
																platelet dense granule	GO:0042827)	21	10	0.94	+	10.63	6.15E-04							vacuolar lumen	GO:0005775)	175	43	3.26	+	13.21	1.06E-28
																tertiary granule lumen	GO:1904724)	55	26	2.46	+	10.56	3.63E-13							azurophil granule lumen	GO:0035578)	90	22	1.67	+	13.14	1.30E-13
																azurophil granule lumen	GO:0035578)	90	42	4.03	+	10.42	3.03E-22							azurophil granule	GO:0042582)	154	36	2.86	+	12.57	5.32E-23
																														primary lysosome	GO:0005766)	154	36	2.86	+	12.57	5.32E-23
																														specific granule lumen	GO:0035580)	61	14	1.13	+	12.34	1.17E-07
																														azurophil granule membrane	GO:0035577)	58	13	1.08	+	12.05	7.24E-07
																														cornified envelope	GO:0001533)	59	13	1.1	+	11.84	8.69E-07
																														platelet alpha granule lumen	GO:0031093)	67	14	1.25	+	11.23	3.45E-07
																														immunoglobulin complex, circulating	GO:0042571)	94	19	1.75	+	10.87	3.33E-10
																														secretory granule lumen	GO:0034774)	320	64	5.95	+	10.75	2.06E-39
																														cytoplasmic vesicle lumen	GO:0060205)	323	64	6.01	+	10.65	3.40E-39
																														vesicle lumen	GO:0031983)	325	64	6.05	+	10.59	4.72E-39

## Sheet: Overrepr Mol Funct
		EV enriched														Total														Patch
		Analysis Type:	PANTHER Overrepresentation Test	Released 20221013)												Analysis Type:	PANTHER Overrepresentation Test	Released 20221013)												Analysis Type:	PANTHER Overrepresentation Test	Released 20221013)
		Annotation Version and Release Date:	GO Ontology database DOI: 10.5281/zenodo.6799722 Released 2022-07-01													Annotation Version and Release Date:	GO Ontology database DOI: 10.5281/zenodo.6799722 Released 2022-07-01													Annotation Version and Release Date:	GO Ontology database DOI: 10.5281/zenodo.6799722 Released 2022-07-01
		Analyzed List:	upload_1	Homo sapiens)												Analyzed List:	upload_1	Homo sapiens)												Analyzed List:	upload_1	Homo sapiens)
		Reference List:	Homo sapiens	all genes in database)												Reference List:	Homo sapiens	all genes in database)												Reference List:	Homo sapiens	all genes in database)
		Test Type:	FISHER													Test Type:	FISHER													Test Type:	FISHER
		Correction:	BONFERRONI													Correction:	BONFERRONI													Correction:	BONFERRONI
		Bonferroni count:	2997													Bonferroni count:	2997													Bonferroni count:	2997
		GO molecular function complete	GO molecular function complete	REFLIST	Found	Expected	Over/under	Fold enrichment	P value							GO molecular function complete	GO molecular function complete	REFLIST	Found	Expected	Over/under	Fold enrichment	P value							GO molecular function complete	GO molecular function complete	REFLIST	Found	Expected	Over/under	Fold enrichment	P value
		mannosidase activity	GO:0015923)	15	9	.87	+	10.3	8.30E-03							chloride ion binding	GO:0031404)	14	8	0.63	+	12.76	6.19E-03							serine-type carboxypeptidase activity	GO:0004185)	5	4	0.09	+	43.01	3.85E-02
																interleukin-1 receptor binding	GO:0005149)	17	9	0.76	+	11.82	2.28E-03							serine-type exopeptidase activity	GO:0070008)	10	5	0.19	+	26.88	1.53E-02
																														myosin V binding	GO:0031489)	16	6	0.3	+	20.16	6.23E-03
																														structural constituent of chromatin	GO:0030527)	66	18	1.23	+	14.66	3.26E-11
																														serine-type endopeptidase inhibitor activity	GO:0004867)	101	27	1.88	+	14.37	9.72E-18
																														G protein activity	GO:0003925)	41	10	0.76	+	13.11	7.22E-05
																														disordered domain specific binding	GO:0097718)	36	8	0.67	+	11.95	3.44E-03
																														carboxypeptidase activity	GO:0004180)	45	9	0.84	+	10.75	1.59E-03
