# Supplementary material for: Enrichment of sweat-derived extracellular vesicles of human and bacterial origin for biomarker identification
Source: Nanotheranostics. 2024 Jan 1;8(1):48–63. doi: 10.7150/ntno.87822 (PMC10750121; doi:10.7150/ntno.87822)
Supplement: Supplementary file 2 — Supplementary tables 1, 2, 4, 5, 6, 8, 9. [file ntnov08p0048s2.zip › Suppl Table 5 Protein lists for Figure 4.xlsx]

## Sheet: Sheet1
Comparison of proteins from different sources
Skin secretome	Dermal ISF	Blood EV exercise	Exosomes	Total sweat (Burat et al, 2022)
P02533	Q13201	P11215	A0M8Q6	A0A075B6P5;A0A087WW87;P01615;P01614;A2NJV5;A0A0A0MRZ7;A0A075B6S6;A0A075B6S2;P06310
P02538	P02776	P12429	A6NGJ6	A0MZ66
P02768	P02671	P80511	P19440	A6NGU5;P19440;P36268;Q14390;B5MD39
P04259	P04275	E7ER44	A8K2U0	A8K2U0
P08779	Q9ULI3	A0A0U1RR32	A8MWD9	B2RTY4
P13645	P49913	Q5TEC6	E5RIL1	O00115
P13647	P12259	P33241	P07910	O00159
P35908	Q86U17	Q13576	E9PAV3	O00194;P51159
P60712	P02655	O95498	K7EJ46	O00231
Q04695	P58166	P04083	O00115	O00244
P13646	P40197	Q6UX06	O00159	O00264;O15173
P78385	P00740	P29401	O00194	O00299
P19013	P55056	P04839	O00299	O00391
Q14533	P14543	Q5T3F8	O00391	O00462
O43790	Q9Y6Z7	P00451	O00560	O00468
Q86Y46	Q08380	B2R4S9	A6XND5	O00487
O95678	P48740	P62805	B7ZKQ8	O00533
Q7Z794	P20851	H7BXD5	O00754	O00534
Q86YZ3	Q9UK55	Q9H2X3	O15551	O00560
Q5D862	Q13103	P08758	O14732	O00584
P78386	Q01469	Q71DI3	O14745	O00592
P02788	B7Z9A0	Q9NUQ9	D3DQU2	O00754
F5GWP8	Q6EMK4	Q09666	O14818	O00764
O75635	Q5U077	P13761	O14908	O14498
P01009	Q9Y5Y7	A0A087WZR4	J3QRS3	O14618
P01023	A1L4H1	O75955	Q59GR1	O14657
P01024	Q16769	Q6YHK3	O15144	O14672
P01040	P36955	P35613	O15145	O14732
P01833	P51884	Q96RT1	O15162	O14745
P01834	Q9BYJ0	P08133	O15260	O14773
P02787	P22692	P20701	O15263	O14818;Q8TAA3
P04040	Q96S96	P05107	O15296	O14841
P04264	P06396	O95822	O15335	P19105;O14950;P24844
P04745	Q6YHK3	P30740	O15431	O15118
P05089	P08123	E7EQR4	E7EV01	O15144
P05120	Q07507	D3DSM0	O43240	O15145
P06733	P10599	P52209	O43278	O15296
P07355	O60437	P11234	O43490	O15305;Q92871
P12273	Q6FGH9	O94804	O43548	O15335
P15924	P04075	P05023	M0R1T5	O43175
P18206	P07203	F5GZS6	O43653	O43240
P25311	Q06830	P23634	Q59ED5	O43242
P29508	P30041	P08754	O43707	O43278
P31944	P23526	P61158	Q14533	O43396
P35237	P60985	P05109	O43852	O43399
P35527	Q15113	P59768	V5YQL4	O43488;Q8NHP1
P48594	P98160	O95466	O43866	O43490
P60174	P01034	P61586	O60218	O43505
P63261	P06733	P21730	O60259	O43548
Q02413	Q6UXB8	P07237	O60635	O43567
Q08188	P26038	P62879	B4DR52	O43598
Q08554	O14498	P29350	O60888	O43653
Q13867	P49327	A0A087X188	O60911	O43657
Q96P63	P11047	P54709	Q59ER5	O43707;Q9H254
Q9UIV8	P09382	P49795	O75131	O43708
P01857	P04792	O75083	O75223	O43759
P30740	P07998	Q14254	O75340	O43760
O95865	P16035	P24821	O75342	O43776
P00558	P29966	P63218	O75348	O43813
Q9NZT1	P24592	P13796	O75351	O43852
P13796	P37802	Q7L576	A0A024R321	O43865;Q96HN2
O75223	O76076	Q99536	A0A024R644	O60259
P40926	Q09666	P08670	O75531	O60437
Q9NZH8	Q99497	P28907	O75556	O60547
P00491	B4DWS3	B0I1T2	B4DJV9	O60568
E7EX29	Q76LA1	P31949	O75629	O60613
P48637	P31947	P28906	O75635	O60664
P20933	P55000	Q12913	O75787	O60701
P01583	Q4LDE5	O75695	O75874	Q99880;Q99879;Q99877;Q93079;Q8N257;Q5QNW6;Q16778;P62807;P58876;P57053;P33778;P23527;P06899;O60814;Q96A08
A8K2U0	P07737	A0A0G2JIW1	O75882	O60888
Q9UI42	P26447	P04229	O94804	O60911
P37837	Q15181	P04040	O94832	O75071
P06396	P08253	X6R433	O94919	O75083
P07339	P22314	Q14344	O95197	O75131;Q96FN4;Q8IYJ1;Q96A23;O95741;Q86YQ8;Q9HCH3;Q9UBL6
P00738	D9IAI1	P06702	O95274	O75146
Q01469	P10768	P20340	A0A024	O75223
P09228	P13489	P07355	M1V485	O75340
P11021	Q9NQ38	O15144	O95716	O75342
P18510	P14550	P12821	O95832	O75347
P50452	P12277	A0A087WZH7	O95833	O75368
O00391	P16152	P84095	O95867	O75369
Q15828	P36222	Q9H4M9	O95968	O75449;Q9BW62
P09211	Q6UWP8	P17301	O95969	O75503
P01036	P07585	P50995	P00338	O75531
P31025		P18084	P00352	O75556
P35606		P30101	P00441	O75592
P68871		P07948	P00450	O75608
Q92820		P04899	Q8N7G1	O75629
P01861		Q06323	P00505	O75635
P04406		P47755	P00558	O75674
Q6UWP8		P52907	P00734	O75787
P01037		P63092	P00738	O75828
P61626		G3V5T9	A6XNE2	O75874
Q8TDL5		E9PIP3	P00747	O75882
O60259		A0A0G2JMH6	B4E1Z4	O75884
P31151		P05534	P00918	O75891;Q3SY69
P30086		P54920	P01008	O75976
P17174		Q8WUM4	P01009	O94760
P01876		Q5SQ64	B3KS79	O94766
B9A064		P07195	P01023	O94886
O75369		Q76LX8	P01024	O94905
Q6P4A8		P27797	P01033	O94919
P20061		A0A0C4DFN3	P01034	O95084
P0CG48		Q10589	P01036	O95274
G3V3D1		P61163	P01037	O95294
P01011		P15144	P01040	O95336
P09668		P30041	P01042	O95394
P01871		P04075	I1SRC5	O95479
P01860		P50148	P01591	O95716
P11142		P09769	P01611	O95793
Q8IW75		Q9UIB8	P01619	O95833
Q9UHL4		A0A087X1Z3	P01706	O95834;Q6ZMW3;Q05BV3
O95274		Q9UBI6	P01767	O95861
P06702		Q9NZN3	P01780	O95865
P10619		P78417	P01833	O95969
P12429		P50552	P01861	P00330
P68032		F8VY35	P01903	P00338;Q6ZMR3
Q01518		P14174	P01911	P00390
C9JF17		Q06830	P02042	P00441
D6RF35		P68371	P02533	P00489;P11217
P05164		P23284	P02538	P00491
P12035		P55072	P02545	P00492
P06744		Q16851	P02647	P00505
P49862		Q15833	P02649	P00533
P04083		P11233	V9GYM3	P00558;P07205
P51149		P14625	P02654	P00568
P01859		P27824	B0YIW2	P00736
P0DOY2		P00338	P02671	P00738
P0DOY3		P30086	P02675	P00747
Q86SG5		P49368	C9JC84	P00751
P01766		Q9H4G4	P02743	P00918
Q9Y5Z4		O15427	P02746	P00924
P01602		P68104	P02747	P01008
P16083		P60953	P02749	P01009
C9JC84		Q92619	P02763	P01011
P29401		O43707	B7Z8Q2	P01024
P28799		A0A075B738	A0A087WT59	P01033
P51688		P61006	P02768	P01034
P32119		P50395	D6RF35	P01036
Q9UGM3		C9J2C0	P02787	P01040
O60911		P12814	A0A161	P01583
Q10567		P62873	P02790	P01591
P10599		P62942	Q6S4P3	P01619;A0A0C4DH25
P02790		P49006	Q6NS36	P01833
P40925		P61020	A0A087WZY1	P01834
P49419		P06744	A0A0G2JR74	P0DOX5;P01857
P01877		P15153	P03950	P01859
Q06830		P51149	P03973	P01860
Q9HAT2		O00194	P04003	P01861
Q6P5S2		Q14019	P04004	P01876
P16870		P18669	P04040	P02144
O75556		E9PJK1	B7Z6S9	P02511
P51659		O15145	P04066	P02545
P21333		P00558	P04075	P02647
Q01459		H0Y755	P04080	P02675
Q99497		P00491	P04083	P02679
P07737		P68366	P04179	P02760
P00450		P19971	P04196	P02763
Q92764		P68036	P01700	P02774
P04062		O00186	P04217	P02787
O94919		Q32Q12	P04229	P02788
Q8NHP8		P09382	M1VPF6	P02790
P22735		P52565	P04259	P02794
Q13228		P23381	H6VRG1	P02810
P48163		Q8IWA5	P04279	P02812;P04280
P10909		O75558	P04280	P02814
Q9NP55		P62834	P04350	P03973
P01591		P05556	P04406	P04040
P52209		P09211	Q59GY1	P04062
P52566		Q9H4B7	A0A0C4DGQ5	P04066
P00441		P31146	P04745	P04075
P52758		P20963	P04792	P04080
P14618		P14618	P04899	P04083
P01611		P51148	A0A0U1RRH7	P04114
P81605		Q15286	P05023	P04179
P01008		P12318	P05026	P04259
P07858		P12931	P05067	P04279
P54652		P60842	P05089	P04406
P02647		Q16181	C9JF17	P04424
Q96DA0		P10644	P05109	P04632
P04279		P47756	A6NEL0	P04745;P19961;P04746;CON__Q3MHH8
P05109		Q9HAV0	P05120	P04792
P14923		P52566	Q59EI9	P04843
Q5TCU8		P07384	E9PGN7	Q99878;Q96KK5;Q9BTM1;Q16777;Q93077;Q7L7L0;Q6FI13;P20671;P0C0S8;P04908;Q71UI9;P0C0S5;Q8IUE6;Q96QV6;P16104
Q02487		P62993	P05164	P05023;P13637;P50993;Q13733;P54707
P04080		P08567	A0A087WZE9	P05026
P35030		P14209	P05388	P05067
Q6BCY4		Q5SRN5	P05452	P05089
P02766		P11169	P05546	P05090
Q8NCW5		Q04917	P05787	P05109
P17066		F8WCF6	P06280	P05120
P14780		O14745	P06396	P05164;P11678
P28066		P61160	P06576	P05387
P04075		Q92882	P06702	P05388;Q8NHW5
P17050		Q8WWA0	P06703	P06132
P02763		Q15907	P06727	P06280
P0C0L4		P84077	P06731	P06702
Q9Y337		J3QRS3	P06733	P06731;P31997;P13688
Q969H8		P30405	P06737	P06733;P13929
P01717		P68363	P06748	P06737
P62805		P27348	B8ZWD9	P06744;CON__Q3ZBD7
Q562R1		P18433	P07195	P06748
P11279		P30273	A0A0S2Z4L3	P06753
P05787		P00441	P07237	P06865
Q9GZP4		P80723	P07339	P07108
Q02383		O00151	P07355	P07195
F5H7C1		P61769	P07358	P07203
Q14574		P04792	P07384	P07237
P18669		Q01518	P07437	P07288;P20151
A6NFX8		Q99733	B4DU44	P07339
P23284		P06576	A0A0J9YXX4	P07355;A6NMY6
Q16610		A0A087WVQ6	Q59EN5	P07384
P50453		P60900	P07686	P07437;Q9BVA1;Q13885
P13639		E9PEP6	P07737	P07602
Q969T9		A0A140T9I0	P07858	P07686
P06731		P61026	P07900	P07711
P36222		Q93084	Q6ZN40	P07737;CON__P02584
O75436		P10316	H7BY55	P07741
P13473		P60174	P08236	P07858
Q9H0W9		H0YD13	P08238	P07900;Q14568;Q58FG0
Q8TEA8		Q9Y624	P08246	P07919
Q16531		B4DR80	P08294	P08133
P0DMV8		P06733	P08311	P08138
P0DMV9		P67936	P08571	P08174
Q9UBX7		P62820	P08582	P08195
P02675		P30481	P08603	P08236
P12955		Q5W0H4	P08670	P08238;Q58FF7
P53634		O95336	P08727	Q16772;P09210;P08263;Q7RTV2
P55000		A0A0C4DGZ8	P08729	P08294
P07686		P43405	P08754	P08493
Q9Y2T3		Q14697	P08758	P08571
Q6ZN40		O14672	P08779	P08582
O94760		P61981	P08962	P08670
P04217		P07900	P09211	P08758
P28325		Q08722	P09228	P08842
P35754		P61626	P09237	P08865
Q96G03		J3KNB4	P09382	P08962
Q9GZZ8		Q5JP53	P09467	P09104
P09972		P04406	Q6LES2	P09211
P56537		Q14847	P09529	P09237
Q92484		O15143	P09543	P09382
F6S8M0		A0A087X2I2	P09622	P09417
U3KQL2		P31946	P09651	P09467
P80748		P30491	P09668	P09493
Q9NQ38		P60660	P09958	P09525
P10153		P10599	P09960	P09529
P98088		P14770	B7Z3K9	P09622
O43707		Q3ZCW2	P0C0L5	P09668
E9PR17		P13612	Q59EM9	P09958
P22304		P35579	P0DJI8	P09960
P14384		O75874	P0DME0	P09972
P61970		P31947	Q59EJ3	P0DOY3;P0DOY2;P0CF74;P0DOX8;A0M8Q6;P0CG04;B9A064
P07205		Q01469	P10155	P0CG30;P0CG29
P01615		P68032	P10163	P62987;P62979;P0CG47;P0CG48
Q6UWN5		O95810	P10253	P0DMV9;P0DMV8
O95969		P07737	P16402	P0DOX7;P01602
O75882		Q7LDG7	P10599	P0DP25;P0DP24;P0DP23
O14818		J3QS39	X6R8A1	P0DPA2
M0R1F0		P62937	P10909	P10155
P55145		E9PNW4	P11021	P10163
P13716		P06703	P11142	P10253
P47929		O00299	Q59GM9	P10586
Q08380		P01111	P11234	P10599
Q14532		Q14699	P11279	P10619
P62937		P30043	P11413	P10644
P0DP57		P23229	P11678	P10768
P0DP58		P23528	P11766	P10909
P22894		P37802	P12035	P11021
Q53RT3		A0A140T9V1	P12081	P11142
P03973		P48059	P12109	P11216
P25788		P26447	A0A0A0MRJ7	P11234;P11233
Q3ZCW2		P13224	P12268	P11279
P49327		P05141	P12273	P11413
P01764		Q86UX7	P12429	P11586
P06331		Q8MH48	P12532	P11766
P31947		Q9Y696	P12724	P12081;P49590
Q9HB40		Q8WWI5	P12814	P12109
P09525		O75368	P12821	P12268
P35579		H0Y7A7	A0A087WXI5	P12273
O75874		P62258	P13533	P12277
Q13835		Q9Y490	P13284	P12429
P06312		Q5HYB6	P13473	P12532
P01763		Q9ULV4	P13489	P12814;P35609;Q08043
Q96FJ2		P63104	P13639	P12821
P31949		P61224	P13645	P12830
P63167		P11142	P13647	P12955
Q9H1E1		P05106	P13667	P13284
Q9NZH7		P21333	P13686	P13473
O75368		Q5T0I0	P13688	P13489
Q6GTS8		P08514	A0A0B4J2C3	P13639;Q15029
P07384		A0A0A0MTH3	Q6ZMU0	P13667
P02545		P01137	P13762	P13693;Q56UQ5
P01772		P62328	P13796	P13716
P27482		P63261	P13797	P13796
Q9H0E2		A0A087WXB8	C9JIF9	P13797;Q14651
P25815		P26038	B4DQE1	P13798
Q13231		Q15404	E9PR17	P13807
P19971		A0A0U1RR20	P14174	P13861
G8JLG2		Q15019	P14324	P13987
P69905		H0YAC1	P14384	P14174
Q8WVV4		P02765	P14550	P14314
Q6UX06		P18031	P14555	P14324
P42785		F5H8B0	P14618	P14384
Q13510		B7ZKJ8	P14625	P14550
P17900		Q14520	A8MT02	P14555
O15118		B0YIW2	P14735	P14618
Q6P1J6		Q8WWZ8	P14780	P14625;Q58FF3
P27797		P02741	P14923	P14735
P04179		A0A075B6K4	P15104	P14923;P35222
P00338		P55058	Q59E93	P15121;C9JRZ8
E9PGN7		P26572	A0A024R509	P15144
H0Y7A7		Q6UY14	P15291	P15289
Q92485		P15907	P15309	P15291
B4DR52		P05160	P15311	P15309
Q7Z5L0		P02671	P15313	P15311;P35241
P09622		Q12805	P15328	P15313
P19652		P02679	P15531	P15328
P25774		P02675	B4E284	P15374
Q9HC38		Q8WXG6	P15907	P15531
Q9H008		Q9UBU3	P15924	P15586
Q6P587		H7C0L5	A0A087WWM1	P15880
J3KPA1		F5H5I5	P16035	P15907
Q9Y3B8			P16152	P15924
O00584			B7Z6Q5	P15941
P01743			P16870	P16035
P06280			P16989	P16070
Q6E0U4			P17050	P16083
P40121			P17066	P16144
Q14508			P17174	P16152
Q9Y3R4			P17302	P16278;Q6UWU2
Q9BS40			Q59EN6	P16615;O14983
Q8IUC1			P17858	P16870
Q9NZH6			P17900	P16930
P43652			Q59FR8	P17050
Q9BRF8			P18085	P17174
P55263			A0A024R814	P17655
Q16769			P18206	P17858
P59665			P18510	P17900
P31946			A0A0A6YYL6	P17931
P10253			P18669	P17980
P99999			P19012	P17987
Q9UBH0			P19021	P18065
P07195			P19075	P18124
P08246			P19256	P18206
Q92542			P19338	P18510
O75131			P19652	P18669;P15259;Q8N0Y7
P23280			P19801	P18827
O75083			D3DRR6	P19021
O95861			P19827	P19801
P78330			X6R868	P19835
P06753			P19957	P19957
P40394			P19971	P19971
P01033			P20061	P20061
Q8WWY7			P20073	P20073
P04433			P20160	P20337
P20073			B4DE50	P20618
Q96M27			P20337	P20645
E9PK25			P20618	P20810
P24158			P20645	P20827
P46459			P20930	P20933
P08582			P20933	P21266
Q9NQR4			Q59EJ5	P21291
P06870			P21281	P21333
Q9HCY8			P21333	P21399
Q13126			E9PLM6	P21926
Q9Y6R7			P21796	P21964
P08758			P21926	P22061
P00390			P21964	P22102
P07864			P22079	P22223
P39656			P22304	P22234
Q16651			P22314	P22304
O75608			P22352	P22314
B4E1Z4			Q32Q12	P22352
B7ZKJ8			P22531	P22392;O60361
C9JV77			P22532	P22531;Q96RM1;P35326;P35325;P22532;Q9BYE4
O43240			P22626	P22626
F5H6I0			P22735	P22676;P05937
O95968			B4DUH8	P22735
P16930			P23284	P23280
P01700			P23396	P23284
P15289			Q6FHY3	P23297
P04004			P23526	P23381
P49247			E9PK25	P23396
P16104			P24158	P23434
P49189			P25311	P23490
P02760			P25786	P23526
P00747			P25787	P23528;Q9Y281
P20160			P25788	P23588
H3BP20			P25789	P24298;Q8TD30
B1AK88			P25815	P24534
Q52LG2			P26038	P24666
Q16658			P26232	P24855
O00115			P26447	P25311
P02671			P26641	P25325
O75629			P27105	P25398
P00915			P27348	P25774
J3KNB4			P27449	P25786
Q5SY68			P27482	P25787
Q6UWW0			P27487	P25788
O14732			P27797	P25789
P15309			P27824	P25815
P58062			P27930	P26038
P05413			P28062	P26373
P01714			P28066	P26572
P09417			P28070	P26599;O95758
P08311			P28072	P26641
Q05639			P28074	P27105
P04066			P28325	P27348
P28072			P28799	P27482
Q96DR5			P29033	P27797
Q14210			P29373	P27824
G3V180			P29401	P28062
Q9Y266			P29508	P28066
P04430			P29992	P28070
P55786			P30041	P28072
Q16378			P30043	P28074
P27487			P30044	P28161
P01715			Q59FI9	P28325
P06703			B2R6S5	P28799
P47989			P30086	P28838
P02810			P30101	P29218
Q9BSJ8			P30153	P29279
P07476			Q8NE91	P29373;P29762
Q14019			P30740	P29401
Q9Y4K1			Q6PKA6	P29508
P01042			P31025	P29692
P01704			Q59G88	P30041
P02750			P31151	P30043
P49721			P31689	P30044
Q13410			P31944	P30046;A6NHG4
Q92520			P31946	P30047
P01593			P31947	P30048
Q6IBS0			P31949	P30050
P14555			P32119	P30085
Q86TJ2			P32320	P30086
P28074			P32926	P30101
P01019			P33121	P30153;P30154
P14136			P33908	P30520
P60409			P34096	P30626
P52907			P35052	P30711
P25789			A0A087X1N8	P30740
Q01105			P35241	P31025;Q5VSP4
Q5T749			P35321	P31150
P61106			P35527	P31151
Q9P253			P35579	P31153;Q00266
Q9UJ70			P35606	P31431
Q8TCV5			P35754	P31939
P78417			P35908	P31944
P30838			P35998	P31946
Q14964			P36222	P31947
Q9HD89			P36543	P31948
Q8NFT8			B3KXM2	P31949
O75594			P36952	P32119
Q5T750			P36955	P32926
P36952			P36957	P33176
P16070			K7EJ20	P33908
Q9UGI0			P37235	P34059
P06576			P37802	P34096
P04792			P37837	P34896
Q5H9F3			P38606	P34913
P01597			P40199	P34932;O95757;Q92598
P01034			P40925	P35052
P22079			P40926	P35221;P26232
Q13421			P41218	P35237
P26038			P42357	P35268
Q7Z7A1			P42785	P35270
Q8TAX7			P43251	P35573
Q9UKR3			P43490	P35579;P35749
P26599			P46781	P35606
D6RJC5			M0R0R2	P35754
Q6ZVX7			P46940	P35998
P00492			B4DWA6	P36222
Q6NUJ1			P47929	P36543
P29218			P48052	P36578
Q92890			P48163	P36871
Q9Y624			P48637	P36952
Q14240			P48668	P36957
P14174			P48745	P36969
P23083			B9EKV4	P37802;Q9UI15
P16278			P49327	P37837
P01619			Q59H77	P38606
O60888			P49419	P39019
D6RFF8			B7Z2E3	P39023
U3KQ56			P49720	P39656
P10643			P49721	P40121
P07237			B4DEA8	P40199
Q15782			P49788	P40227
Q66K66			P49862	P40925
Q96IU4			J3KNB4	P40926
P02751			P50148	P42357
Q9BYR0			B4DLV7	P42566
Q32Q12			P50452	P42785
P07900			P50453	P43034
P01780			P50579	P43251
O43548			P50897	P43307
P34059			Q6IPH7	P43487
P13928			P50990	P43490
F5H116			P50991	P43686
P31146			P50995	P45877
Q96C23			P51148	P45974
Q05315			P51149	P46459
Q13423			P51178	P46776
P49590			P51659	P46781
Q96QA5			P51688	P46782
P11532			P52209	P46783;Q9NQ39
Q9BYE4			P52895	P46940
O00299			P52907	P46976
P19827			P53634	P47755
Q15431			P53801	P47756
P13284			P53990	P47929
B0QZ18			Q59G24	P48147
C9JPK7			J3KPA1	P48163
P32455			P54652	P48556
P61158			P54793	P48594
Q6NX70			P54802	P48637
Q6ZNA5			P54803	P48643
Q9NVH2			P54920	P48723
H9KV90			P55000	P48745
			P55011	P49189
			B3KUE5	P49247
			P55064	P49327
			P55072	P49368
			A8K878	P49419
			P55259	P49454
			P55786	P49588
			P56537	P49720
			P57730	P49721
			A0A0C4DGX5	P49773
			P59666	P49862
			P59827	P50135
			A0A0A6YYG9	P50395
			P60174	P50452
			B7Z6Z4	P50453
			P60709	P50502;Q8NFI4;Q8IZP2
			Q14240	P50591
			P60866	P50914
			G3V5Z7	P50990
			B4E1U9	P50991
			P60981	P50995;P27216
			P60985	P51149
			Q8WUD1	P51170
			P61026	P51570
			P61088	P51571
			P61106	P51572
			P61158	P51610
			P61160	P51648
			P61204	P51659
			F5GYQ1	P51688
			P61586	P52209
			P61604	P52565
			P61626	P52566
			B4E0X1	P52758
			P61803	P53004
			G3V3D1	P53396
			P61970	P53634
			Q5EC54	P53990
			P61981	P54108
			H0Y7A7	P54652
			P62241	P54727
			H3BN98	P54760
			Q6IPX4	P54802
			G9K388	P55000
			P62263	P55011
			P62266	P55058
			P62269	P55064
			P62277	P55072
			P62304	P55145
			P62306	P55263
			P62314	P55327
			P62318	P55786;A6NEC2
			P62330	P56537
			P62424	P58499
			B4DMN1	P58546
			P62701	P59666;P59665
			P62805	P59998
			J3KQE5	P60033
			P62834	P60174
			P62873	P60660;P14649
			P62879	P63261;P60709;Q6S8J3;A5A3E0;P0CG38;Q9BYX7;P0CG39
			P62937	P60842
			A4D2P0	P60866
			A0A140VJE8	P60900
			Q5JWF2	P60953
			E7EX29	P60981
			I3L504	P60983;O60234
			P63244	P61019;Q8WUD1
			P63261	P61020;P20339
			P68032	P61086
			P68104	P61088;Q5JXB2
			P68363	P61106
			P68366	P61158;Q9P1U1
			P68371	P61160
			P68431	P61163
			P68871	P61204;P84077;P84085
			P69905	P61247
			P78386	P61313
			P78417	P61353
			P80108	P61457
			X6R8F3	P61586;P08134
			P80511	P61601;P84074;P37235
			P80748	P61604
			P81605	P61619;Q9H9S3
			P84095	P61626
			P98088	P61769
			P98160	P61916
			Q00577	P61970
			A0A087WVQ6	P61978
			Q00839	P61981
			Q01459	P62140;P36873;P62136
			Q01469	P62191
			Q01518	P62241
			Q01546	P62244
			Q02383	P62249
			Q02413	P62258
			B4DLJ5	P62269
			Q02543	P62277
			Q02809	P62424
			Q02818	P62491;Q15907
			Q9HBB3	P62701;P22090;Q8TD47
			F5H7C1	P62714
			Q04695	P62750
			Q04917	P62753
			Q06828	P62805
			Q06830	P62826
			J3QQ67	P62829
			Q07283	P62834
			Q08188	P62851
			Q08380	P62857
			Q08431	P62873;Q9HAV0
			Q08554	P62888
			Q09328	P62906
			Q09666	P62913
			Q10472	P62937;P0DN26;A0A0B4J2A2;A0A075B767;A0A075B759;Q9Y536;F5H284;P0DN37
			Q12841	P62942
			Q12907	P63000;P60763;P15153
			A0A087WVC6	P63010
			Q13018	P63096;P08754;P04899;P11488;P19087;P09471;A8MTJ3;P38405;P63092;Q5JWF2
			B4DUC8	P63104
			Q13162	P63208
			Q13183	P63241;Q9GZV4;Q6IS14
			Q13228	P63244
			Q13421	P67936
			Q13510	P68104;Q5VTE0;Q05639
			E9PF82	P68366
			P0DPH7	P68371;P04350;Q3ZCM7;A6NNZ2;Q9BUF5;CON__ENSEMBL:ENSBTAP00000025008;Q9H4B7
			P0DPH8	P68402
			Q13835	P68871;CON__P02070;CON__Q3SX09;P69892;P69891;P02100;P02042
			Q13838	P69849;Q15155;Q5JPE7
			Q13867	P78330
			Q14002	P78371
			Q14108	P78417
			Q14118	P80108
			Q14210	P80188
			Q14525	P80303
			B7ZKJ8	P81605
			B4DJ30	P83731
			Q14703	P83876
			Q14764	P86791;P86790
			A0A0G2JNJ6	P99999
			B4E3D4	Q00577
			Q14CN4	Q00610;P53675
			A4D198	Q00796
			Q15084	Q01105;P0DME0
			Q15125	Q01459
			Q15149	Q01469;A8MUU1
			B3KUY2	Q01518;P40123
			Q15286	Q01813
			Q15323	Q02383
			Q15365	Q02413
			Q15517	Q02487
			Q6NTG0	Q02543
			Q15631	Q02790
			Q15782	Q02809
			Q15828	Q02818
			Q15833	Q02878
			Q15904	Q03154
			Q16270	Q04118
			Q16352	Q04760
			A0A087WY73	Q04828;P42330;P17516
			Q16563	Q04917
			Q16610	Q06210;O94808
			Q16651	Q06323
			Q16658	Q06828
			Q16698	Q06830;Q13162
			Q16706	Q07020
			Q16769	Q07021
			Q16864	Q08188
			Q24JP5	Q08209;P16298
			Q2M329	Q08257
			Q3SY84	Q08380
			Q3ZCW2	Q08554
			Q53GD3	Q08629;Q9BQ16
			Q53RT3	Q09666
			Q5D862	Q10471
			D6RJC5	Q10472;Q8IUC8
			Q5JRA6	Q10981
			Q5T749	Q12765
			Q5T750	Q12805
			Q5VW32	Q12841
			Q5VXI9	Q12907
			Q5XKE5	Q12913
			Q6DN03	Q13043
			Q6E0U4	Q13126
			Q6GTS8	Q13183
			Q6KB66	Q13200
			Q6NUJ1	Q13228
			Q6P1N0	Q13296
			Q6P4A8	Q13332
			Q6P5S2	Q13347
			Q6PCB0	Q13404;Q15819
			Q6TDP4	Q13421
			Q6UWN5	Q13443
			Q6UWP8	Q13444
			Q6UWW0	Q13510
			Q6UX06	Q13557;Q9UQM7;Q13554
			Q6UXB2	Q13561
			Q6UXB3	Q13576
			Q6X4U4	Q13630
			Q6XPR3	Q13835
			Q6YHK3	Q13867
			Q6ZMP0	Q14002
			Q6ZNF0	Q14108
			Q6ZV73	Q14118
			Q6ZVX7	Q14126
			Q6ZWB6	Q14152
			Q71RC9	Q14166
			Q96F07	Q14185
			Q7L5L3	Q14195
			Q7L9B9	Q14203
			Q7LBR1	Q14204
			Q7Z3Y7	Q14210
			Q7Z3Y8	Q14247
			Q7Z4W1	Q14376
			Q7Z794	Q14393
			Q86SF2	Q14435;Q8NCL4
			Q86SG5	Q14508
			Q86SR1	Q14574
			Q86T03	Q14697
			Q86VR7	Q14703
			Q86WD7	Q14847
			Q86Y46	Q14894
			Q86YZ3	Q14914
			B7Z4J3	Q14974
			Q8IV08	Q15007
			Q8IW75	Q15008
			Q8IWA5	Q15056
			Q8N1N4	Q15084
			Q8N474	Q15102
			Q8N4F0	Q15149;P58107
			Q8N5C1	Q15181
			Q8N5I2	Q15185
			Q8N9N7	Q15257
			Q8NBJ4	Q15365;P57721
			B4DP80	Q15435
			Q8NDZ4	Q15459
			Q8NEG0	Q15517
			Q8NES3	Q15631
			Q8NEX9	Q15751
			A0A0U1RR16	Q15782
			Q8NFJ5	Q15828
			Q8NFQ6	Q15847
			Q8NFT8	Q15904
			Q8NFU4	Q16378
			Q8NHH1	Q16401
			Q8NHP8	Q16531
			Q8TAX7	Q16555;Q14194
			Q8TCV5	Q16563
			Q8TDL5	Q16610
			Q8TE68	Q16651
			Q8TEA8	Q16658
			Q8TF66	Q16698
			Q8WTW4	Q16706
			Q8WUM4	Q16769
			Q8WVQ1	Q16851
			Q8WVV4	Q16890
			Q8WWY7	Q29960;Q9TNN7;Q07000;P30508;P30505;P04222;Q95604;P30492;P30501;Q29963;Q29865;P30510;P30499;P10321
			Q8WWY8	Q3LXA3
			Q92485	Q3ZCW2
			Q92520	Q53GG5
			Q92542	Q53RT3
			Q92743	Q5GFL6
			Q92820	Q5JRA6
			Q92874	Q5JS37
			Q92876	Q5MNZ6
			Q92896	Q5SRE7
			Q969L2	Q5T013
			Q969X1	Q5T749
			Q96A22	Q5T750
			B4E1J8	Q5VZ89
			Q96CF2	Q6BCY4
			Q96DA0	Q6GTS8
			Q96DR5	Q6NUJ1
			Q96DR8	Q6P1J6
			Q96EY5	Q6P1N9
			Q96FQ6	Q6P4A8
			Q96FX8	Q6P531
			Q96K17	Q6P587
			Q96KP4	Q6PCB0
			Q96L46	Q6UVW9
			Q96LB8	Q6UWH4
			Q96P63	Q6UWN5
			Q96PI1	Q6UWP2
			Q96QA5	Q6UWP8
			Q96QK1	Q6XPR3
			Q96S97	Q6XQN6
			Q96SB8	Q6YHK3
			Q96TA1	Q6YP21
			Q99436	Q6ZMP0
			Q99497	Q6ZV73
			Q99523	Q8WVV5;Q7KYR7
			Q99536	Q7L266
			Q99574	Q7L5L3
			Q99623	Q7Z406
			Q99720	Q7Z4W1
			Q99735	Q7Z7D3
			Q99816	Q86SF2
			B0QZ18	Q86SJ6
			Q99935	Q86SR1
			Q99961	Q86UP3
			Q9BRF8	Q86VP6
			Q9BRK5	Q86VR7
			Q9BS40	Q86X29
			Q9BUL8	Q86X76
			Q9BVK6	Q8IV08
			Q9BW04	Q8IW75
			Q9BYD5	Q8IWT6
			Q9BYE3	Q8IXK2
			Q9BYJ0	Q8IZA0
			J3KPH2	Q8N0V5
			P0DP57	Q8N271
			P0DP58	Q8N335
			Q9BZQ8	Q8N8N7
			Q9C075	Q8NBF2
			Q9GZM7	Q8NBJ4
			Q9GZP8	Q8NCC3
			Q9GZZ8	Q8NCW5
			Q9H008	Q8NDZ4
			Q59FB9	Q8NES3
			Q9H0W9	Q8NFJ5
			D6REA1	Q8NFT8
			Q9H190	Q8NFZ8
			Q9H1E1	Q8NHP8
			Q9H1E3	Q8NI22
			Q9H223	Q8TAG5
			D3DPK5	Q8TCT8
			Q9H2K8	Q8TDQ7
			Q9H444	Q8TEA8
			D3DRP5	Q8TEP8
			A0A024R571	Q8TF66
			Q9H6A9	Q8TF72
			Q9H6S3	Q8WU03
			Q9H8H3	Q8WUA8
			Q9H9H4	Q8WUM4
			Q9HAT2	Q8WVQ1
			Q9HB40	Q8WVV4
			Q9HBG4	Q8WWY7
			Q9Y3E8	Q8WWY8
			Q9HC84	Q8WZ42
			Q9HCY8	Q92484
			Q9HD45	Q92520
			Q9HD89	Q92542
			Q9HDC9	Q92692
			B7Z4Y1	Q92696
			Q9NP55	Q92743
			Q9NP79	Q92747
			Q9NPH6	Q92820
			Q9NQ36	Q92874
			Q9NQ38	Q92876
			A0A0C4DFY5	Q92890
			Q9NQC3	Q92896
			Q9NRA1	Q92900
			Q9NSB2	Q93009
			J3KQ06	Q969H8
			Q9NY97	Q969T9
			B3KSQ1	Q96AT9;Q2QD12
			Q9NZD2	Q96BW5
			B7Z831	Q96C23
			Q7RU00	Q96CN7
			Q9NZH8	Q96DA0
			Q9NZM1	Q96DG6
			Q9NZT1	Q96DR8
			Q9NZZ3	Q96EK6
			Q9P0G3	Q96EU7
			Q9P1F3	Q96FE7
			H0YNJ6	Q96FQ6
			Q9UBG3	Q96FV2
			Q9UBI6	Q96FW1
			Q9UBX7	Q96G03
			Q9UGL9	Q96GK7;Q6P2I3
			Q9UGM3	Q96GW7
			Q9UHG3	Q96HC4
			Q9UHL4	Q96IJ6
			Q9UHR4	Q96IU4
			Q9UI12	Q96KP4
			Q9UI42	Q96L46
			A0A0A0MQW3	Q96L73
			Q9UJ71	Q96M93
			Q9UJJ9	Q96NL6
			Q9UK41	Q96NY7
			A6NFX8	Q96P63
			Q9UKQ9	Q96PN6
			Q9UKR3	Q96QA5
			D3DQR0	Q96QK1
			A0A140T8X7	Q96S96
			Q9UN37	Q96TA1
			Q9UN76	Q96TC7
			Q9UNF0	Q99436
			Q9UNP9	Q99460
			Q9UNW1	Q99497
			Q9UQB8	Q99523
			Q9UQN3	Q99536
			Q9Y251	Q99538
			Q9Y376	Q99574
			Q9Y3B3	Q99598
			Q9Y3R4	Q99653
			Q9Y3R5	Q99733;P55209
			Q9Y490	Q99816
			Q9Y4L1	Q99829
			Q9Y5K8	Q99832
			Q05DB4	Q9BPY8
			Q9Y646	Q9BQA1
			Q9Y696	Q9BQR3
			B4DT57	Q9BR76
			Q9Y6I8	Q9BRA2
			Q9Y6R7	Q9BRF8
			Q9Y6W3	Q9BRK5
			Q9Y6X5	Q9BS26
			A0A068B0Y9	Q9BS40
			Q29971	Q9BTV4
			A0A024R1X6	Q9BUT1
			A0A024R462	Q9BWD1
			Q9Y337	Q9BXX3
			A0A024R9Q1	Q9BYJ0
			Q86SX2	Q9BYJ1
			A0A0X9UWK7	Q9BZQ8
			A0A068LL60	Q9BZW7
			A0A068LRV5	Q9C0C2
			A0A075B6H9	Q9GZM7
			P01877	Q9GZP4
			A0A075B6R9	Q9GZT8
			A0A087WSV8	Q9GZZ8
			Q0ZCH6	Q9GZZ9
			V9HW68	Q9H008
			A0A0S2Z4G4	Q9H0E2
			A0A087WXL8	Q9H0R4
			A0A087WYJ9	Q9H0U4;P62820;Q92928;P59190
			P01593	Q9H0W9
			A0A087X079	Q9H190
			A0A087X2C0	Q9H1B5
			A0A0A0MS77	Q9H1E1
			P04430	Q9H299
			A0A075B6P5	Q9H361
			A0A0A1I7H6	Q9H3K6
			A0A0B4J1X5	Q9H477
			A0A0C4DH35	Q9H4A4
			A0A0C7DW92	Q9H6N6
			A0A0J9YW33	Q9H6S3
			A0A0M3KKW6	Q9H6Y7
			A0A0S2Z377	Q9H977
			A0A0X9T7V9	Q9H9H4
			A0A0X9USM3	Q9HAT2
			A0A0X9UWL5	Q9HB07
			A0A0X9V9B3	Q9HB40
			A0A125U0U7	Q9HBR0
			A0A140TA69	Q9HC35
			A0N5G1	Q9HC38
			A0N5G5	Q9HC84
			A1A4E9	Q9HCY8
			A2J1M8	Q9HD45
			A2J1N5	Q9NNX1
			A2J1N6	Q9NP79
			A2J1N9	Q9NPH6;Q9NY56
			A2KBB9	Q9NQ34
			A2MYD4	Q9NQ36
			P01599	Q9NQ38
			A2NUT2	Q9NQ84
			A8K008	Q9NQR4
			D3DSQ1	Q9NQW7
			A8K6T3	Q9NQX3
			A8K9I2	Q9NQX5
			B2R853	Q9NR45
			Q59EF6	Q9NRA1
			B3KPZ3	Q9NSY2
			B3KVV6	Q9NUM4
			B3VMW0	Q9NVS9
			B4DE02	Q9NX46
			B4DE59	Q9NY33
			B4DHD2	Q9NY97
			B4DL17	Q9NZ08
			B4DQ50	Q9NZH0
			B4DRS2	Q9NZH6
			B4DVA7	Q9NZH8
			B4DVJ0	Q9NZL9
			B4DWS9	Q9NZP8
			B4E1B2	Q9NZT1
			B4E1V0	Q9P0G3
			B4E2K9	Q9P0S2
			B7Z4C7	Q9P253
			B7Z992	Q9P2K2
			B7ZMG8	Q9P2T1;P36959
			C0JYY2	Q9UBH0
			C9J331	Q9UBQ7
			D3DTX7	Q9UBR2
			G3V1N2	Q9UBV8
			G5EA09	Q9UBX5
			G8JLG2	Q9UBX7
			H7BZJ3	Q9UD71
			I3L4C2	Q9UEW8
			K7ENT6	Q9UFN0
			K7ESE8	Q9UHG2
			L8E779	Q9UHG3
			L8E7W8	Q9UHL4
			L8E8A9	Q9UHV9
			L8EAJ0	Q9UHY7
			O95408	Q9UI12
			Q05331	Q9UI42
			Q8TCD0	Q9UIQ6
			Q0ZCF9	Q9UIV8
			Q0ZCI9	Q9UJ70
			Q13707	Q9UJJ9
			Q16824	Q9UJU6
			Q5K634	Q9UK22
			Q5K684	Q9UKK9
			Q5RHS7	Q9UL46
			Q6IPL9	Q9UL52
			Q5ZEY3	Q9ULA0
			Q6GMX6	Q9ULC6;Q9ULW8
			Q6ICR6	Q9ULT8
			Q6J1Z7	Q9UMX0;Q9NRR5;Q9UHD9
			Q6LAF9	Q9UN36
			Q6MZQ6	Q9UNW1
			Q6N041	Q9UNZ2
			Q6N089	Q9UQB8
			Q6N092	Q9Y266
			Q6N093	Q9Y274
			Q6N095	Q9Y2E5
			Q6NS95	Q9Y2J8
			Q6ZVX0	Q9Y2Q3
			Q7YPT7	Q9Y2S2
			Q7YPT8	Q9Y2T3
			Q86TT1	Q9Y316
			Q8N1N1	Q9Y337
			Q8N355	Q9Y3B3
			Q8NCL6	Q9Y3B8
			Q8NEJ1	Q9Y3R4
			Q96K68	Q9Y3R5
			Q9NPP6	Q9Y3U8
			A0A0B4	Q9Y490
			Q9UL88	Q9Y4E8;Q13107;P51784
			Q9UL89	Q9Y4L1;Q9BXT5
			Q9UL90	Q9Y5K6
			Q9Y509	Q9Y5P6
			S6AWE6	Q9Y5Z4
			S6B291	Q9Y646
			S6B2A1	Q9Y696
			S6BGE0	Q9Y6R7
			U3PXP0	Q9Y6U3
			Q6PIL8
			W8QEY1
