# Supplementary material for: Enrichment of sweat-derived extracellular vesicles of human and bacterial origin for biomarker identification
Source: Nanotheranostics. 2024 Jan 1;8(1):48–63. doi: 10.7150/ntno.87822 (PMC10750121; doi:10.7150/ntno.87822)
Supplement: Supplementary file 2 — Supplementary tables 1, 2, 4, 5, 6, 8, 9. [file ntnov08p0048s2.zip › Suppl Table 8 Identified bacterial proteins.xlsx]

## Sheet: EV enriched
exoeasy_bacterial_proteins_all	ExoEasy R04	ExoEasy R14	ExoEasy R15	ExoEasy R28	ExoEasy R26	ExoEasy R54	ExoEasy R55	ExoEasy R56	rowsums_column_exoeasy_bacteria
Q3KM49	1	1	1	1	1	1	1	1	8
O84315	1	1	1	1	1	1	1	1	8
Q9PK80	1	1	1	1	1	1	1	1	8
Q8RH08	1	1	1	1	1	1	1	1	8
A0A0B2EW91	1	1	1	1	1	1	1	1	8
A0A318D012	1	1	1	1	1	1	1	1	8
A0A1V3U4V7	1	1	1	1	1	1	1	1	8
A0A063Y2T4	1	1	1	1	1	1	1	1	8
A0A323TKZ0	1	1	1	1	1	1	1	1	8
A0A1M5IZR5	1	1	1	1	1	1	1	1	8
A0A6P1AZL2	1	1	1	1	1	1	1	1	8
A0A4V3RYR7	1	1	1	1	1	1	1	1	8
A0A7Z1YY18	1	1	1	1	1	1	1	1	8
A0A4Q0GIL4	1	1	1	1	1	1	1	1	8
A0A1V5E5K9	1	1	1	1	1	1	1	1	8
S7KKC5	1	1	1	1	1	1	1	1	8
A0A1I0ZSJ5	1	1	1	1	1	1	1	1	8
A0A6N7K717	1	1	1	1	1	1	1	1	8
A0A3N5IG31	1	1	1	1	1	1	1	1	8
A0A5Y2AE97	1	1	1	1	1	1	1	1	8
A0A2D7GQ71	1	1	1	1	1	1	1	1	8
A0A1G4M1Q1	1	1	1	1	1	1	1	1	8
A0A2D9B6U5	1	1	1	1	1	1	1	1	8
A0A2I6SAN9	1	1	1	1	1	1	1	1	8
A0A847H667	1	1	1	1	1	1	1	1	8
A0A5N0I4E6	1	1	1	1	1	1	1	1	8
A0A2E1CHG0	1	1	1	1	1	1	1	1	8
A0A2D9P6V7	1	1	1	1	1	1	1	1	8
A0A8B2ZGG6	1	1	1	1	1	1	1	1	8
A0A315Z939	1	1	1	1	1	1	1	1	8
P29422	1	1	0	1	1	1	1	1	7
Q6AA77	1	1	0	1	1	1	1	1	7
Q7V9G2	1	1	1	1	1	1	1	0	7
B4SDA0	1	1	1	1	1	1	1	0	7
A6LM32	1	1	1	1	1	1	1	0	7
Q3B577	1	1	1	1	1	1	1	0	7
A7GXU4	1	1	1	1	1	1	1	0	7
A7ZEB5	1	1	1	1	1	1	1	0	7
A1KUZ7	1	1	0	1	1	1	1	1	7
A0A3S0UNG7	1	1	0	1	1	1	1	1	7
A0A151CY38	1	1	0	1	1	1	1	1	7
A0A1F1KHK9	1	1	0	1	1	1	1	1	7
A0A2I1XX77	1	1	0	1	1	1	1	1	7
C5C955	1	1	0	1	1	1	1	1	7
A0A1R4K8R4	1	1	0	1	1	1	1	1	7
A0A4Y9H4Q4	1	1	0	1	1	1	1	1	7
A0A562FP76	1	1	0	1	1	1	1	1	7
A0A031IFS1	1	1	0	1	1	1	1	1	7
A0A318D301	1	1	1	1	1	1	1	0	7
A0A2U8I2M8	1	1	1	1	0	1	1	1	7
A0A1F9XX61	1	0	1	1	1	1	1	1	7
A0A2S6QMT7	1	1	1	1	1	1	1	0	7
A0A2D7C890	1	1	1	1	1	1	1	0	7
A0A2D6EMF7	1	1	1	1	1	1	1	0	7
A0A2E0G9D4	1	1	1	1	1	1	1	0	7
A0A2D8GA91	1	1	1	1	1	1	1	0	7
A0A2E0T7Q8	1	1	1	1	1	1	1	0	7
A0A368DL55	1	1	1	1	1	1	1	0	7
A0A2D9QKN3	1	1	1	1	1	1	1	0	7
A0A8I2CU70	1	1	1	1	1	1	1	0	7
A0A2V3ZP49	1	1	1	1	1	1	1	0	7
A0A497DBB2	1	1	1	1	1	1	1	0	7
K9P9W4	1	1	1	1	1	1	1	0	7
A0A2N3BFK4	1	1	1	1	1	1	1	0	7
A0A2D4UPR0	1	1	1	1	1	1	1	0	7
A0A7C6BDK2	1	1	1	1	1	1	1	0	7
A0A1G3GFV8	1	1	1	1	1	1	1	0	7
A0A1F6L8H4	1	1	1	1	1	1	1	0	7
G4Q5B0	1	1	1	1	1	1	1	0	7
R9JB52	1	1	1	1	1	1	1	0	7
A0A0L6JSB5	1	1	1	1	1	1	1	0	7
A0A1Y3Y5Q1	1	1	1	1	1	1	1	0	7
A0A1Y3SKI6	1	1	1	1	1	1	1	0	7
I4A7B2	1	1	1	1	1	1	1	0	7
A0A1V4IX96	1	1	1	1	1	1	1	0	7
A0A3A5QZP2	1	1	1	1	1	1	1	0	7
C0WAF3	1	1	1	1	1	1	1	0	7
A0A7V7AS96	1	1	1	1	1	1	1	0	7
A0A517N9F0	1	1	1	1	1	1	1	0	7
A0A1S1GRU2	1	0	1	1	1	1	1	1	7
A0A7X4L351	1	1	1	1	1	1	1	0	7
A0A8I0AI46	1	1	1	1	1	1	1	0	7
A0A1I3HEN4	1	1	1	1	1	1	1	0	7
A0A1G5ALJ9	1	1	1	1	1	1	1	0	7
A0A5C7VAW1	1	1	1	1	1	1	1	0	7
Q6AAB8	1	0	0	1	1	1	1	1	6
Q5YTQ6	1	1	0	1	1	1	1	0	6
A0A828UFN5	1	0	0	1	1	1	1	1	6
A0A2B7IYD5	1	0	0	1	1	1	1	1	6
A0A8D9ZSL6	1	0	0	1	1	1	1	1	6
E6D3S5	1	0	0	1	1	1	1	1	6
D1YB65	1	0	0	1	1	1	1	1	6
A0A828UEJ5	1	1	0	1	1	1	1	0	6
A0A2B7JS58	1	1	0	1	1	1	1	0	6
Q6ABM5	1	1	0	1	1	1	1	0	6
A0A8D9ZUI2	1	1	0	1	1	1	1	0	6
W4TUR5	1	1	0	0	1	1	1	1	6
A0A828SBS9	1	1	0	0	1	1	1	1	6
A0A8D9ZPY3	1	1	0	0	1	1	1	1	6
A0A828UFS5	1	1	0	0	1	1	1	1	6
W4U3X7	1	1	0	0	1	1	1	1	6
A0A8B2VHK9	1	1	0	0	1	1	1	1	6
A0A828SLB1	1	1	0	1	1	0	1	1	6
A0A2B7I998	1	1	0	1	1	0	1	1	6
A0A085B2H4	1	1	0	1	1	0	1	1	6
A0A366M5Z5	1	1	0	1	1	1	1	0	6
A0A0C2FDF7	1	1	0	1	1	1	1	0	6
A0A223S1C7	1	1	0	1	1	1	1	0	6
A0A853BPA1	1	1	0	1	1	1	1	0	6
A0A2W2GGF1	1	1	0	1	1	1	1	0	6
A0A6L8LPQ5	1	1	0	1	1	1	1	0	6
A0A5P9CHA1	1	1	0	1	1	1	1	0	6
A0A1B1PL36	1	1	0	1	1	1	1	0	6
A0A6B2P5I0	1	1	0	1	1	1	1	0	6
A0A355QLD2	1	1	0	1	1	1	1	0	6
A0A1I0YQZ5	1	1	0	1	1	1	1	0	6
A0A6I6SRU3	1	1	0	1	1	1	1	0	6
A0A2P8R258	1	1	0	1	1	1	1	0	6
A0A852TSH9	1	1	0	1	1	1	1	0	6
A0A1T4T273	1	1	0	1	1	1	1	0	6
A0A1A3BF81	1	1	0	1	1	1	1	0	6
A0A1A3P0R1	1	1	0	1	1	1	1	0	6
A0A6N7Z9N6	0	1	1	1	1	1	1	0	6
A0A661AE05	0	1	1	1	1	1	1	0	6
A0A7X8LTI8	0	1	1	1	1	1	1	0	6
Q5HQV0	1	0	0	1	1	1	1	0	5
Q8CPY3	1	0	0	1	1	1	1	0	5
A8F060	1	1	1	0	0	1	0	1	5
A0A5F0I5R8	1	0	1	1	1	0	1	0	5
A0A031GGW6	1	0	1	1	1	0	1	0	5
A0A7T5AHT8	1	0	1	1	1	0	1	0	5
A0A151D5H9	1	0	1	1	1	0	1	0	5
A0A031IE99	1	0	1	1	1	0	1	0	5
A0A2W5CK60	1	0	0	1	1	1	1	0	5
A0A1L3MYX5	1	1	0	1	1	0	1	0	5
W4TXR1	1	1	0	1	1	0	1	0	5
A0A828SGU2	1	1	0	1	1	0	1	0	5
A0A1L3MYX6	1	1	0	1	1	0	1	0	5
Q50H64	1	1	0	1	1	0	1	0	5
A0A1L3MYV5	1	1	0	1	1	0	1	0	5
A0A828UCS2	1	1	0	1	1	0	1	0	5
Q6A826	1	1	0	1	1	0	1	0	5
A0A8D9ZTB9	1	1	0	1	1	0	1	0	5
A0A1L3MYX2	1	1	0	1	1	0	1	0	5
A0A7K1ILA7	1	1	1	1	1	0	0	0	5
A0A085B193	1	1	0	1	1	0	1	0	5
W4TIT7	1	1	0	1	1	0	1	0	5
A0A380H903	1	0	0	1	1	1	1	0	5
A0A4Q9W6H5	1	0	0	1	1	1	1	0	5
A0A829M550	1	0	0	1	1	1	1	0	5
D4FNL3	1	0	0	1	1	1	1	0	5
A0A0E1VE67	1	0	0	1	1	1	1	0	5
A0A855TS94	1	0	0	1	1	1	1	0	5
A0A380G2X2	1	0	0	1	1	1	1	0	5
C5QQF0	1	0	0	1	1	1	1	0	5
A0A2T4KLE9	1	0	0	1	1	1	1	0	5
A0A1S1GU61	1	0	0	1	1	1	1	0	5
A0A2K4DFG1	1	0	0	1	1	1	1	0	5
A0A1J3ZY25	1	0	0	1	1	1	1	0	5
A0A2T4KBZ1	1	0	0	1	1	1	1	0	5
A0A1I1ANJ1	1	1	0	1	1	0	1	0	5
A0A1G8IPH2	1	1	0	1	1	0	1	0	5
A0A0A0WZF0	1	1	0	0	1	1	1	0	5
C8PTG2	1	1	0	0	1	1	1	0	5
S3L648	1	1	0	0	1	1	1	0	5
O52960	0	1	1	1	1	1	0	0	5
A0A7H8PUA0	0	1	0	1	0	1	1	1	5
A0A2A4T710	0	1	0	1	0	1	1	1	5
A0A7C7XBX4	0	1	0	1	0	1	1	1	5
A0A2E1A2K0	0	1	0	1	0	1	1	1	5
A0A2E2WGT5	0	1	0	1	0	1	1	1	5
A0A354FHM6	0	1	0	1	0	1	1	1	5
Q6AA78	1	0	0	1	1	0	1	0	4
C3PFA7	1	0	0	1	0	1	1	0	4
Q4JU51	1	0	0	1	0	1	1	0	4
A0A7K1IKP8	1	1	1	0	0	0	1	0	4
A0A828UMB8	1	0	0	1	1	0	1	0	4
A0A8E0DSQ4	1	0	0	1	1	0	1	0	4
A0A8B2VJY7	1	0	0	1	1	0	1	0	4
A0A349PKB3	1	1	1	0	0	0	1	0	4
A0A4Q4ICU0	1	1	0	0	1	1	0	0	4
Q6A5X9	1	0	0	1	0	1	1	0	4
E2ICJ6	1	0	0	1	0	1	1	0	4
A0A828SIT1	1	0	0	1	0	1	1	0	4
W4TVN3	1	0	0	1	0	1	1	0	4
A0A828UIF7	1	0	0	1	0	1	1	0	4
Q06WK6	1	0	0	1	0	1	1	0	4
A0A8B2VEE4	1	0	0	1	0	1	1	0	4
W4UFZ9	1	0	0	1	0	1	1	0	4
D1YE92	1	0	0	1	0	1	1	0	4
I3RTC5	1	0	0	1	1	0	1	0	4
E2S5N0	1	1	0	1	1	0	0	0	4
A0A7Y9ZXX9	1	1	0	1	1	0	0	0	4
C6R7Q7	1	1	0	1	1	0	0	0	4
A0A828UHN4	1	0	0	1	1	0	1	0	4
E6D4M6	1	0	0	1	1	0	1	0	4
D1YEA7	1	0	0	1	1	0	1	0	4
Q6A5W5	1	0	0	1	1	0	1	0	4
A0A371N5A3	1	0	0	1	1	0	1	0	4
A0A828SKG2	1	0	0	1	1	0	1	0	4
A0A8D9ZR95	1	0	0	1	1	0	1	0	4
A0A841TUR1	1	1	1	0	0	1	0	0	4
A0A5F0UPF4	1	0	0	1	1	0	1	0	4
A0A1F1SNT7	1	0	0	1	1	0	1	0	4
A0A151D513	1	0	0	1	1	0	1	0	4
A0A366DJQ5	1	0	0	1	1	0	1	0	4
A0A2A9K391	1	0	0	1	1	0	1	0	4
A0A4Y9HB46	1	0	0	1	1	0	1	0	4
A0A517DPW5	1	1	0	1	0	0	1	0	4
A0A653R692	1	0	1	1	0	0	1	0	4
A0A2E4PGD2	1	0	1	1	0	0	1	0	4
A0A828UB95	1	0	0	1	1	0	1	0	4
E6D8C8	1	0	0	1	1	0	1	0	4
A0A085B279	1	0	0	1	1	0	1	0	4
W4TLF8	1	0	0	1	1	0	1	0	4
Q6A5N4	1	0	0	1	1	0	1	0	4
A0A533INY8	1	0	0	1	1	0	1	0	4
A0A828SDV2	1	0	0	1	1	0	1	0	4
W4TTF9	1	0	0	1	1	0	1	0	4
A0A2B7I9S4	1	0	0	1	1	0	1	0	4
A0A8E0DTP4	1	0	0	1	1	0	1	0	4
D1YD54	1	0	0	1	1	0	1	0	4
F9NUV3	1	0	0	1	1	0	1	0	4
A0A3B9ZXY9	0	1	0	1	0	1	1	0	4
A0A1V5XKX3	0	1	0	1	0	1	1	0	4
P46369	0	0	1	1	1	0	1	0	4
A1B4L2	0	0	1	1	1	0	1	0	4
Q9RYG9	0	0	1	1	1	0	1	0	4
P9WNY1	0	0	1	1	1	0	1	0	4
P63938	0	0	1	1	1	0	1	0	4
P9WNY0	0	0	1	1	1	0	1	0	4
C5C7C4	0	0	0	1	1	0	1	1	4
A0A653S1X0	0	0	0	1	1	0	1	1	4
A0A7I0ANP6	0	0	0	1	1	1	1	0	4
A0A0E1VCF1	0	0	0	1	1	1	1	0	4
A0A829M3D6	0	0	0	1	1	1	1	0	4
Q5HKJ8	0	0	0	1	1	1	1	0	4
A0A2G7I103	0	0	0	1	1	1	1	0	4
D4FLF2	0	0	0	1	1	1	1	0	4
A0A0H2VH40	0	0	0	1	1	1	1	0	4
W1W7N7	0	0	0	1	1	1	1	0	4
Q6A7P6	1	0	0	0	0	1	1	0	3
Q8RQP4	1	0	0	1	0	0	1	0	3
B9M3M1	1	0	0	0	1	0	1	0	3
B1YHQ8	1	0	0	0	0	0	1	1	3
A0A433INF1	1	0	0	0	0	0	1	1	3
A0A5F0UNM7	1	0	0	0	1	0	1	0	3
A0A562FVK3	1	0	0	0	0	0	1	1	3
A0A2N6RDD6	1	0	0	0	0	0	1	1	3
A0A4Y8PI94	1	0	0	0	0	0	1	1	3
A0A1F1UHM7	1	0	0	0	0	0	1	1	3
A0A5D0XKV2	1	0	0	0	0	0	1	1	3
A0A5C4JZ31	1	0	0	0	0	0	1	1	3
A0A031HRY3	1	0	0	0	0	0	1	1	3
A0A5F0US25	1	0	0	0	0	0	1	1	3
A0A509Y4I5	1	0	0	0	0	0	1	1	3
A0A653TFR2	1	0	0	0	0	0	1	1	3
A0A4P8HH46	1	0	0	0	0	0	1	1	3
A0A7W9JJ80	1	0	0	0	0	0	1	1	3
A0A1F1KGD4	1	0	0	0	0	0	1	1	3
A0A4Y8WTQ2	1	0	0	0	0	0	1	1	3
A0A2J9IKT2	1	0	0	0	0	0	1	1	3
A0A4Y8X2H0	1	0	0	0	1	0	1	0	3
A0A7W7L3B1	1	0	0	0	1	0	1	0	3
A0A1R4K0S2	1	1	0	0	0	0	1	0	3
A0A4Q4BXU3	1	0	0	1	1	0	0	0	3
E3BCN5	1	0	0	1	1	0	0	0	3
A0A4R1F8I5	1	0	0	1	1	0	0	0	3
A0A4U0RLH9	1	0	0	1	1	0	0	0	3
A0A075JJ60	1	0	0	1	1	0	0	0	3
A0A653IL24	1	0	0	0	1	0	1	0	3
A0A5F0USQ8	1	0	0	0	1	0	1	0	3
A0A1F1K927	1	0	0	0	1	0	1	0	3
A0A151D146	1	0	0	0	1	0	1	0	3
A0A366D548	1	0	0	0	1	0	1	0	3
A0A562FUI0	1	0	0	0	1	0	1	0	3
A0A433IPN1	1	0	0	0	1	0	1	0	3
A0A653PFD7	1	0	0	0	1	0	1	0	3
A0A4Y8PLA9	1	0	0	0	1	0	1	0	3
A0A229HHM8	1	0	0	0	1	0	1	0	3
A0A1F1UXP6	1	0	0	0	1	0	1	0	3
A0A4T2AZM1	1	1	0	0	0	0	1	0	3
A0A6C1TXL2	1	1	0	0	0	0	1	0	3
A0A2D8QFG6	1	0	0	1	1	0	0	0	3
A0A3B9IH31	1	0	0	1	1	0	0	0	3
A0A162LUC7	1	0	0	1	1	0	0	0	3
A0A2E3EQ34	1	0	0	1	1	0	0	0	3
A0A3N5JIS4	1	0	0	1	1	0	0	0	3
I3TH56	1	0	0	1	1	0	0	0	3
A0A3E0WGS2	1	0	0	1	1	0	0	0	3
Q4L376	0	1	0	1	1	0	0	0	3
A0A4Q8MZ48	0	1	0	1	1	0	0	0	3
C5QPF7	0	1	0	1	1	0	0	0	3
A0A1J3ZYU8	0	1	0	1	1	0	0	0	3
A0A1S1GZZ3	0	1	0	1	1	0	0	0	3
A0A380HCL4	0	1	0	1	1	0	0	0	3
A0A318R6V6	0	1	0	1	1	0	0	0	3
A0A5B2YYF9	0	1	0	1	1	0	0	0	3
A0A8J7SRK9	0	1	0	0	0	1	1	0	3
Q0BW82	0	0	1	1	1	0	0	0	3
A4FM22	0	0	1	0	0	1	1	0	3
Q6CYJ9	0	0	1	1	1	0	0	0	3
Q8Z2Q2	0	0	1	1	1	0	0	0	3
Q8XEG2	0	0	1	1	1	0	0	0	3
Q8ZKX1	0	0	1	1	1	0	0	0	3
Q5PKV9	0	0	1	1	1	0	0	0	3
Q83IY4	0	0	1	1	1	0	0	0	3
P17169	0	0	1	1	1	0	0	0	3
Q8FBT4	0	0	1	1	1	0	0	0	3
U5QIM0	0	0	1	1	1	0	0	0	3
A0A3E0N3A0	0	0	1	1	1	0	0	0	3
A0A3E0PWK5	0	0	1	1	1	0	0	0	3
A0A5B9PD93	0	0	1	1	1	0	0	0	3
P9WKK6	0	0	0	1	0	0	1	1	3
H8EVV4	0	0	0	1	0	0	1	1	3
P9WKK7	0	0	0	1	0	0	1	1	3
P0A5H4	0	0	0	1	0	0	1	1	3
Q8RQN6	0	0	0	1	0	0	1	1	3
P42449	0	0	0	1	0	0	1	1	3
A0A4Q8MY91	0	0	0	1	1	1	0	0	3
A0A263D5N8	0	0	0	1	1	0	1	0	3
A0A7M1SRR8	0	0	0	1	1	0	1	0	3
A0A380GZ73	0	0	0	1	1	1	0	0	3
A0A5B9QLH7	0	0	0	1	1	1	0	0	3
P99084	1	0	0	0	1	0	0	0	2
P0A0E7	1	0	0	0	1	0	0	0	2
Q6GHY9	1	0	0	0	1	0	0	0	2
Q5HGY8	1	0	0	0	1	0	0	0	2
P0A0E8	1	0	0	0	1	0	0	0	2
Q6GAB8	1	0	0	0	1	0	0	0	2
P0A0E6	1	0	0	0	1	0	0	0	2
Q6NH63	1	0	0	0	0	0	1	0	2
P37032	1	0	0	0	0	0	1	0	2
Q6A948	1	0	0	0	0	0	1	0	2
P11959	1	0	0	0	1	0	0	0	2
A0A7X9MZ10	1	0	0	0	0	0	1	0	2
A0A151D4R6	1	0	0	0	0	0	1	0	2
A0A5F0UMI5	1	0	0	0	0	0	1	0	2
A0A5E8QCV6	1	0	0	0	0	0	1	0	2
A0A653IKZ6	1	0	0	0	0	0	1	0	2
A0A5F0I5R3	1	0	0	0	0	0	1	0	2
A0A229HBV0	1	0	0	0	0	0	1	0	2
A0A031GVL6	1	0	0	0	0	0	1	0	2
A0A4Y9HCT3	1	0	0	0	0	0	1	0	2
A0A031IGF1	1	0	0	0	0	0	1	0	2
A0A7T5AFU2	1	0	0	0	0	0	1	0	2
A0A366D9Z1	1	0	0	0	0	0	1	0	2
A0A6N4C3V1	1	0	0	0	0	0	1	0	2
A0A653IUV5	1	0	0	0	0	0	1	0	2
A0A151CY14	1	0	0	0	0	0	1	0	2
A0A2I1XX57	1	0	0	0	0	0	1	0	2
A0A7T5AI90	1	0	0	0	0	0	1	0	2
A0A1M7AAV6	1	0	0	0	0	0	1	0	2
C5C933	1	0	0	0	0	0	1	0	2
A0A5F0I8S0	1	0	0	0	0	0	1	0	2
A0A8D9ZSP6	1	0	0	0	0	0	1	0	2
A0A2B7J1N0	1	0	0	0	0	0	1	0	2
W4UA36	1	0	0	0	0	0	1	0	2
Q6A9D1	1	0	0	0	0	0	1	0	2
F9NTY5	1	0	0	0	0	0	1	0	2
A0A533IL24	1	0	0	0	0	0	1	0	2
A0A828SH32	1	0	0	0	0	0	1	0	2
A0A2B7I790	1	0	0	0	0	0	1	0	2
A0A828S9Z9	1	0	0	0	0	0	1	0	2
A0A828UIP8	1	0	0	0	0	0	1	0	2
A0A8D9ZNX1	1	0	0	0	0	0	1	0	2
A0A4R1F8T8	1	0	0	0	0	0	1	0	2
A0A151BZX8	1	0	0	0	0	0	1	0	2
A0A075JDW6	1	0	0	0	0	0	1	0	2
A0A4U0RI79	1	0	0	0	0	0	1	0	2
E3BAH5	1	0	0	0	0	0	1	0	2
F0IG12	1	0	0	0	0	0	1	0	2
A0A085B1J6	1	0	0	0	0	0	1	0	2
A0A828SF96	1	0	0	0	0	0	1	0	2
Q6A6W7	1	0	0	0	0	0	1	0	2
A0A2B7I5Z0	1	0	0	0	0	0	1	0	2
A0A8D9ZSI7	1	0	0	0	0	0	1	0	2
D1YEV7	1	0	0	0	0	0	1	0	2
E6D9Y2	1	0	0	0	0	0	1	0	2
W4UKB4	1	0	0	0	0	0	1	0	2
A0A1Q6K4X9	1	0	0	0	0	0	1	0	2
A0A1V5F564	1	0	0	0	0	0	1	0	2
A0A7X8H2N9	1	0	0	0	0	0	1	0	2
A0A1V5RQU2	1	0	0	0	0	0	1	0	2
A0A7X8KBQ5	1	0	0	0	0	0	1	0	2
A0A521IKU7	1	0	0	0	0	0	1	0	2
A0A0J7LU39	1	0	0	0	0	0	1	0	2
A0A133QBA7	1	0	0	0	1	0	0	0	2
A0A4V2KVU5	1	0	0	0	1	0	0	0	2
A0A6N7Y7B4	1	0	0	0	1	0	0	0	2
A0A3A0VNW2	1	0	0	0	1	0	0	0	2
A0A512QD10	1	0	0	0	1	0	0	0	2
A0A151A652	1	0	0	0	1	0	0	0	2
A0A2K4C732	1	0	0	0	1	0	0	0	2
A0A1Q8DF91	1	0	0	0	1	0	0	0	2
A0A318RBA1	1	0	0	0	1	0	0	0	2
A0A433HFQ8	1	0	0	0	0	0	1	0	2
D3LRZ7	1	0	0	0	0	0	1	0	2
A0A4Y9H999	1	0	0	0	0	0	1	0	2
A0A509Y4M0	1	0	0	0	0	0	1	0	2
A0A4U1L9P5	1	0	0	0	0	0	1	0	2
A0A229HHY4	1	0	0	0	0	0	1	0	2
A0A562FTT9	1	0	0	0	0	0	1	0	2
A0A366D7V1	1	0	0	0	0	0	1	0	2
A0A7T5AJG3	1	0	0	0	0	0	1	0	2
A0A5F0IA48	1	0	0	0	0	0	1	0	2
A0A653SC72	1	0	0	0	0	0	1	0	2
A0A7U6DNL6	1	0	0	0	0	0	1	0	2
A0A1M7DMZ0	1	0	0	0	0	0	1	0	2
A0A653IVK4	1	0	0	0	0	0	1	0	2
A0A031I3W2	1	0	0	0	0	0	1	0	2
A0A7X9R9G2	1	0	0	0	0	0	1	0	2
A0A433IM67	1	0	0	0	0	0	1	0	2
A0A7W3SNH5	1	0	0	0	0	0	1	0	2
A0A151CX37	1	0	0	0	0	0	1	0	2
A0A2E6NQ16	1	0	0	0	0	0	1	0	2
A0A2D8MWS5	1	0	0	0	0	0	1	0	2
A0A7C6R985	1	0	0	0	0	0	1	0	2
A0A4Y8X2U8	1	0	0	0	0	0	1	0	2
A0A7W7L4X4	1	0	0	0	0	0	1	0	2
A0A371P1H6	1	0	0	0	0	0	1	0	2
A0A1V2H6Z5	1	0	0	0	0	0	1	0	2
A0A345ZTK7	1	0	0	0	0	1	0	0	2
A0A5F0ICT1	1	0	0	0	0	0	1	0	2
A0A410XRW8	1	0	0	0	0	0	1	0	2
A0A2A9K1U9	1	0	0	0	0	0	1	0	2
A0A3S0VQK1	1	0	0	0	0	0	1	0	2
A0A5F0UP97	1	0	0	0	0	0	1	0	2
A0A7X9R9N2	1	0	0	0	0	0	1	0	2
A0A1F1T2P1	1	0	0	0	0	0	1	0	2
A0A366DKF4	1	0	0	0	0	0	1	0	2
A0A4Y9HD34	1	0	0	0	0	0	1	0	2
A0A4V1ECI8	1	0	0	0	0	0	1	0	2
A0A8E0DTN9	1	0	0	0	0	0	1	0	2
A0A828UHJ7	1	0	0	0	0	0	1	0	2
A0A8B2VLB7	1	0	0	0	0	0	1	0	2
Q6A6E3	1	0	0	0	0	0	1	0	2
A0A828SEY0	1	0	0	0	0	0	1	0	2
W4TYH1	1	0	0	0	0	0	1	0	2
A0A2D7NC02	1	0	1	0	0	0	0	0	2
W4UE20	1	0	0	0	0	0	1	0	2
D1YD19	1	0	0	0	0	0	1	0	2
W4TFV0	1	0	0	0	0	0	1	0	2
E6MKI0	1	0	0	0	0	0	1	0	2
E6D5H4	1	0	0	0	0	0	1	0	2
A0A1B3Q2F1	1	0	0	0	0	0	1	0	2
A0A828SFX4	1	0	0	0	0	0	1	0	2
A0A3E2DCT7	1	0	0	0	0	0	1	0	2
A0A7K0J6V7	1	0	0	0	0	0	1	0	2
A0A085B455	1	0	0	0	0	0	1	0	2
A0A828UHU3	1	0	0	0	0	0	1	0	2
Q6A5P9	1	0	0	0	0	0	1	0	2
A0A8E0DTX3	1	0	0	0	0	0	1	0	2
A0A828SHF6	1	0	0	0	0	0	1	0	2
A0A8B2VED6	1	0	0	0	0	0	1	0	2
Q06WK5	1	0	0	0	0	0	1	0	2
E6D8B0	1	0	0	0	0	0	1	0	2
D1YD39	1	0	0	0	0	0	1	0	2
W4UEK0	1	0	0	0	0	0	1	0	2
W4TM80	1	0	0	0	0	0	1	0	2
A0A085B294	1	0	0	0	0	0	1	0	2
A0A8D6HK18	1	0	0	0	0	0	1	0	2
E4HN62	1	0	0	0	0	0	1	0	2
F3P336	1	0	0	0	0	0	1	0	2
W4TV76	1	0	0	0	0	0	1	0	2
A0A7W9JJV8	1	0	0	0	0	0	1	0	2
A0A4P8HG07	1	0	0	0	0	0	1	0	2
A0A7V5YN90	1	0	0	1	0	0	0	0	2
P21179	0	1	0	0	0	0	1	0	2
P35116	0	1	0	0	0	0	1	0	2
A0A196N6N8	0	1	0	0	0	0	1	0	2
A0A175Y2H1	0	1	0	0	0	0	1	0	2
A0A7Y7QYC4	0	1	0	0	0	0	1	0	2
A0A7W5S9I9	0	1	0	0	0	0	1	0	2
A0A2T7UZT4	0	1	0	0	0	0	1	0	2
A0A4R2XQ49	0	1	0	0	0	0	1	0	2
A0A558RDF5	0	1	0	0	0	0	1	0	2
A0A7W7F040	0	1	0	0	0	0	1	0	2
A0A1H7DTA5	0	1	0	0	0	0	1	0	2
A0A2S0JDN8	0	1	0	0	0	0	1	0	2
A0A544T2Y0	0	1	0	0	0	0	0	1	2
A0A363CWV7	0	1	0	0	0	0	1	0	2
A0A2G6P316	0	0	1	0	0	0	1	0	2
A0A2G6BSS3	0	0	1	0	0	0	1	0	2
A0A543HWH9	0	0	1	1	0	0	0	0	2
A0A543PTA0	0	0	1	1	0	0	0	0	2
Q9Z518	0	0	0	1	0	0	1	0	2
Q9XAC0	0	0	0	1	1	0	0	0	2
Q829U5	0	0	0	1	1	0	0	0	2
Q741B5	0	0	0	1	1	0	0	0	2
A0PPP5	0	0	0	1	1	0	0	0	2
B2HP98	0	0	0	1	1	0	0	0	2
A4FBP0	0	0	0	1	1	0	0	0	2
A9WT40	0	0	0	1	1	0	0	0	2
A0QWX9	0	0	0	1	1	0	0	0	2
B2GH92	0	0	0	1	1	0	0	0	2
B8ZUQ2	0	0	0	1	1	0	0	0	2
P55193	0	0	0	1	1	0	0	0	2
P9WG32	0	0	0	1	1	0	0	0	2
A5U2F1	0	0	0	1	1	0	0	0	2
P9WG33	0	0	0	1	1	0	0	0	2
A1KIN7	0	0	0	1	1	0	0	0	2
C1AN93	0	0	0	1	1	0	0	0	2
P59955	0	0	0	1	1	0	0	0	2
B8H7N3	0	0	0	1	1	0	0	0	2
Q82M93	0	0	0	1	1	0	0	0	2
Q47ND3	0	0	0	1	1	0	0	0	2
A8KYS5	0	0	0	1	1	0	0	0	2
Q0RH18	0	0	0	1	1	0	0	0	2
Q2JCG8	0	0	0	1	1	0	0	0	2
A0JWQ6	0	0	0	1	1	0	0	0	2
A0LTY8	0	0	0	1	1	0	0	0	2
O88018	0	0	0	1	1	0	0	0	2
A0A653IK04	0	0	0	1	0	0	1	0	2
A0A509Y3J9	0	0	0	1	0	0	1	0	2
A0A1F1T7S4	0	0	0	1	0	0	1	0	2
A0A7U6DPY8	0	0	0	1	0	0	1	0	2
A0A4Q4BX16	0	0	0	1	1	0	0	0	2
A0A417Z8P9	0	0	0	1	1	0	0	0	2
A0A417ZA78	0	0	0	1	1	0	0	0	2
A0A4Q4BYW6	0	0	0	1	1	0	0	0	2
A0A4Q4BZZ6	0	0	0	1	1	0	0	0	2
A0A417ZBB2	0	0	0	1	1	0	0	0	2
A0A4Q4BZT9	0	0	0	1	1	0	0	0	2
K6W8W8	0	0	0	1	0	1	0	0	2
A0A1G2DWZ1	0	0	0	1	0	0	1	0	2
A0A4U0RNK2	0	0	0	1	1	0	0	0	2
A0A075JDU5	0	0	0	1	1	0	0	0	2
A0A4R1F9Z7	0	0	0	1	1	0	0	0	2
A0A4Q4C090	0	0	0	1	1	0	0	0	2
A0A417Z6V6	0	0	0	1	1	0	0	0	2
A0A0K1JKV8	0	0	0	1	1	0	0	0	2
A0A8E1W2G4	0	0	0	1	0	0	1	0	2
A0A3S0C2G6	0	0	0	1	0	0	1	0	2
C6RBN5	0	0	0	1	1	0	0	0	2
A0A2U1T914	0	0	0	1	1	0	0	0	2
A0A7Y9ZWA6	0	0	0	1	1	0	0	0	2
E2S693	0	0	0	1	1	0	0	0	2
U7LGG5	0	0	0	1	1	0	0	0	2
C6RBB5	0	0	0	1	1	0	0	0	2
A0A5F0IAD2	0	0	0	0	0	0	1	1	2
A0A2N6RHL7	0	0	0	0	0	0	1	1	2
A0A4P8HGU0	0	0	0	0	0	0	1	1	2
A0A7W3XN87	0	0	0	0	0	0	1	1	2
A0A031HYH5	0	0	0	0	0	0	1	1	2
A0A2A9K6M2	0	0	0	0	0	0	1	1	2
A0A433IQA4	0	0	0	0	0	0	1	1	2
D3LLL7	0	0	0	0	0	0	1	1	2
A0A4Y8PLZ3	0	0	0	0	0	0	1	1	2
A0A229HLT9	0	0	0	0	0	0	1	1	2
A0A4U1LDE5	0	0	0	0	0	0	1	1	2
A0A366DHC3	0	0	0	0	0	0	1	1	2
A0A031G1V8	0	0	0	0	0	0	1	1	2
A0A7T5AHT9	0	0	0	0	0	0	1	1	2
A0A2S0WGL6	0	0	0	0	0	0	1	1	2
A0A4T2AS94	0	0	0	0	0	0	1	1	2
C0XQZ1	0	0	0	0	0	0	1	1	2
A0A838WQW4	0	0	0	0	0	0	1	1	2
A0A6C1TW84	0	0	0	0	0	0	1	1	2
A0A1G9PQT5	0	0	0	0	0	0	1	1	2
A0A7T0KM11	0	0	0	0	0	0	1	1	2
A0A5A7NT38	0	0	0	0	0	0	1	1	2
N1VA84	0	0	0	0	0	0	1	1	2
A0A124E8H1	0	0	0	0	0	0	1	1	2
A5CTA8	1	0	0	0	0	0	0	0	1
B0RH60	1	0	0	0	0	0	0	0	1
A4QCV0	1	0	0	0	0	0	0	0	1
Q8NRS1	1	0	0	0	0	0	0	0	1
W4UM82	1	0	0	0	0	0	0	0	1
E6D8D3	1	0	0	0	0	0	0	0	1
A0A8E0DTN5	1	0	0	0	0	0	0	0	1
A0A2B7IWS1	1	0	0	0	0	0	0	0	1
A0A085B275	1	0	0	0	0	0	0	0	1
W4TTF2	1	0	0	0	0	0	0	0	1
W4UC15	1	0	0	0	0	0	0	0	1
Q6A5N0	1	0	0	0	0	0	0	0	1
A0A828SN28	1	0	0	0	0	0	0	0	1
D1YD59	1	0	0	0	0	0	0	0	1
A0A828UHV7	1	0	0	0	0	0	0	0	1
A0A433G9B6	1	0	0	0	0	0	0	0	1
A0A6N9NS54	1	0	0	0	0	0	0	0	1
A0A6M8N0V3	1	0	0	0	0	0	0	0	1
E3BA40	1	0	0	0	0	0	0	0	1
A0A4U0RPE4	1	0	0	0	0	0	0	0	1
A0A4R1FII8	1	0	0	0	0	0	0	0	1
A0A7Y2JNE2	1	0	0	0	0	0	0	0	1
A0A848T7L4	1	0	0	0	0	0	0	0	1
A0A522W3A0	1	0	0	0	0	0	0	0	1
A0A849GVM1	1	0	0	0	0	0	0	0	1
A0A2T3W6I5	1	0	0	0	0	0	0	0	1
A0A7V9SE91	1	0	0	0	0	0	0	0	1
A0A4R1FKA6	1	0	0	0	0	0	0	0	1
E3BCF7	1	0	0	0	0	0	0	0	1
A0A075JGZ6	1	0	0	0	0	0	0	0	1
A0A4R3XVD4	1	0	0	0	0	0	0	0	1
Q13UU8	0	0	0	1	0	0	0	0	1
A0A0R2LMB9	0	0	0	0	1	0	0	0	1
A0A7Y9ZXV7	0	0	0	0	1	0	0	0	1
U7LBU5	0	0	0	0	1	0	0	0	1
C6RCI2	0	0	0	0	1	0	0	0	1
E2S387	0	0	0	0	1	0	0	0	1
A0A3M0BVU2	0	0	0	0	0	1	0	0	1
A0A1V5VZA9	0	0	0	0	0	1	0	0	1
C5C9U0	0	0	0	0	0	0	1	0	1
C5C987	0	0	0	0	0	0	1	0	1
A1R7V3	0	0	0	0	0	0	1	0	1
A0JY64	0	0	0	0	0	0	1	0	1
B8HAY9	0	0	0	0	0	0	1	0	1
C5CCM4	0	0	0	0	0	0	1	0	1
C5CA77	0	0	0	0	0	0	1	0	1
A1R7V5	0	0	0	0	0	0	1	0	1
C5CCH2	0	0	0	0	0	0	1	0	1
C5C8U3	0	0	0	0	0	0	1	0	1
A9WNC6	0	0	0	0	0	0	1	0	1
B0RED4	0	0	0	0	0	0	1	0	1
A5CQ60	0	0	0	0	0	0	1	0	1
A0JXZ9	0	0	0	0	0	0	1	0	1
Q6A6L7	0	0	0	0	0	0	1	0	1
P9WKJ4	0	0	0	0	0	0	1	0	1
P65155	0	0	0	0	0	0	1	0	1
P9WKJ5	0	0	0	0	0	0	1	0	1
O06069	0	0	0	0	0	0	1	0	1
A0PMV4	0	0	0	0	0	0	1	0	1
C5C916	0	0	0	0	0	0	1	0	1
O08451	0	0	0	0	0	0	1	0	1
O53166	0	0	0	0	0	0	1	0	1
O67161	0	0	0	0	0	0	1	0	1
Q6A9C3	0	0	0	0	0	0	1	0	1
A5WDU0	0	0	0	0	0	0	1	0	1
Q31EL0	0	0	0	0	0	0	1	0	1
Q1QCH2	0	0	0	0	0	0	1	0	1
Q4FTH7	0	0	0	0	0	0	1	0	1
P25026	0	0	0	0	0	0	1	0	1
A4XAW4	0	0	0	0	0	0	1	0	1
A0PUK2	0	0	0	0	0	0	1	0	1
B2HQK4	0	0	0	0	0	0	1	0	1
A7NEH6	0	0	0	0	0	0	1	0	1
Q2A1I0	0	0	0	0	0	0	1	0	1
Q0BK82	0	0	0	0	0	0	1	0	1
A0Q8E1	0	0	0	0	0	0	1	0	1
B2SEX9	0	0	0	0	0	0	1	0	1
Q14K08	0	0	0	0	0	0	1	0	1
A4IW22	0	0	0	0	0	0	1	0	1
Q5NIK5	0	0	0	0	0	0	1	0	1
B3CN17	0	0	0	0	0	0	1	0	1
B1VFY5	0	0	0	0	0	0	1	0	1
Q8KZT5	0	0	0	0	0	0	1	0	1
Q8GBW6	0	0	0	0	0	0	1	0	1
A0JX36	0	0	0	0	0	0	1	0	1
O69600	0	0	0	0	0	0	1	0	1
P67476	0	0	0	0	0	0	1	0	1
P9WQA2	0	0	0	0	0	0	1	0	1
P9WQA3	0	0	0	0	0	0	1	0	1
P19537	0	0	0	0	0	0	1	0	1
P55990	0	0	0	0	0	0	1	0	1
Q9ZKD8	0	0	0	0	0	0	1	0	1
Q6A9R8	0	0	0	0	0	0	1	0	1
A4G8S7	0	0	0	0	0	0	1	0	1
B1WW59	0	0	0	0	0	0	1	0	1
B7JZS9	0	0	0	0	0	0	1	0	1
A0A8A8L2H3	0	0	0	0	0	0	1	0	1
A0A7W3SM03	0	0	0	0	0	0	1	0	1
A0A132HUZ5	0	0	0	0	0	0	1	0	1
A0A653IIN6	0	0	0	0	0	0	1	0	1
A0A2A9K2S4	0	0	0	0	0	0	1	0	1
A0A366DGV9	0	0	0	0	0	0	1	0	1
A0A4U1LC67	0	0	0	0	0	0	1	0	1
A0A1F1KD63	0	0	0	0	0	0	1	0	1
A0A433H754	0	0	0	0	0	0	1	0	1
A0A229HQM8	0	0	0	0	0	0	1	0	1
A0A5F0UKB2	0	0	0	0	0	0	1	0	1
A0A7U6I2W4	0	0	0	0	0	0	1	0	1
A0A031G3P7	0	0	0	0	0	0	1	0	1
A0A562G541	0	0	0	0	0	0	1	0	1
A0A1F1THZ7	0	0	0	0	0	0	1	0	1
A0A509Y434	0	0	0	0	0	0	1	0	1
A0A4Y8PP70	0	0	0	0	0	0	1	0	1
A0A5F0I9V7	0	0	0	0	0	0	1	0	1
A0A1M7CQB9	0	0	0	0	0	0	1	0	1
A0A6N4C686	0	0	0	0	0	0	1	0	1
A0A433IMC1	0	0	0	0	0	0	1	0	1
A0A4Y8PP93	0	0	0	0	0	0	1	0	1
A0A1F1U7S6	0	0	0	0	0	0	1	0	1
A0A5F0UNW3	0	0	0	0	0	0	1	0	1
A0A5F0I8F8	0	0	0	0	0	0	1	0	1
A0A151D054	0	0	0	0	0	0	1	0	1
A0A1F1KGS6	0	0	0	0	0	0	1	0	1
A0A2I1XLA2	0	0	0	0	0	0	1	0	1
A0A509Y641	0	0	0	0	0	0	1	0	1
A0A366DG97	0	0	0	0	0	0	1	0	1
A0A653IJ12	0	0	0	0	0	0	1	0	1
A0A7W3SN87	0	0	0	0	0	0	1	0	1
A0A132H8T6	0	0	0	0	0	0	1	0	1
A0A562G463	0	0	0	0	0	0	1	0	1
A0A7W3NY49	0	0	0	0	0	0	1	0	1
D3LQK7	0	0	0	0	0	0	1	0	1
A0A2A9K7G4	0	0	0	0	0	0	1	0	1
A0A1M6ZPH6	0	0	0	0	0	0	1	0	1
A0A031H0E5	0	0	0	0	0	0	1	0	1
A0A6N4FJZ6	0	0	0	0	0	0	1	0	1
A0A2I1XUK4	0	0	0	0	0	0	1	0	1
A0A229HBZ0	0	0	0	0	0	0	1	0	1
A0A653IRH8	0	0	0	0	0	0	1	0	1
A0A1R4J476	0	0	0	0	0	0	1	0	1
C5CA76	0	0	0	0	0	0	1	0	1
C5C750	0	0	0	0	0	0	1	0	1
A0A366D4B9	0	0	0	0	0	0	1	0	1
A0A4Y8PI25	0	0	0	0	0	0	1	0	1
A0A031H342	0	0	0	0	0	0	1	0	1
A0A229HI01	0	0	0	0	0	0	1	0	1
A0A229HBZ8	0	0	0	0	0	0	1	0	1
A0A5F0I8X4	0	0	0	0	0	0	1	0	1
A0A1F1U7R6	0	0	0	0	0	0	1	0	1
A0A1F1KED8	0	0	0	0	0	0	1	0	1
A0A366DGE3	0	0	0	0	0	0	1	0	1
A0A3S0W9W4	0	0	0	0	0	0	1	0	1
A0A562G5X6	0	0	0	0	0	0	1	0	1
A0A2N6RPI7	0	0	0	0	0	0	1	0	1
A0A653IJ77	0	0	0	0	0	0	1	0	1
A0A5E8QGL1	0	0	0	0	0	0	1	0	1
A0A1M6ZP18	0	0	0	0	0	0	1	0	1
A0A653IRN7	0	0	0	0	0	0	1	0	1
A0A366D2N0	0	0	0	0	0	0	1	0	1
A0A229HHU4	0	0	0	0	0	0	1	0	1
A0A031IA96	0	0	0	0	0	0	1	0	1
A0A1F1TPZ3	0	0	0	0	0	0	1	0	1
A0A433IM43	0	0	0	0	0	0	1	0	1
A0A4Y8PL56	0	0	0	0	0	0	1	0	1
A0A1F1K5A1	0	0	0	0	0	0	1	0	1
A0A7X9MYL9	0	0	0	0	0	0	1	0	1
A0A5E8QF85	0	0	0	0	0	0	1	0	1
A0A5F0UPP4	0	0	0	0	0	0	1	0	1
A0A2N6RLI8	0	0	0	0	0	0	1	0	1
A0A562FU48	0	0	0	0	0	0	1	0	1
A0A5F0UNF3	0	0	0	0	0	0	1	0	1
A0A7X9MZV1	0	0	0	0	0	0	1	0	1
A0A653IUJ3	0	0	0	0	0	0	1	0	1
A0A562FUV3	0	0	0	0	0	0	1	0	1
A0A366D4I6	0	0	0	0	0	0	1	0	1
A0A2A9K231	0	0	0	0	0	0	1	0	1
A0A378NL23	0	0	0	0	0	0	1	0	1
A0A151D3V0	0	0	0	0	0	0	1	0	1
A0A3S0USZ1	0	0	0	0	0	0	1	0	1
A0A4U1LD35	0	0	0	0	0	0	1	0	1
A0A5F0I6I1	0	0	0	0	0	0	1	0	1
A0A4Y8PKW5	0	0	0	0	0	0	1	0	1
A0A1F1KM06	0	0	0	0	0	0	1	0	1
D3LNE8	0	0	0	0	0	0	1	0	1
A0A2N6RLL7	0	0	0	0	0	0	1	0	1
A0A132HYV3	0	0	0	0	0	0	1	0	1
A0A3S0U271	0	0	0	0	0	0	1	0	1
A0A4Y9H7N0	0	0	0	0	0	0	1	0	1
A0A5F0I9T6	0	0	0	0	0	0	1	0	1
A0A653U6B5	0	0	0	0	0	0	1	0	1
A0A2N6RS33	0	0	0	0	0	0	1	0	1
A0A562FL36	0	0	0	0	0	0	1	0	1
A0A2A9K624	0	0	0	0	0	0	1	0	1
A0A5F0UJW6	0	0	0	0	0	0	1	0	1
A0A031G597	0	0	0	0	0	0	1	0	1
D3LPR7	0	0	0	0	0	0	1	0	1
A0A7W3SMB1	0	0	0	0	0	0	1	0	1
A0A653J3B2	0	0	0	0	0	0	1	0	1
A0A3S5K1J9	0	0	0	0	0	0	1	0	1
A0A132H8L2	0	0	0	0	0	0	1	0	1
A0A1R4JVG7	0	0	0	0	0	0	1	0	1
A0A1M7DKT8	0	0	0	0	0	0	1	0	1
A0A7U6DSD7	0	0	0	0	0	0	1	0	1
A0A2I1XTG8	0	0	0	0	0	0	1	0	1
A0A5F0IA75	0	0	0	0	0	0	1	0	1
C5C8R1	0	0	0	0	0	0	1	0	1
A0A378NNA0	0	0	0	0	0	0	1	0	1
A0A4Y8PNG4	0	0	0	0	0	0	1	0	1
A0A653IM68	0	0	0	0	0	0	1	0	1
A0A562FNU1	0	0	0	0	0	0	1	0	1
A0A3S0UH28	0	0	0	0	0	0	1	0	1
A0A1F1KF93	0	0	0	0	0	0	1	0	1
A0A229HB79	0	0	0	0	0	0	1	0	1
A0A5F0I839	0	0	0	0	0	0	1	0	1
D3LS60	0	0	0	0	0	0	1	0	1
A0A1F1U7M0	0	0	0	0	0	0	1	0	1
A0A2I1XWQ5	0	0	0	0	0	0	1	0	1
A0A410XRR2	0	0	0	0	0	0	1	0	1
A0A031GR89	0	0	0	0	0	0	1	0	1
A0A031IIK2	0	0	0	0	0	0	1	0	1
A0A5F0UQ20	0	0	0	0	0	0	1	0	1
A0A5E8QCI6	0	0	0	0	0	0	1	0	1
A0A366DC17	0	0	0	0	0	0	1	0	1
A0A3S0W321	0	0	0	0	0	0	1	0	1
A0A653IV33	0	0	0	0	0	0	1	0	1
A0A4Y9H6K3	0	0	0	0	0	0	1	0	1
A0A7T5AG14	0	0	0	0	0	0	1	0	1
A0A378NK96	0	0	0	0	0	0	1	0	1
A0A151D4J7	0	0	0	0	0	0	1	0	1
C5CCM5	0	0	0	0	0	0	1	0	1
A0A1R4K4U4	0	0	0	0	0	0	1	0	1
A0A4Y8PMS7	0	0	0	0	0	0	1	0	1
A0A1F1T6F8	0	0	0	0	0	0	1	0	1
A0A562FPU2	0	0	0	0	0	0	1	0	1
A0A229HAY5	0	0	0	0	0	0	1	0	1
A0A433ILX9	0	0	0	0	0	0	1	0	1
A0A5F0UNG7	0	0	0	0	0	0	1	0	1
A0A031GTR7	0	0	0	0	0	0	1	0	1
A0A151D4N2	0	0	0	0	0	0	1	0	1
A0A1F1KA49	0	0	0	0	0	0	1	0	1
A0A4Y9H8A8	0	0	0	0	0	0	1	0	1
A0A147E560	0	0	0	0	0	0	1	0	1
A0A4Y8PJ23	0	0	0	0	0	0	1	0	1
A0A653IYU2	0	0	0	0	0	0	1	0	1
A0A229HJY4	0	0	0	0	0	0	1	0	1
A0A653NL07	0	0	0	0	0	0	1	0	1
A0A7U6DQM2	0	0	0	0	0	0	1	0	1
A0A5F0IAQ3	0	0	0	0	0	0	1	0	1
A0A151D4X1	0	0	0	0	0	0	1	0	1
A0A1F1JZ86	0	0	0	0	0	0	1	0	1
A0A031GXC9	0	0	0	0	0	0	1	0	1
A0A366DIE1	0	0	0	0	0	0	1	0	1
A0A2N6RKW0	0	0	0	0	0	0	1	0	1
A0A4Y9H614	0	0	0	0	0	0	1	0	1
A0A4P8HI19	0	0	0	0	0	0	1	0	1
C5C9Z0	0	0	0	0	0	0	1	0	1
A0A031IKW8	0	0	0	0	0	0	1	0	1
A0A229HCV8	0	0	0	0	0	0	1	0	1
A0A1M6ZSN7	0	0	0	0	0	0	1	0	1
A0A366D9R9	0	0	0	0	0	0	1	0	1
A0A4P8HI29	0	0	0	0	0	0	1	0	1
A0A653IUQ6	0	0	0	0	0	0	1	0	1
A0A1R4K4N3	0	0	0	0	0	0	1	0	1
C5CCN3	0	0	0	0	0	0	1	0	1
A0A653IL87	0	0	0	0	0	0	1	0	1
A0A5F0I741	0	0	0	0	0	0	1	0	1
A0A1F1ULW2	0	0	0	0	0	0	1	0	1
A0A2B7IDP6	0	0	0	0	0	0	1	0	1
A0A8E0DUV0	0	0	0	0	0	0	1	0	1
A0A828SI12	0	0	0	0	0	0	1	0	1
A0A828UGX6	0	0	0	0	0	0	1	0	1
Q6A5C5	0	0	0	0	0	0	1	0	1
A0A5E8QD14	0	0	0	0	0	0	1	0	1
C5C9I9	0	0	0	0	0	0	1	0	1
A0A5F0UKA1	0	0	0	0	0	0	1	0	1
A0A1R4JYJ1	0	0	0	0	0	0	1	0	1
A0A4Y9H653	0	0	0	0	0	0	1	0	1
A0A1M7A1J3	0	0	0	0	0	0	1	0	1
A0A7X9MXK5	0	0	0	0	0	0	1	0	1
A0A562FNZ9	0	0	0	0	0	0	1	0	1
A0A2I1XXJ4	0	0	0	0	0	0	1	0	1
D3LP20	0	0	0	0	0	0	1	0	1
A0A2A9K6R4	0	0	0	0	0	0	1	0	1
A0A5F0IB77	0	0	0	0	0	0	1	0	1
A0A6C1TZY2	0	0	0	0	0	0	1	0	1
A0A509Y4R0	0	0	0	0	0	0	1	0	1
A0A5E8QDI1	0	0	0	0	0	0	1	0	1
A0A653IWN0	0	0	0	0	0	0	1	0	1
A0A7W3SMD2	0	0	0	0	0	0	1	0	1
A0A5F0UJL3	0	0	0	0	0	0	1	0	1
A0A2N6RSJ4	0	0	0	0	0	0	1	0	1
A0A1F1KEE1	0	0	0	0	0	0	1	0	1
A0A5F0I856	0	0	0	0	0	0	1	0	1
A0A229HQ00	0	0	0	0	0	0	1	0	1
A0A1F1T6X8	0	0	0	0	0	0	1	0	1
A0A366DDN4	0	0	0	0	0	0	1	0	1
A0A031GDR2	0	0	0	0	0	0	1	0	1
A0A653R7D0	0	0	0	0	0	0	1	0	1
A0A562FTL1	0	0	0	0	0	0	1	0	1
A0A2I1XRZ3	0	0	0	0	0	0	1	0	1
A0A4Q9KDB7	0	0	0	0	0	0	1	0	1
A0A410XP55	0	0	0	0	0	0	1	0	1
A0A1R4I9U9	0	0	0	0	0	0	1	0	1
C5C8I4	0	0	0	0	0	0	1	0	1
A0A378NP22	0	0	0	0	0	0	1	0	1
A0A7Y3IGJ1	0	0	0	0	0	0	1	0	1
A0A229HLL2	0	0	0	0	0	0	1	0	1
A0A3S0VXF1	0	0	0	0	0	0	1	0	1
A0A509Y489	0	0	0	0	0	0	1	0	1
A0A1M7CZK8	0	0	0	0	0	0	1	0	1
A0A5F0IBA0	0	0	0	0	0	0	1	0	1
A0A6N4FAE8	0	0	0	0	0	0	1	0	1
A0A151CXH9	0	0	0	0	0	0	1	0	1
A0A5F0UQ53	0	0	0	0	0	0	1	0	1
A0A132HN82	0	0	0	0	0	0	1	0	1
A0A653IS58	0	0	0	0	0	0	1	0	1
A0A4Y9HD68	0	0	0	0	0	0	1	0	1
A0A653IQ66	0	0	0	0	0	0	1	0	1
A0A2I1XT33	0	0	0	0	0	0	1	0	1
A0A366D9E6	0	0	0	0	0	0	1	0	1
A0A3S0WST7	0	0	0	0	0	0	1	0	1
A0A7X9R8T6	0	0	0	0	0	0	1	0	1
A0A7Y3IGN3	0	0	0	0	0	0	1	0	1
A0A1F1KEI0	0	0	0	0	0	0	1	0	1
A0A4Y8PIJ5	0	0	0	0	0	0	1	0	1
A0A5E8QCY0	0	0	0	0	0	0	1	0	1
A0A1R4II37	0	0	0	0	0	0	1	0	1
C5C6Y4	0	0	0	0	0	0	1	0	1
A0A7X9MX82	0	0	0	0	0	0	1	0	1
A0A5E8QEK1	0	0	0	0	0	0	1	0	1
A0A1F1UF11	0	0	0	0	0	0	1	0	1
A0A151CZY0	0	0	0	0	0	0	1	0	1
A0A4Y9H9E2	0	0	0	0	0	0	1	0	1
A0A7U6I4M1	0	0	0	0	0	0	1	0	1
A0A2N6RP88	0	0	0	0	0	0	1	0	1
A0A229HC22	0	0	0	0	0	0	1	0	1
A0A433IGW0	0	0	0	0	0	0	1	0	1
A0A1F1JMX9	0	0	0	0	0	0	1	0	1
A0A5F0I867	0	0	0	0	0	0	1	0	1
A0A5F0UMK7	0	0	0	0	0	0	1	0	1
A0A031H172	0	0	0	0	0	0	1	0	1
A0A366DGB3	0	0	0	0	0	0	1	0	1
A0A031IUJ6	0	0	0	0	0	0	1	0	1
A0A562G460	0	0	0	0	0	0	1	0	1
A0A2I1XTM6	0	0	0	0	0	0	1	0	1
A0A1R4J3C1	0	0	0	0	0	0	1	0	1
A0A6N4C5V6	0	0	0	0	0	0	1	0	1
C5CAA7	0	0	0	0	0	0	1	0	1
A0A653IR60	0	0	0	0	0	0	1	0	1
A0A7Z7KJI2	0	0	0	0	0	0	1	0	1
A0A378NLK2	0	0	0	0	0	0	1	0	1
A0A653IJB1	0	0	0	0	0	0	1	0	1
A0A4Y8ZJ74	0	0	0	0	0	0	1	0	1
A0A1F1U9E8	0	0	0	0	0	0	1	0	1
A0A509Y4I6	0	0	0	0	0	0	1	0	1
A0A5F0I9P5	0	0	0	0	0	0	1	0	1
A0A653U518	0	0	0	0	0	0	1	0	1
A0A4Y9HAX9	0	0	0	0	0	0	1	0	1
A0A2A9K258	0	0	0	0	0	0	1	0	1
D3LKK4	0	0	0	0	0	0	1	0	1
A0A6N4C809	0	0	0	0	0	0	1	0	1
C5C942	0	0	0	0	0	0	1	0	1
A0A7W3SMV0	0	0	0	0	0	0	1	0	1
A0A653J173	0	0	0	0	0	0	1	0	1
A0A3S0WJL3	0	0	0	0	0	0	1	0	1
A0A4P8HKA3	0	0	0	0	0	0	1	0	1
A0A433HMZ3	0	0	0	0	0	0	1	0	1
A0A5E8QF58	0	0	0	0	0	0	1	0	1
A0A5F0UN35	0	0	0	0	0	0	1	0	1
A0A410XNG9	0	0	0	0	0	0	1	0	1
A0A2I1XX53	0	0	0	0	0	0	1	0	1
A0A031H3P3	0	0	0	0	0	0	1	0	1
A0A653ISC2	0	0	0	0	0	0	1	0	1
A0A229HM19	0	0	0	0	0	0	1	0	1
A0A1R4K8Y9	0	0	0	0	0	0	1	0	1
A0A366DET7	0	0	0	0	0	0	1	0	1
A0A031IFU6	0	0	0	0	0	0	1	0	1
A0A7T5AI64	0	0	0	0	0	0	1	0	1
C0XV21	0	0	0	0	0	0	1	0	1
A0A653J3Z0	0	0	0	0	0	0	1	0	1
A0A3S0ULQ2	0	0	0	0	0	0	1	0	1
A0A151D5U5	0	0	0	0	0	0	1	0	1
A0A4Y8PMM9	0	0	0	0	0	0	1	0	1
A0A1F1JPJ6	0	0	0	0	0	0	1	0	1
A0A5F0ICA8	0	0	0	0	0	0	1	0	1
A0A562FRA8	0	0	0	0	0	0	1	0	1
A0A653ILD1	0	0	0	0	0	0	1	0	1
A0A1F1UU46	0	0	0	0	0	0	1	0	1
A0A031H530	0	0	0	0	0	0	1	0	1
A0A031IGD4	0	0	0	0	0	0	1	0	1
A0A5F0UND7	0	0	0	0	0	0	1	0	1
A0A366DJK6	0	0	0	0	0	0	1	0	1
A0A229HGB7	0	0	0	0	0	0	1	0	1
A0A7X9MZN2	0	0	0	0	0	0	1	0	1
A0A7T5AF93	0	0	0	0	0	0	1	0	1
A0A132HCS7	0	0	0	0	0	0	1	0	1
A0A562FQ37	0	0	0	0	0	0	1	0	1
A0A2A9K7K9	0	0	0	0	0	0	1	0	1
A0A1F1T0S8	0	0	0	0	0	0	1	0	1
D3LPZ1	0	0	0	0	0	0	1	0	1
A0A031ITR4	0	0	0	0	0	0	1	0	1
A0A2N6RP24	0	0	0	0	0	0	1	0	1
A0A5E8QGD6	0	0	0	0	0	0	1	0	1
A0A4Y9H8V5	0	0	0	0	0	0	1	0	1
A0A509Y3T4	0	0	0	0	0	0	1	0	1
A0A5F0UMY3	0	0	0	0	0	0	1	0	1
A0A5F0I6K9	0	0	0	0	0	0	1	0	1
A0A653IKY3	0	0	0	0	0	0	1	0	1
A0A2I1XU51	0	0	0	0	0	0	1	0	1
A0A7X9MY21	0	0	0	0	0	0	1	0	1
A0A229HCI3	0	0	0	0	0	0	1	0	1
A0A151D0K7	0	0	0	0	0	0	1	0	1
A0A3S1BZV0	0	0	0	0	0	0	1	0	1
A0A1F1K8A0	0	0	0	0	0	0	1	0	1
C5CAT2	0	0	0	0	0	0	1	0	1
A0A433HYB0	0	0	0	0	0	0	1	0	1
A0A378NK70	0	0	0	0	0	0	1	0	1
A0A7W3SMM4	0	0	0	0	0	0	1	0	1
A0A151CXC0	0	0	0	0	0	0	1	0	1
A0A4Y9HDC4	0	0	0	0	0	0	1	0	1
A0A7W3SP02	0	0	0	0	0	0	1	0	1
A0A229HFN0	0	0	0	0	0	0	1	0	1
A0A366DKK4	0	0	0	0	0	0	1	0	1
A0A410XRS6	0	0	0	0	0	0	1	0	1
A0A7T5AGH7	0	0	0	0	0	0	1	0	1
A0A1R4K2F7	0	0	0	0	0	0	1	0	1
D3LML9	0	0	0	0	0	0	1	0	1
A0A5E8QD15	0	0	0	0	0	0	1	0	1
A0A4Y8WXM4	0	0	0	0	0	0	1	0	1
A0A653Q585	0	0	0	0	0	0	1	0	1
A0A3S0USR0	0	0	0	0	0	0	1	0	1
A0A433HYF8	0	0	0	0	0	0	1	0	1
A0A2A9JZU6	0	0	0	0	0	0	1	0	1
A0A378NJN5	0	0	0	0	0	0	1	0	1
A0A1F1KAA0	0	0	0	0	0	0	1	0	1
A0A151D539	0	0	0	0	0	0	1	0	1
A0A1F1TT23	0	0	0	0	0	0	1	0	1
A0A509Y622	0	0	0	0	0	0	1	0	1
C5CBG1	0	0	0	0	0	0	1	0	1
A0A5F0UNM3	0	0	0	0	0	0	1	0	1
A0A2I1XV44	0	0	0	0	0	0	1	0	1
A0A229HAF7	0	0	0	0	0	0	1	0	1
A0A653IRZ4	0	0	0	0	0	0	1	0	1
A0A151CXD7	0	0	0	0	0	0	1	0	1
A0A2N6RAT3	0	0	0	0	0	0	1	0	1
A0A1F1KBX9	0	0	0	0	0	0	1	0	1
A0A3S0W545	0	0	0	0	0	0	1	0	1
A0A562G5F6	0	0	0	0	0	0	1	0	1
A0A2I1XT94	0	0	0	0	0	0	1	0	1
A0A132HPZ4	0	0	0	0	0	0	1	0	1
D3LLB4	0	0	0	0	0	0	1	0	1
A0A4Y9H7Q8	0	0	0	0	0	0	1	0	1
A0A4Y8PIJ2	0	0	0	0	0	0	1	0	1
A0A5E8QGX5	0	0	0	0	0	0	1	0	1
A0A5F0IA68	0	0	0	0	0	0	1	0	1
A0A2I1XUK9	0	0	0	0	0	0	1	0	1
D3LQK6	0	0	0	0	0	0	1	0	1
A0A653IRB7	0	0	0	0	0	0	1	0	1
A0A1R4J414	0	0	0	0	0	0	1	0	1
A0A151D007	0	0	0	0	0	0	1	0	1
A0A2A9K5X6	0	0	0	0	0	0	1	0	1
A0A562G483	0	0	0	0	0	0	1	0	1
A0A653IJ65	0	0	0	0	0	0	1	0	1
A0A3S0TRT7	0	0	0	0	0	0	1	0	1
A0A3S1BYM7	0	0	0	0	0	0	1	0	1
A0A2N6RPB8	0	0	0	0	0	0	1	0	1
A0A229HC26	0	0	0	0	0	0	1	0	1
A0A366DG91	0	0	0	0	0	0	1	0	1
A0A132H7V3	0	0	0	0	0	0	1	0	1
A0A2X4ESB1	0	0	0	0	0	0	1	0	1
A0A4Y8PNI8	0	0	0	0	0	0	1	0	1
A0A1F1U7R8	0	0	0	0	0	0	1	0	1
A0A4Y9HBX5	0	0	0	0	0	0	1	0	1
A0A410XT46	0	0	0	0	0	0	1	0	1
A0A1F1KFX0	0	0	0	0	0	0	1	0	1
A0A653MQK1	0	0	0	0	0	0	1	0	1
A0A5F0UQU9	0	0	0	0	0	0	1	0	1
A0A7W3SN29	0	0	0	0	0	0	1	0	1
A0A1I7MKQ4	0	0	0	0	0	0	1	0	1
D3LLG7	0	0	0	0	0	0	1	0	1
A0A5F0UPF9	0	0	0	0	0	0	1	0	1
A0A7Y3IGC3	0	0	0	0	0	0	1	0	1
A0A031GTE4	0	0	0	0	0	0	1	0	1
A0A562FUP0	0	0	0	0	0	0	1	0	1
A0A433IE93	0	0	0	0	0	0	1	0	1
A0A5F0IAL3	0	0	0	0	0	0	1	0	1
A0A2A9K0V2	0	0	0	0	0	0	1	0	1
A0A653LUS5	0	0	0	0	0	0	1	0	1
A0A229HLP1	0	0	0	0	0	0	1	0	1
A0A7W3XN69	0	0	0	0	0	0	1	0	1
A0A4T2AJQ2	0	0	0	0	0	0	1	0	1
A0A6C1TY76	0	0	0	0	0	0	1	0	1
A0A838WXL3	0	0	0	0	0	0	1	0	1
A0A151D767	0	0	0	0	0	0	1	0	1
A0A653J4S3	0	0	0	0	0	0	1	0	1
A0A366D9G9	0	0	0	0	0	0	1	0	1
A0A7U6I5N5	0	0	0	0	0	0	1	0	1
A0A7Y3IFQ2	0	0	0	0	0	0	1	0	1
A0A151CXH7	0	0	0	0	0	0	1	0	1
A0A378NII1	0	0	0	0	0	0	1	0	1
A0A1F1TKW3	0	0	0	0	0	0	1	0	1
A0A2N6RE94	0	0	0	0	0	0	1	0	1
A0A410XQB7	0	0	0	0	0	0	1	0	1
A0A1R4IHK2	0	0	0	0	0	0	1	0	1
A0A509Y5H1	0	0	0	0	0	0	1	0	1
A0A4Y9HA06	0	0	0	0	0	0	1	0	1
A0A7X9N0M0	0	0	0	0	0	0	1	0	1
A0A5F0IC34	0	0	0	0	0	0	1	0	1
C5C6Z6	0	0	0	0	0	0	1	0	1
A0A7Z7KHQ5	0	0	0	0	0	0	1	0	1
A0A1M7CYR4	0	0	0	0	0	0	1	0	1
A0A5E8QCN8	0	0	0	0	0	0	1	0	1
A0A4Y8PJ67	0	0	0	0	0	0	1	0	1
A0A7W3RRT9	0	0	0	0	0	0	1	0	1
A0A653J0V4	0	0	0	0	0	0	1	0	1
A0A4U1L6R4	0	0	0	0	0	0	1	0	1
A0A433HFX7	0	0	0	0	0	0	1	0	1
A0A5F0UMN6	0	0	0	0	0	0	1	0	1
A0A2A9JZ28	0	0	0	0	0	0	1	0	1
A0A132HQ13	0	0	0	0	0	0	1	0	1
A0A7W3XNV2	0	0	0	0	0	0	1	0	1
D3LRB7	0	0	0	0	0	0	1	0	1
A0A1R4I9H2	0	0	0	0	0	0	1	0	1
A0A1F1T793	0	0	0	0	0	0	1	0	1
A0A4Y9H7B6	0	0	0	0	0	0	1	0	1
A0A4U1LHA4	0	0	0	0	0	0	1	0	1
A0A3S0UPJ5	0	0	0	0	0	0	1	0	1
A0A7W3SMK0	0	0	0	0	0	0	1	0	1
A0A366DFF8	0	0	0	0	0	0	1	0	1
A0A5F0I8R9	0	0	0	0	0	0	1	0	1
C5C8J0	0	0	0	0	0	0	1	0	1
A0A7U6I4D7	0	0	0	0	0	0	1	0	1
A0A5F0UM85	0	0	0	0	0	0	1	0	1
A0A031GGG3	0	0	0	0	0	0	1	0	1
A0A1M7AP33	0	0	0	0	0	0	1	0	1
A0A653IVL9	0	0	0	0	0	0	1	0	1
A0A433H3T4	0	0	0	0	0	0	1	0	1
A0A4Q9KFD6	0	0	0	0	0	0	1	0	1
A0A562FMG9	0	0	0	0	0	0	1	0	1
A0A132H7C6	0	0	0	0	0	0	1	0	1
A0A7Z7PA10	0	0	0	0	0	0	1	0	1
A0A5E8QF59	0	0	0	0	0	0	1	0	1
A0A7X9MZE5	0	0	0	0	0	0	1	0	1
A0A1F1KDV9	0	0	0	0	0	0	1	0	1
A0A1M7AJU5	0	0	0	0	0	0	1	0	1
A0A7Y3IFJ5	0	0	0	0	0	0	1	0	1
A0A031I1W7	0	0	0	0	0	0	1	0	1
A0A5F0UMA4	0	0	0	0	0	0	1	0	1
A0A1F1TXK7	0	0	0	0	0	0	1	0	1
A0A4Y9H922	0	0	0	0	0	0	1	0	1
A0A5F0ICJ5	0	0	0	0	0	0	1	0	1
A0A509Y4V0	0	0	0	0	0	0	1	0	1
A0A229HQ28	0	0	0	0	0	0	1	0	1
A0A031GK34	0	0	0	0	0	0	1	0	1
A0A6N4FHG5	0	0	0	0	0	0	1	0	1
A0A7X9MZE0	0	0	0	0	0	0	1	0	1
A0A1R4JJN0	0	0	0	0	0	0	1	0	1
A0A2I1XX46	0	0	0	0	0	0	1	0	1
A0A3S0WEV6	0	0	0	0	0	0	1	0	1
A0A1F1U3K4	0	0	0	0	0	0	1	0	1
A0A5F0I9J7	0	0	0	0	0	0	1	0	1
A0A653IM92	0	0	0	0	0	0	1	0	1
A0A366DER8	0	0	0	0	0	0	1	0	1
A0A031HRX9	0	0	0	0	0	0	1	0	1
A0A4Y8PJQ7	0	0	0	0	0	0	1	0	1
A0A2N6RDD3	0	0	0	0	0	0	1	0	1
A0A410XNL5	0	0	0	0	0	0	1	0	1
A0A4Y9HAP3	0	0	0	0	0	0	1	0	1
A0A031HSX8	0	0	0	0	0	0	1	0	1
A0A2I1XLP1	0	0	0	0	0	0	1	0	1
A0A1F1TIZ2	0	0	0	0	0	0	1	0	1
A0A844LBU3	0	0	0	0	0	0	1	0	1
A0A366DCA3	0	0	0	0	0	0	1	0	1
A0A229HDJ4	0	0	0	0	0	0	1	0	1
A0A562FQ77	0	0	0	0	0	0	1	0	1
A0A1R4IZU4	0	0	0	0	0	0	1	0	1
D3LNP1	0	0	0	0	0	0	1	0	1
A0A3S0WRG8	0	0	0	0	0	0	1	0	1
A0A151D3Y3	0	0	0	0	0	0	1	0	1
A0A1F1KFW6	0	0	0	0	0	0	1	0	1
A0A4Y8PN56	0	0	0	0	0	0	1	0	1
C5CAX1	0	0	0	0	0	0	1	0	1
A0A2A9K093	0	0	0	0	0	0	1	0	1
A0A5F0UP77	0	0	0	0	0	0	1	0	1
A0A653IJN4	0	0	0	0	0	0	1	0	1
A0A5F0I7M0	0	0	0	0	0	0	1	0	1
A0A3S0VXG8	0	0	0	0	0	0	1	0	1
A0A4P8HJ47	0	0	0	0	0	0	1	0	1
A0A7W9JI30	0	0	0	0	0	0	1	0	1
A0A410XTF2	0	0	0	0	0	0	1	0	1
A0A366DAX3	0	0	0	0	0	0	1	0	1
A0A7Y3IHC4	0	0	0	0	0	0	1	0	1
A0A2I1XWA8	0	0	0	0	0	0	1	0	1
A0A031GAF4	0	0	0	0	0	0	1	0	1
A0A2N6RFS0	0	0	0	0	0	0	1	0	1
A0A1F1U9C3	0	0	0	0	0	0	1	0	1
A0A151D0W0	0	0	0	0	0	0	1	0	1
A0A7W3SKW2	0	0	0	0	0	0	1	0	1
A0A1M7B3S8	0	0	0	0	0	0	1	0	1
A0A2A9K8Q5	0	0	0	0	0	0	1	0	1
A0A4U1LF21	0	0	0	0	0	0	1	0	1
A0A5F0ULS0	0	0	0	0	0	0	1	0	1
A0A4Y9H9T5	0	0	0	0	0	0	1	0	1
A0A5F0I5V0	0	0	0	0	0	0	1	0	1
A0A378NMC3	0	0	0	0	0	0	1	0	1
A0A3S0TXB3	0	0	0	0	0	0	1	0	1
A0A132HXB8	0	0	0	0	0	0	1	0	1
A0A031H6G4	0	0	0	0	0	0	1	0	1
A0A2I1XWG2	0	0	0	0	0	0	1	0	1
A0A031IMQ1	0	0	0	0	0	0	1	0	1
A0A1F1KDN1	0	0	0	0	0	0	1	0	1
A0A653NB11	0	0	0	0	0	0	1	0	1
A0A1R4J7Q5	0	0	0	0	0	0	1	0	1
A0A7T5DJ19	0	0	0	0	0	0	1	0	1
A0A653ITH0	0	0	0	0	0	0	1	0	1
A0A378NSI8	0	0	0	0	0	0	1	0	1
A0A7Z7PA18	0	0	0	0	0	0	1	0	1
A0A366DB80	0	0	0	0	0	0	1	0	1
A0A1F1UJV0	0	0	0	0	0	0	1	0	1
A0A410XS11	0	0	0	0	0	0	1	0	1
A0A3S0WZ81	0	0	0	0	0	0	1	0	1
A0A1M7B7C2	0	0	0	0	0	0	1	0	1
A0A2N6RFG9	0	0	0	0	0	0	1	0	1
A0A653IKL0	0	0	0	0	0	0	1	0	1
A0A4Y8PLG7	0	0	0	0	0	0	1	0	1
A0A229HR23	0	0	0	0	0	0	1	0	1
A0A5F0IAM2	0	0	0	0	0	0	1	0	1
A0A562FXE4	0	0	0	0	0	0	1	0	1
A0A5F0UK71	0	0	0	0	0	0	1	0	1
A0A151D0T1	0	0	0	0	0	0	1	0	1
A0A2A9K280	0	0	0	0	0	0	1	0	1
D3LQ70	0	0	0	0	0	0	1	0	1
A0A7T5AIC4	0	0	0	0	0	0	1	0	1
A0A1R4JJB5	0	0	0	0	0	0	1	0	1
A0A562FVR1	0	0	0	0	0	0	1	0	1
A0A509Y4I0	0	0	0	0	0	0	1	0	1
A0A5F0UPE7	0	0	0	0	0	0	1	0	1
A0A151CY12	0	0	0	0	0	0	1	0	1
D3LKM4	0	0	0	0	0	0	1	0	1
A0A2I1XX56	0	0	0	0	0	0	1	0	1
A0A4Y9H7L1	0	0	0	0	0	0	1	0	1
A0A378NMZ7	0	0	0	0	0	0	1	0	1
A0A2A9K6B9	0	0	0	0	0	0	1	0	1
A0A6N4FCQ9	0	0	0	0	0	0	1	0	1
A0A132HZP2	0	0	0	0	0	0	1	0	1
A0A1F1KF60	0	0	0	0	0	0	1	0	1
A0A5E8QGX4	0	0	0	0	0	0	1	0	1
C5C924	0	0	0	0	0	0	1	0	1
A0A031GA84	0	0	0	0	0	0	1	0	1
A0A229HM34	0	0	0	0	0	0	1	0	1
A0A031HSM4	0	0	0	0	0	0	1	0	1
A0A366DGC2	0	0	0	0	0	0	1	0	1
A0A031GVY9	0	0	0	0	0	0	1	0	1
A0A7Y3MZI4	0	0	0	0	0	0	1	0	1
A0A4U1LCZ2	0	0	0	0	0	0	1	0	1
A0A653IMP5	0	0	0	0	0	0	1	0	1
A0A1F1T0V7	0	0	0	0	0	0	1	0	1
A0A7W3SN36	0	0	0	0	0	0	1	0	1
A0A2N6RDM8	0	0	0	0	0	0	1	0	1
A0A7X9RAG5	0	0	0	0	0	0	1	0	1
A0A653J2X1	0	0	0	0	0	0	1	0	1
A0A151CX44	0	0	0	0	0	0	1	0	1
A0A7W3SP11	0	0	0	0	0	0	1	0	1
A0A7T5AI46	0	0	0	0	0	0	1	0	1
A0A5E8QDW7	0	0	0	0	0	0	1	0	1
A0A509Y4J1	0	0	0	0	0	0	1	0	1
A0A2I1XST9	0	0	0	0	0	0	1	0	1
A0A132HET2	0	0	0	0	0	0	1	0	1
D3LL56	0	0	0	0	0	0	1	0	1
A0A3S5K1Y4	0	0	0	0	0	0	1	0	1
A0A1R4IKV4	0	0	0	0	0	0	1	0	1
A0A410XNQ7	0	0	0	0	0	0	1	0	1
A0A5F0UMN1	0	0	0	0	0	0	1	0	1
A0A653IXF6	0	0	0	0	0	0	1	0	1
A0A2X4ETI5	0	0	0	0	0	0	1	0	1
A0A100XSQ1	0	0	0	0	0	0	1	0	1
A0A4U1LC56	0	0	0	0	0	0	1	0	1
D3LRG4	0	0	0	0	0	0	1	0	1
A0A7W3SNR3	0	0	0	0	0	0	1	0	1
A0A151D499	0	0	0	0	0	0	1	0	1
A0A562FW51	0	0	0	0	0	0	1	0	1
A0A1R4JHJ9	0	0	0	0	0	0	1	0	1
A0A2N6RDJ6	0	0	0	0	0	0	1	0	1
A0A410XN44	0	0	0	0	0	0	1	0	1
A0A433I1D1	0	0	0	0	0	0	1	0	1
A0A4U1MCV6	0	0	0	0	0	0	1	0	1
A0A3S0WBY0	0	0	0	0	0	0	1	0	1
A0A653IPS9	0	0	0	0	0	0	1	0	1
A0A5F0IAA8	0	0	0	0	0	0	1	0	1
A0A5F0ULH8	0	0	0	0	0	0	1	0	1
A0A7X9RA84	0	0	0	0	0	0	1	0	1
A0A366D7Z7	0	0	0	0	0	0	1	0	1
A0A4Y9HBG6	0	0	0	0	0	0	1	0	1
A0A1M7E658	0	0	0	0	0	0	1	0	1
A0A7Y3IG10	0	0	0	0	0	0	1	0	1
A0A132HGB1	0	0	0	0	0	0	1	0	1
A0A7W9JL21	0	0	0	0	0	0	1	0	1
A0A378NMA6	0	0	0	0	0	0	1	0	1
A0A1F1U8U6	0	0	0	0	0	0	1	0	1
A0A4P8HFK2	0	0	0	0	0	0	1	0	1
A0A1M7BWC5	0	0	0	0	0	0	1	0	1
A0A3S0VI74	0	0	0	0	0	0	1	0	1
C5CBZ7	0	0	0	0	0	0	1	0	1
A0A4Y9H663	0	0	0	0	0	0	1	0	1
A0A366DIH2	0	0	0	0	0	0	1	0	1
A0A7W3XMR3	0	0	0	0	0	0	1	0	1
A0A653J0T8	0	0	0	0	0	0	1	0	1
A0A151D314	0	0	0	0	0	0	1	0	1
A0A562FSV7	0	0	0	0	0	0	1	0	1
A0A4Y8PMR8	0	0	0	0	0	0	1	0	1
A0A031HMU8	0	0	0	0	0	0	1	0	1
A0A410XRW5	0	0	0	0	0	0	1	0	1
A0A653INL5	0	0	0	0	0	0	1	0	1
A0A5F0I962	0	0	0	0	0	0	1	0	1
A0A2A9JY58	0	0	0	0	0	0	1	0	1
D3LR92	0	0	0	0	0	0	1	0	1
A0A433INX5	0	0	0	0	0	0	1	0	1
A0A1R4J129	0	0	0	0	0	0	1	0	1
A0A7X9MWT6	0	0	0	0	0	0	1	0	1
A0A509Y5X2	0	0	0	0	0	0	1	0	1
A0A1F1JV44	0	0	0	0	0	0	1	0	1
A0A5F0UK16	0	0	0	0	0	0	1	0	1
A0A1F1UPQ9	0	0	0	0	0	0	1	0	1
A0A031GA25	0	0	0	0	0	0	1	0	1
C0XRH3	0	0	0	0	0	0	1	0	1
A0A6I7R8C4	0	0	0	0	0	0	1	0	1
A0A229HLT0	0	0	0	0	0	0	1	0	1
A0A2A9K0R0	0	0	0	0	0	0	1	0	1
A0A4Y8PJE2	0	0	0	0	0	0	1	0	1
A0A031G1U5	0	0	0	0	0	0	1	0	1
A0A3S0US28	0	0	0	0	0	0	1	0	1
A0A1F1SWQ7	0	0	0	0	0	0	1	0	1
A0A366DF76	0	0	0	0	0	0	1	0	1
A0A3S0UM45	0	0	0	0	0	0	1	0	1
A0A378NMN0	0	0	0	0	0	0	1	0	1
A0A502XES8	0	0	0	0	0	0	1	0	1
A0A031HPU6	0	0	0	0	0	0	1	0	1
A0A653IIT8	0	0	0	0	0	0	1	0	1
A0A5F0IAE1	0	0	0	0	0	0	1	0	1
A0A653J2F2	0	0	0	0	0	0	1	0	1
D3LLK9	0	0	0	0	0	0	1	0	1
A0A7Y3IG11	0	0	0	0	0	0	1	0	1
A0A1F1JL07	0	0	0	0	0	0	1	0	1
A0A562FNE4	0	0	0	0	0	0	1	0	1
A0A7W3XN66	0	0	0	0	0	0	1	0	1
A0A509Y3N0	0	0	0	0	0	0	1	0	1
A0A366DC33	0	0	0	0	0	0	1	0	1
A0A7Y3IEH3	0	0	0	0	0	0	1	0	1
A0A5F0UML1	0	0	0	0	0	0	1	0	1
A0A7T5AFN8	0	0	0	0	0	0	1	0	1
A0A653ITY9	0	0	0	0	0	0	1	0	1
A0A5F0I7R4	0	0	0	0	0	0	1	0	1
A0A2N6RP13	0	0	0	0	0	0	1	0	1
A0A151CZN4	0	0	0	0	0	0	1	0	1
A0A410XSV5	0	0	0	0	0	0	1	0	1
A0A2I1XU42	0	0	0	0	0	0	1	0	1
A0A4U1LBG6	0	0	0	0	0	0	1	0	1
A0A3S0WF38	0	0	0	0	0	0	1	0	1
A0A1F1T1X8	0	0	0	0	0	0	1	0	1
A0A132HCG7	0	0	0	0	0	0	1	0	1
A0A2A9K7S8	0	0	0	0	0	0	1	0	1
A0A031IVV1	0	0	0	0	0	0	1	0	1
A0A031H4F1	0	0	0	0	0	0	1	0	1
A0A1R4J1G2	0	0	0	0	0	0	1	0	1
A0A433HY86	0	0	0	0	0	0	1	0	1
A0A7W9JJ08	0	0	0	0	0	0	1	0	1
A0A378NN53	0	0	0	0	0	0	1	0	1
A0A4Y9H9B7	0	0	0	0	0	0	1	0	1
A0A1M6ZGV3	0	0	0	0	0	0	1	0	1
A0A4V1ECP1	0	0	0	0	0	0	1	0	1
A0A7W7M2Q0	0	0	0	0	0	0	1	0	1
A0A451DKK4	0	0	0	0	0	0	1	0	1
A0A433HAV9	0	0	0	0	0	0	1	0	1
A0A1M7C428	0	0	0	0	0	0	1	0	1
A0A509Y5V7	0	0	0	0	0	0	1	0	1
A0A7Y3IGX4	0	0	0	0	0	0	1	0	1
A0A653IWH5	0	0	0	0	0	0	1	0	1
A0A7X8KFK6	0	0	0	0	0	0	1	0	1
A0A562FNA4	0	0	0	0	0	0	1	0	1
A0A229HLY8	0	0	0	0	0	0	1	0	1
A0A366DEW1	0	0	0	0	0	0	1	0	1
A0A2A9K662	0	0	0	0	0	0	1	0	1
A0A031H1W2	0	0	0	0	0	0	1	0	1
A0A1F1T7R4	0	0	0	0	0	0	1	0	1
A0A3S0WSW3	0	0	0	0	0	0	1	0	1
A0A653IR83	0	0	0	0	0	0	1	0	1
A0A5E8QFH1	0	0	0	0	0	0	1	0	1
A0A5F0UN08	0	0	0	0	0	0	1	0	1
A0A031IFT0	0	0	0	0	0	0	1	0	1
A0A151CY45	0	0	0	0	0	0	1	0	1
A0A7W3SMQ3	0	0	0	0	0	0	1	0	1
A0A1R4K9G6	0	0	0	0	0	0	1	0	1
A0A4Y8PJN6	0	0	0	0	0	0	1	0	1
C5C957	0	0	0	0	0	0	1	0	1
A0A5F0I9N4	0	0	0	0	0	0	1	0	1
A0A7T5DJP3	0	0	0	0	0	0	1	0	1
D3LPJ9	0	0	0	0	0	0	1	0	1
A0A1F1TCU2	0	0	0	0	0	0	1	0	1
A0A1F1KHA1	0	0	0	0	0	0	1	0	1
A0A7Y3IHW1	0	0	0	0	0	0	1	0	1
A0A2N6RDA8	0	0	0	0	0	0	1	0	1
A0A562FQF3	0	0	0	0	0	0	1	0	1
A0A4Y8PIY4	0	0	0	0	0	0	1	0	1
A0A7U6DNN5	0	0	0	0	0	0	1	0	1
A0A5E8QFJ7	0	0	0	0	0	0	1	0	1
A0A031GXJ6	0	0	0	0	0	0	1	0	1
A0A5F0I8M9	0	0	0	0	0	0	1	0	1
A0A7W3XNY1	0	0	0	0	0	0	1	0	1
D3LMF4	0	0	0	0	0	0	1	0	1
A0A5F0UPK2	0	0	0	0	0	0	1	0	1
A0A653SNU0	0	0	0	0	0	0	1	0	1
A0A2I1XX58	0	0	0	0	0	0	1	0	1
A0A132I2A1	0	0	0	0	0	0	1	0	1
A0A4U1MC43	0	0	0	0	0	0	1	0	1
A0A2A9JYJ9	0	0	0	0	0	0	1	0	1
A0A653IL80	0	0	0	0	0	0	1	0	1
A0A151CXX8	0	0	0	0	0	0	1	0	1
A0A4U1LCW0	0	0	0	0	0	0	1	0	1
A0A1G8IVJ6	0	0	0	0	0	0	1	0	1
A0A851HDI0	0	0	0	0	0	0	1	0	1
A0A2A3XQ03	0	0	0	0	0	0	1	0	1
A0A1R4GU46	0	0	0	0	0	0	1	0	1
A0A6P1FHS8	0	0	0	0	0	0	1	0	1
A0A2S5W4N6	0	0	0	0	0	0	1	0	1
A0A511AIC9	0	0	0	0	0	0	1	0	1
A0A0B2AKG8	0	0	0	0	0	0	1	0	1
A0A126ZZZ4	0	0	0	0	0	0	1	0	1
A0A2I1XRZ5	0	0	0	0	0	0	1	0	1
A0A366D315	0	0	0	0	0	0	1	0	1
A0A7Y3N0H2	0	0	0	0	0	0	1	0	1
A0A3S0UI78	0	0	0	0	0	0	1	0	1
A0A653IZV0	0	0	0	0	0	0	1	0	1
A0A7X9R7I1	0	0	0	0	0	0	1	0	1
A0A132HN34	0	0	0	0	0	0	1	0	1
A0A5F0IAP2	0	0	0	0	0	0	1	0	1
A0A229HJX1	0	0	0	0	0	0	1	0	1
A0A653IQP7	0	0	0	0	0	0	1	0	1
A0A4Y8PIF2	0	0	0	0	0	0	1	0	1
A0A509Y5E3	0	0	0	0	0	0	1	0	1
A0A1R4IHN9	0	0	0	0	0	0	1	0	1
A0A5E8QC36	0	0	0	0	0	0	1	0	1
A0A378NIA2	0	0	0	0	0	0	1	0	1
A0A031H2Q1	0	0	0	0	0	0	1	0	1
A0A161SHD1	0	0	0	0	0	0	1	0	1
A0A1V2NNF4	0	0	0	0	0	0	1	0	1
A0A2Z5BR44	0	0	0	0	0	0	1	0	1
A0A4S2DAT6	0	0	0	0	0	0	1	0	1
S3A7C8	0	0	0	0	0	0	1	0	1
A0A0B4CQR9	0	0	0	0	0	0	1	0	1
Q6A5W4	0	0	0	0	0	0	1	0	1
E6D4M7	0	0	0	0	0	0	1	0	1
D1YEA8	0	0	0	0	0	0	1	0	1
A0A7L4TT04	0	0	0	0	0	0	1	0	1
A0A828SH76	0	0	0	0	0	0	1	0	1
W4TL62	0	0	0	0	0	0	1	0	1
A0A2B7J2W9	0	0	0	0	0	0	1	0	1
E6D5Z0	0	0	0	0	0	0	1	0	1
D1Y9T3	0	0	0	0	0	0	1	0	1
A0A8E0DUA6	0	0	0	0	0	0	1	0	1
A0A828SC66	0	0	0	0	0	0	1	0	1
A0A085AZW5	0	0	0	0	0	0	1	0	1
A0A022KTT8	0	0	0	0	0	0	1	0	1
A0A2W5CAU1	0	0	0	0	0	0	1	0	1
A0A2W4XM23	0	0	0	0	0	0	1	0	1
X0Q8L4	0	0	0	0	0	0	1	0	1
A0A399JG82	0	0	0	0	0	0	1	0	1
A0A542I9W1	0	0	0	0	0	0	1	0	1
A0A198XDT3	0	0	0	0	0	0	1	0	1
A0A198WSN8	0	0	0	0	0	0	1	0	1
A0A198XXP9	0	0	0	0	0	0	1	0	1
A0A853KS99	0	0	0	0	0	0	1	0	1
A1R6Y7	0	0	0	0	0	0	1	0	1
A0A2S9DE78	0	0	0	0	0	0	1	0	1
A0A365D5J7	0	0	0	0	0	0	1	0	1
A0A229GIT9	0	0	0	0	0	0	1	0	1
A0A1D9CX31	0	0	0	0	0	0	1	0	1
A0A1S9ZPF1	0	0	0	0	0	0	1	0	1
A0A198UPY7	0	0	0	0	0	0	1	0	1
A0A7Z1A4M6	0	0	0	0	0	0	1	0	1
A0A7Y3B2A2	0	0	0	0	0	0	1	0	1
A0A520S6A3	0	0	0	0	0	0	1	0	1
A0A520SB89	0	0	0	0	0	0	1	0	1
A0A2S5J0Z4	0	0	0	0	0	0	1	0	1
A0A366DDB5	0	0	0	0	0	0	1	0	1
A0A5A7NMI0	0	0	0	0	0	0	1	0	1
A0A7W1RKS5	0	0	0	0	0	0	1	0	1
A0A6N7FTZ8	0	0	0	0	0	0	1	0	1
N1V9I0	0	0	0	0	0	0	1	0	1
A0A6N9YFT7	0	0	0	0	0	0	1	0	1
A0A3S0JYM6	0	0	0	0	0	0	1	0	1
A0A7X1NPS1	0	0	0	0	0	0	1	0	1
A0A7Y1UYU8	0	0	0	0	0	0	1	0	1
A0A2D8ACN9	0	0	0	0	0	0	1	0	1
A0A1N7NZS6	0	0	0	0	0	0	1	0	1
A0A2A9K7V1	0	0	0	0	0	0	1	0	1
A0A151D3Z5	0	0	0	0	0	0	1	0	1
A0A1M6ZF37	0	0	0	0	0	0	1	0	1
A0A5F0UNK5	0	0	0	0	0	0	1	0	1
A0A844L899	0	0	0	0	0	0	1	0	1
A0A366DC81	0	0	0	0	0	0	1	0	1
A0A653NU75	0	0	0	0	0	0	1	0	1
A0A5F0I570	0	0	0	0	0	0	1	0	1
A0A031HUS9	0	0	0	0	0	0	1	0	1
A0A4Y9HB70	0	0	0	0	0	0	1	0	1
A0A1F1TFB1	0	0	0	0	0	0	1	0	1
A0A410XSM1	0	0	0	0	0	0	1	0	1
A0A1R4IZQ6	0	0	0	0	0	0	1	0	1
A0A378NMY3	0	0	0	0	0	0	1	0	1
A0A2I1XU14	0	0	0	0	0	0	1	0	1
A0A031H4B1	0	0	0	0	0	0	1	0	1
A0A7T5DHE3	0	0	0	0	0	0	1	0	1
A0A433IK79	0	0	0	0	0	0	1	0	1
A0A7W3SKX7	0	0	0	0	0	0	1	0	1
A0A7W7GN05	0	0	0	0	0	0	1	0	1
A0A221R7R0	0	0	0	0	0	0	1	0	1
A0A653PCA2	0	0	0	0	0	0	1	0	1
A0A2J9IM89	0	0	0	0	0	0	1	0	1
A0A4P8HFP2	0	0	0	0	0	0	1	0	1
A0A3S0VCC6	0	0	0	0	0	0	1	0	1
A0A4V5PVR2	0	0	0	0	0	0	1	0	1
A0A7X6K6W7	0	0	0	0	0	0	1	0	1
N1UY05	0	0	0	0	0	0	1	0	1
A0A3D9L9S0	0	0	0	0	0	0	1	0	1
A0A7X6H6N1	0	0	0	0	0	0	1	0	1
A0A653RM19	0	0	0	0	0	0	1	0	1
A0A031HSX3	0	0	0	0	0	0	1	0	1
A0A1F1JR35	0	0	0	0	0	0	1	0	1
A0A1F1U2H8	0	0	0	0	0	0	1	0	1
A0A2N6RCF2	0	0	0	0	0	0	1	0	1
A0A7T5DIX9	0	0	0	0	0	0	1	0	1
A0A653LS32	0	0	0	0	0	0	1	0	1
A0A7X8TH14	0	0	0	0	0	0	1	0	1
A0A2J9IN78	0	0	0	0	0	0	1	0	1
A0A7W7M3C1	0	0	0	0	0	0	1	0	1
A0A1F1IG74	0	0	0	0	0	0	1	0	1
A0A4Y8WXG7	0	0	0	0	0	0	1	0	1
A0A1R4J7X4	0	0	0	0	0	0	1	0	1
A0A2I1XRX9	0	0	0	0	0	0	1	0	1
A0A7W9JH87	0	0	0	0	0	0	1	0	1
A0A1M7EEU0	0	0	0	0	0	0	1	0	1
A0A4P8HEU8	0	0	0	0	0	0	1	0	1
A0A366D0G6	0	0	0	0	0	0	1	0	1
A0A653MII0	0	0	0	0	0	0	1	0	1
A0A1F1KHF6	0	0	0	0	0	0	1	0	1
A0A4Y9HAG6	0	0	0	0	0	0	1	0	1
A0A3S0W4P8	0	0	0	0	0	0	1	0	1
A0A151CXV5	0	0	0	0	0	0	1	0	1
A0A031GQ46	0	0	0	0	0	0	1	0	1
A0A2A9JVE1	0	0	0	0	0	0	1	0	1
A0A653IL34	0	0	0	0	0	0	1	0	1
A0A1F1SZH0	0	0	0	0	0	0	1	0	1
A0A410XT12	0	0	0	0	0	0	1	0	1
A0A5F0I7V2	0	0	0	0	0	0	1	0	1
A0A378NS53	0	0	0	0	0	0	1	0	1
A0A229HJ32	0	0	0	0	0	0	1	0	1
A0A1R4JG31	0	0	0	0	0	0	1	0	1
A0A3S0WA10	0	0	0	0	0	0	1	0	1
A0A562FSM2	0	0	0	0	0	0	1	0	1
D3LQZ3	0	0	0	0	0	0	1	0	1
A0A5J5KU34	0	0	0	0	0	0	1	0	1
A0A496PKC1	0	0	0	0	0	0	1	0	1
C5CAL1	0	0	0	0	0	0	1	0	1
A0A517PF44	0	0	0	0	0	0	1	0	1
A0A142WT68	0	0	0	0	0	0	1	0	1
A0A5C5WZR6	0	0	0	0	0	0	1	0	1
A0A177RB29	0	0	0	0	0	0	1	0	1
A0A7C4QQA1	0	0	0	0	0	0	1	0	1
A0A4S3Q4J9	0	0	0	0	0	0	1	0	1
A0A378GRU3	0	0	0	0	0	0	1	0	1
A0A1E9I927	0	0	0	0	0	0	1	0	1
A0A2N4T502	0	0	0	0	0	0	1	0	1
A0A4Y9H6I0	0	0	0	0	0	0	1	0	1
A0A366IKT0	0	0	0	0	0	0	1	0	1
A0A543NV84	0	0	0	0	0	0	1	0	1
A0A4R5Y5I1	0	0	0	0	0	0	1	0	1
A0A2A3AHT0	0	0	0	0	0	0	1	0	1
A0A6N8GJM3	0	0	0	0	0	0	1	0	1
A0A0J1BRX6	0	0	0	0	0	0	1	0	1
A0A2A9K0D9	0	0	0	0	0	0	1	0	1
A0A5F0I8S8	0	0	0	0	0	0	1	0	1
A0A1F1TVJ2	0	0	0	0	0	0	1	0	1
A0A366DF09	0	0	0	0	0	0	1	0	1
A0A5F0UJY1	0	0	0	0	0	0	1	0	1
D2NP80	0	0	0	0	0	0	1	0	1
A0A7W7M1V9	0	0	0	0	0	0	1	0	1
A0A1F0Z746	0	0	0	0	0	0	1	0	1
A0A1F0KX13	0	0	0	0	0	0	1	0	1
A0A1F1QKF0	0	0	0	0	0	0	1	0	1
A0A1S1D3B0	0	0	0	0	0	0	1	0	1
A0A1Y1RLU7	0	0	0	0	0	0	1	0	1
A0A3D3M1R4	0	0	0	0	0	0	1	0	1
A0A3L9L2C4	0	0	0	0	0	0	1	0	1
A0A4Y9F228	0	0	0	0	0	0	1	0	1
A0A2V1M1B7	0	0	0	0	0	0	1	0	1
A0A2S0WCP2	0	0	0	0	0	0	1	0	1
A0A4T2A971	0	0	0	0	0	0	1	0	1
C0XV17	0	0	0	0	0	0	1	0	1
W4UFD7	0	0	0	0	0	0	1	0	1
A0A828SLT5	0	0	0	0	0	0	1	0	1
D1YDY5	0	0	0	0	0	0	1	0	1
A0A085B211	0	0	0	0	0	0	1	0	1
E6D3Y7	0	0	0	0	0	0	1	0	1
Q6A691	0	0	0	0	0	0	1	0	1
A0A828UHC2	0	0	0	0	0	0	1	0	1
F9NYH3	0	0	0	0	0	0	1	0	1
D7GFR7	0	0	0	0	0	0	1	0	1
A0A3E2DEY5	0	0	0	0	0	0	1	0	1
A0A1B3Q0W8	0	0	0	0	0	0	1	0	1
A0A344UWL3	0	0	0	0	0	0	1	0	1
A0A1H9SVG6	0	0	0	0	0	0	1	0	1
U1EZ43	0	0	0	0	0	0	1	0	1
A0A239WBB2	0	0	0	0	0	0	1	0	1
A0A2W5EL08	0	0	0	0	0	0	1	0	1
A0A7K0J8G9	0	0	0	0	0	0	1	0	1
E4HK10	0	0	0	0	0	0	1	0	1
F3P398	0	0	0	0	0	0	1	0	1
A0A375I0L3	0	0	0	0	0	0	1	0	1
U2Q8L4	0	0	0	0	0	0	1	0	1
A0A3Q9UNL5	0	0	0	0	0	0	1	0	1
A0A448P3A1	0	0	0	0	0	0	1	0	1
W4TIE1	0	0	0	0	0	0	1	0	1
A0A3M2GHF2	0	0	0	0	0	0	1	0	1
A1BGT7	0	0	0	0	0	0	1	0	1
A0A7Y0THL0	0	0	0	0	0	0	1	0	1
A0A7Y0TMH4	0	0	0	0	0	0	1	0	1
A0A533T7A2	0	0	0	0	0	0	1	0	1
A0A533TTN0	0	0	0	0	0	0	1	0	1
Q8G6K0	0	0	0	0	0	0	0	1	1
B3DP22	0	0	0	0	0	0	0	1	1
B7GSF9	0	0	0	0	0	0	0	1	1

## Sheet: Total
conc_bacterial_proteins_all	Conc R04	Conc R14	Conc R15	Conc R28	Conc R26	Conc R54	Conc R55	Conc R56	rowsums_column_conc_bacteria
Q3KM49	1	1	1	1	1	1	1	1	8
O84315	1	1	1	1	1	1	1	1	8
Q9PK80	1	1	1	1	1	1	1	1	8
A0A318D012	1	1	1	1	1	1	1	1	8
A0A1V3U4V7	1	1	1	1	1	1	1	1	8
A0A063Y2T4	1	1	1	1	1	1	1	1	8
A0A6P1AZL2	1	1	1	1	1	1	1	1	8
A0A4V3RYR7	1	1	1	1	1	1	1	1	8
A0A7Z1YY18	1	1	1	1	1	1	1	1	8
A0A4Q0GIL4	1	1	1	1	1	1	1	1	8
S7KKC5	1	1	1	1	1	1	1	1	8
A0A2I6SAN9	1	1	1	1	1	1	1	1	8
A0A2E1CHG0	1	1	1	1	1	1	1	1	8
A0A2D9P6V7	1	1	1	1	1	1	1	1	8
A0A517DPW5	1	1	1	1	1	1	1	1	8
A0A1I1ANJ1	1	1	1	1	1	1	1	1	8
A0A1G8IPH2	1	1	1	1	1	1	1	1	8
A0A5C7VAW1	1	1	1	1	1	1	1	1	8
A0A7H8PUA0	1	1	1	1	1	1	0	1	7
A0A2T2U3M4	1	1	1	1	0	1	1	1	7
Q5YTQ6	1	1	1	0	1	0	1	1	6
Q6MAI4	1	1	1	1	1	1	0	0	6
Q8DLL7	1	1	1	1	1	1	0	0	6
P51778	1	1	1	1	1	1	0	0	6
A0A1V5F564	1	0	1	0	1	1	1	1	6
A0A7X8H2N9	1	0	1	0	1	1	1	1	6
A0A517N9F0	1	1	1	1	1	1	0	0	6
Q8RH08	0	1	1	0	1	1	1	1	6
A0A323TKZ0	0	1	1	0	1	1	1	1	6
A0A1M5IZR5	0	1	1	0	1	1	1	1	6
A0A1I0ZSJ5	0	1	1	0	1	1	1	1	6
A0A847H667	0	1	1	0	1	1	1	1	6
A0A5N0I4E6	0	1	1	0	1	1	1	1	6
A0A6N7K717	1	1	0	0	0	1	1	1	5
A0A3N5IG31	1	1	0	0	0	1	1	1	5
A0A5Y2AE97	1	1	0	0	0	1	1	1	5
A0A2D7GQ71	1	1	0	0	0	1	1	1	5
A0A1G4M1Q1	1	1	0	0	0	1	1	1	5
A0A2D9B6U5	1	1	0	0	0	1	1	1	5
A0A6N7Z9N6	1	0	1	1	1	1	0	0	5
A0A661AE05	1	0	1	1	1	1	0	0	5
A0A7X8LTI8	1	0	1	1	1	1	0	0	5
A0A1V5E5K9	0	0	1	0	1	1	1	1	5
A0A8B2ZGG6	0	0	1	0	1	1	1	1	5
A0A366M5Z5	0	0	1	1	1	0	1	1	5
A0A0C2FDF7	0	0	1	1	1	0	1	1	5
A0A223S1C7	0	0	1	1	1	0	1	1	5
A0A853BPA1	0	0	1	1	1	0	1	1	5
A0A2W2GGF1	0	0	1	1	1	0	1	1	5
A0A1S1GRU2	0	0	1	0	1	1	1	1	5
A0A0S9NDI6	0	0	1	1	1	1	0	1	5
A0A2S6QMT7	0	0	0	1	1	1	1	1	5
A0A2D7C890	0	0	0	1	1	1	1	1	5
A0A2D6EMF7	0	0	0	1	1	1	1	1	5
Q0BW82	1	0	1	1	1	0	0	0	4
Q7MFM6	1	0	1	1	0	0	1	0	4
Q8D452	1	0	1	1	0	0	1	0	4
A0A0B2EW91	1	0	1	1	0	0	1	0	4
A0A2E0G9D4	1	0	1	1	0	0	1	0	4
A0A2D8GA91	1	0	1	1	0	0	1	0	4
A0A2E0T7Q8	1	0	1	1	0	0	1	0	4
A0A368DL55	1	0	1	1	0	0	1	0	4
A0A2D9QKN3	1	0	1	1	0	0	1	0	4
A0A8I2CU70	1	0	1	1	0	0	1	0	4
A0A2V3ZP49	1	0	1	1	0	0	1	0	4
A0A497DBB2	1	0	1	1	0	0	1	0	4
K9P9W4	1	0	1	1	0	0	1	0	4
A0A2N3BFK4	1	0	1	1	0	0	1	0	4
A0A2D4UPR0	1	0	1	1	0	0	1	0	4
A0A7C6BDK2	1	0	1	1	0	0	1	0	4
A0A1G3GFV8	1	0	1	1	0	0	1	0	4
A0A1F6L8H4	1	0	1	1	0	0	1	0	4
U5QIM0	1	1	1	1	0	0	0	0	4
A0A3E0N3A0	1	1	1	1	0	0	0	0	4
A0A3E0PWK5	1	1	1	1	0	0	0	0	4
A0A5B9PD93	1	1	1	1	0	0	0	0	4
A0A2D8QFG6	1	0	0	1	0	1	0	1	4
A0A3B9IH31	1	0	0	1	0	1	0	1	4
A0A162LUC7	1	0	0	1	0	1	0	1	4
A0A2E3EQ34	1	0	0	1	0	1	0	1	4
A0A3N5JIS4	1	0	0	1	0	1	0	1	4
I3TH56	1	0	0	1	0	1	0	1	4
A0A3E0WGS2	1	0	0	1	0	1	0	1	4
P35116	0	1	1	0	1	1	0	0	4
F0IG12	0	0	0	0	1	1	1	1	4
A0A0J7LU39	0	0	0	0	1	1	1	1	4
A0A2E6NQ16	0	0	0	0	1	1	1	1	4
A0A2D8MWS5	0	0	0	0	1	1	1	1	4
Q89A22	1	1	0	0	1	0	0	0	3
A0A828SLB1	1	0	0	0	1	0	1	0	3
A0A2B7I998	1	0	0	0	1	0	1	0	3
A0A085B2H4	1	0	0	0	1	0	1	0	3
A0A0R2LMB9	1	0	0	0	0	0	1	1	3
A0A1V5VZA9	1	1	0	0	1	0	0	0	3
A0A6L8LPQ5	0	0	0	1	0	0	1	1	3
A0A5P9CHA1	0	0	0	1	0	0	1	1	3
A0A7R7GET8	0	0	0	1	0	0	1	1	3
A4FM22	0	0	0	0	1	0	1	1	3
A0A2U8I2M8	0	0	0	0	0	1	1	1	3
A0A349PKB3	0	0	0	0	0	1	1	1	3
A0A1Q6K4X9	0	0	0	0	0	1	1	1	3
A0A1R4K0S2	0	0	0	0	0	1	1	1	3
A0A1V5RQU2	0	0	0	0	0	1	1	1	3
A0A7X8KBQ5	0	0	0	0	0	1	1	1	3
A0A521IKU7	0	0	0	0	0	1	1	1	3
I3RTC5	0	0	0	0	0	1	1	1	3
A0A7C6R985	0	0	0	0	0	1	1	1	3
G4Q5B0	0	0	0	0	0	1	1	1	3
R9JB52	0	0	0	0	0	1	1	1	3
A0A0L6JSB5	0	0	0	0	0	1	1	1	3
A0A1Y3Y5Q1	0	0	0	0	0	1	1	1	3
A0A1Y3SKI6	0	0	0	0	0	1	1	1	3
I4A7B2	0	0	0	0	0	1	1	1	3
A0A1V4IX96	0	0	0	0	0	1	1	1	3
A0A3A5QZP2	0	0	0	0	0	1	1	1	3
C0WAF3	0	0	0	0	0	1	1	1	3
A0A7V7AS96	0	0	0	0	0	1	1	1	3
A0A315Z939	0	0	0	0	0	1	1	1	3
A0A1V2H6Z5	0	0	0	0	0	1	1	1	3
A0A7X4L351	0	0	0	0	0	1	1	1	3
A0A8I0AI46	0	0	0	0	0	1	1	1	3
A0A1I3HEN4	0	0	0	0	0	1	1	1	3
A0A1G5ALJ9	0	0	0	0	0	1	1	1	3
A0A2A4T710	0	0	0	0	0	1	1	1	3
A0A7C7XBX4	0	0	0	0	0	1	1	1	3
A0A2E1A2K0	0	0	0	0	0	1	1	1	3
A0A2E2WGT5	0	0	0	0	0	1	1	1	3
A0A354FHM6	0	0	0	0	0	1	1	1	3
B3CN17	1	1	0	0	0	0	0	0	2
Q73GC9	1	1	0	0	0	0	0	0	2
C0R449	1	1	0	0	0	0	0	0	2
A0A4R3XVD4	1	0	0	0	0	0	0	1	2
A0A653R692	0	0	0	1	0	0	0	1	2
A0A2E4PGD2	0	0	0	1	0	0	0	1	2
A0A6I6SRU3	0	0	0	1	0	0	1	0	2
A0A2P8R258	0	0	0	1	0	0	1	0	2
A7GXU4	0	0	0	0	1	0	1	0	2
A7ZEB5	0	0	0	0	1	0	1	0	2
P29422	0	0	0	0	0	0	1	1	2
Q6AA77	0	0	0	0	0	0	1	1	2
P9WKK6	0	0	0	0	0	0	1	1	2
H8EVV4	0	0	0	0	0	0	1	1	2
P9WKK7	0	0	0	0	0	0	1	1	2
P0A5H4	0	0	0	0	0	0	1	1	2
Q8RQN6	0	0	0	0	0	0	1	1	2
P42449	0	0	0	0	0	0	1	1	2
A1B4L2	0	0	0	0	0	0	1	1	2
A1KUZ7	0	0	0	0	0	0	1	1	2
C5C750	0	0	0	0	0	0	1	1	2
A0A366D4B9	0	0	0	0	0	0	1	1	2
A0A4Y8PI25	0	0	0	0	0	0	1	1	2
A0A031H342	0	0	0	0	0	0	1	1	2
A0A229HI01	0	0	0	0	0	0	1	1	2
A0A7T5AHT9	0	0	0	0	0	0	1	1	2
A0A2S0WGL6	0	0	0	0	0	0	1	1	2
A0A4T2AS94	0	0	0	0	0	0	1	1	2
C0XQZ1	0	0	0	0	0	0	1	1	2
A0A838WQW4	0	0	0	0	0	0	1	1	2
A0A6C1TW84	0	0	0	0	0	0	1	1	2
A0A1G9PQT5	0	0	0	0	0	0	1	1	2
A0A7T0KM11	0	0	0	0	0	0	1	1	2
A0A5A7NT38	0	0	0	0	0	0	1	1	2
N1VA84	0	0	0	0	0	0	1	1	2
A0A124E8H1	0	0	0	0	0	0	1	1	2
A0A1F9XX61	0	0	0	0	0	0	1	1	2
A0A1G2DWZ1	0	0	0	0	0	0	1	1	2
A0A371P1H6	0	0	0	0	0	0	1	1	2
A0A2V2E892	0	0	0	0	0	0	1	1	2
A0A3B9ZXY9	0	0	0	0	0	0	1	1	2
A0A1V5XKX3	0	0	0	0	0	0	1	1	2
A0A3M0BV29	0	0	0	0	0	0	1	1	2
P29600	1	0	0	0	0	0	0	0	1
P20724	1	0	0	0	0	0	0	0	1
P29599	1	0	0	0	0	0	0	0	1
Q99405	1	0	0	0	0	0	0	0	1
P27693	1	0	0	0	0	0	0	0	1
P41362	1	0	0	0	0	0	0	0	1
Q13UU8	1	0	0	0	0	0	0	0	1
O66153	1	0	0	0	0	0	0	0	1
A0A4Y7WE39	1	0	0	0	0	0	0	0	1
A0A060M6U8	1	0	0	0	0	0	0	0	1
I3QII3	1	0	0	0	0	0	0	0	1
A0A5C1DAL5	1	0	0	0	0	0	0	0	1
C4PFX3	1	0	0	0	0	0	0	0	1
A0A7T3KAA3	1	0	0	0	0	0	0	0	1
A0A268RXU7	1	0	0	0	0	0	0	0	1
A0A268NZ37	1	0	0	0	0	0	0	0	1
X5F9W5	1	0	0	0	0	0	0	0	1
A8F060	0	0	1	0	0	0	0	0	1
A0A4V1VGM4	0	0	0	1	0	0	0	0	1
A0A2K8MPH6	0	0	0	1	0	0	0	0	1
A0A270AT30	0	0	0	1	0	0	0	0	1
A0A653HSI9	0	0	0	1	0	0	0	0	1
A0A1B8PPP5	0	0	0	1	0	0	0	0	1
A0A3D3KCY3	0	0	0	1	0	0	0	0	1
A0A2I5HT89	0	0	0	1	0	0	0	0	1
A0A345ZTK7	0	0	0	1	0	0	0	0	1
A0A417Z5U2	0	0	0	1	0	0	0	0	1
A0A3D9URZ9	0	0	0	1	0	0	0	0	1
A0A326KJD3	0	0	0	0	0	1	0	0	1
Q6AAB8	0	0	0	0	0	0	1	0	1
C5C9U0	0	0	0	0	0	0	1	0	1
P46369	0	0	0	0	0	0	1	0	1
C5CCM4	0	0	0	0	0	0	1	0	1
Q8RQP4	0	0	0	0	0	0	1	0	1
A9WNC6	0	0	0	0	0	0	1	0	1
Q7V9G2	0	0	0	0	0	0	1	0	1
B4SDA0	0	0	0	0	0	0	1	0	1
A6LM32	0	0	0	0	0	0	1	0	1
Q3B577	0	0	0	0	0	0	1	0	1
P9WNY1	0	0	0	0	0	0	1	0	1
P63938	0	0	0	0	0	0	1	0	1
P9WNY0	0	0	0	0	0	0	1	0	1
Q9Z518	0	0	0	0	0	0	1	0	1
B9M3M1	0	0	0	0	0	0	1	0	1
C5C916	0	0	0	0	0	0	1	0	1
O67161	0	0	0	0	0	0	1	0	1
P25026	0	0	0	0	0	0	1	0	1
Q6CYJ9	0	0	0	0	0	0	1	0	1
Q8Z2Q2	0	0	0	0	0	0	1	0	1
Q8XEG2	0	0	0	0	0	0	1	0	1
Q8ZKX1	0	0	0	0	0	0	1	0	1
Q5PKV9	0	0	0	0	0	0	1	0	1
Q83IY4	0	0	0	0	0	0	1	0	1
P17169	0	0	0	0	0	0	1	0	1
Q8FBT4	0	0	0	0	0	0	1	0	1
A0A433INF1	0	0	0	0	0	0	1	0	1
A0A5F0UNM7	0	0	0	0	0	0	1	0	1
A0A828UFN5	0	0	0	0	0	0	1	0	1
A0A2B7IYD5	0	0	0	0	0	0	1	0	1
A0A8D9ZSL6	0	0	0	0	0	0	1	0	1
E6D3S5	0	0	0	0	0	0	1	0	1
D1YB65	0	0	0	0	0	0	1	0	1
A0A3S0UNG7	0	0	0	0	0	0	1	0	1
A0A151CY38	0	0	0	0	0	0	1	0	1
A0A1F1KHK9	0	0	0	0	0	0	1	0	1
A0A2I1XX77	0	0	0	0	0	0	1	0	1
C5C955	0	0	0	0	0	0	1	0	1
A0A1R4K8R4	0	0	0	0	0	0	1	0	1
A0A7X9MZ10	0	0	0	0	0	0	1	0	1
A0A151D4R6	0	0	0	0	0	0	1	0	1
A0A5F0UMI5	0	0	0	0	0	0	1	0	1
A0A5E8QCV6	0	0	0	0	0	0	1	0	1
A0A653IKZ6	0	0	0	0	0	0	1	0	1
A0A5F0I5R3	0	0	0	0	0	0	1	0	1
A0A229HBV0	0	0	0	0	0	0	1	0	1
A0A031GVL6	0	0	0	0	0	0	1	0	1
A0A4Y9HCT3	0	0	0	0	0	0	1	0	1
A0A031IGF1	0	0	0	0	0	0	1	0	1
A0A7T5AFU2	0	0	0	0	0	0	1	0	1
A0A366D9Z1	0	0	0	0	0	0	1	0	1
A0A5F0IAD2	0	0	0	0	0	0	1	0	1
A0A2N6RHL7	0	0	0	0	0	0	1	0	1
A0A4P8HGU0	0	0	0	0	0	0	1	0	1
A0A7W3XN87	0	0	0	0	0	0	1	0	1
A0A031HYH5	0	0	0	0	0	0	1	0	1
A0A2A9K6M2	0	0	0	0	0	0	1	0	1
A0A433IQA4	0	0	0	0	0	0	1	0	1
D3LLL7	0	0	0	0	0	0	1	0	1
A0A4Y8PLZ3	0	0	0	0	0	0	1	0	1
A0A229HLT9	0	0	0	0	0	0	1	0	1
A0A4U1LDE5	0	0	0	0	0	0	1	0	1
A0A366DHC3	0	0	0	0	0	0	1	0	1
A0A4Y9H4Q4	0	0	0	0	0	0	1	0	1
A0A562FP76	0	0	0	0	0	0	1	0	1
A0A031IFS1	0	0	0	0	0	0	1	0	1
A0A6N4C3V1	0	0	0	0	0	0	1	0	1
A0A653IUV5	0	0	0	0	0	0	1	0	1
A0A031G1V8	0	0	0	0	0	0	1	0	1
A0A8A8L2H3	0	0	0	0	0	0	1	0	1
A0A7W3SM03	0	0	0	0	0	0	1	0	1
A0A132HUZ5	0	0	0	0	0	0	1	0	1
A0A653IIN6	0	0	0	0	0	0	1	0	1
A0A2A9K2S4	0	0	0	0	0	0	1	0	1
A0A366DGV9	0	0	0	0	0	0	1	0	1
A0A4U1LC67	0	0	0	0	0	0	1	0	1
A0A1F1KD63	0	0	0	0	0	0	1	0	1
A0A433H754	0	0	0	0	0	0	1	0	1
A0A229HQM8	0	0	0	0	0	0	1	0	1
A0A5F0UKB2	0	0	0	0	0	0	1	0	1
A0A7U6I2W4	0	0	0	0	0	0	1	0	1
A0A031G3P7	0	0	0	0	0	0	1	0	1
A0A562G541	0	0	0	0	0	0	1	0	1
A0A1F1THZ7	0	0	0	0	0	0	1	0	1
A0A509Y434	0	0	0	0	0	0	1	0	1
A0A4Y8PP70	0	0	0	0	0	0	1	0	1
A0A5F0I9V7	0	0	0	0	0	0	1	0	1
A0A1M7CQB9	0	0	0	0	0	0	1	0	1
C5C7C4	0	0	0	0	0	0	1	0	1
A0A653S1X0	0	0	0	0	0	0	1	0	1
A0A6N4C686	0	0	0	0	0	0	1	0	1
A0A433IMC1	0	0	0	0	0	0	1	0	1
A0A4Y8PP93	0	0	0	0	0	0	1	0	1
A0A1F1U7S6	0	0	0	0	0	0	1	0	1
A0A5F0UNW3	0	0	0	0	0	0	1	0	1
A0A5F0I8F8	0	0	0	0	0	0	1	0	1
A0A151D054	0	0	0	0	0	0	1	0	1
A0A1F1KGS6	0	0	0	0	0	0	1	0	1
A0A2I1XLA2	0	0	0	0	0	0	1	0	1
A0A509Y641	0	0	0	0	0	0	1	0	1
A0A366DG97	0	0	0	0	0	0	1	0	1
A0A653IJ12	0	0	0	0	0	0	1	0	1
A0A7W3SN87	0	0	0	0	0	0	1	0	1
A0A132H8T6	0	0	0	0	0	0	1	0	1
A0A562G463	0	0	0	0	0	0	1	0	1
A0A7W3NY49	0	0	0	0	0	0	1	0	1
D3LQK7	0	0	0	0	0	0	1	0	1
A0A2A9K7G4	0	0	0	0	0	0	1	0	1
A0A1M6ZPH6	0	0	0	0	0	0	1	0	1
A0A031H0E5	0	0	0	0	0	0	1	0	1
A0A6N4FJZ6	0	0	0	0	0	0	1	0	1
A0A2I1XUK4	0	0	0	0	0	0	1	0	1
A0A229HBZ0	0	0	0	0	0	0	1	0	1
A0A653IRH8	0	0	0	0	0	0	1	0	1
A0A1R4J476	0	0	0	0	0	0	1	0	1
C5CA76	0	0	0	0	0	0	1	0	1
A0A5F0I5R8	0	0	0	0	0	0	1	0	1
A0A031GGW6	0	0	0	0	0	0	1	0	1
A0A7T5AHT8	0	0	0	0	0	0	1	0	1
A0A828UEJ5	0	0	0	0	0	0	1	0	1
A0A2B7JS58	0	0	0	0	0	0	1	0	1
Q6ABM5	0	0	0	0	0	0	1	0	1
A0A8D9ZUI2	0	0	0	0	0	0	1	0	1
A0A653IK04	0	0	0	0	0	0	1	0	1
A0A509Y3J9	0	0	0	0	0	0	1	0	1
A0A1F1T7S4	0	0	0	0	0	0	1	0	1
A0A7U6DPY8	0	0	0	0	0	0	1	0	1
A0A151D5H9	0	0	0	0	0	0	1	0	1
A0A031IE99	0	0	0	0	0	0	1	0	1
A0A562FVK3	0	0	0	0	0	0	1	0	1
A0A2N6RDD6	0	0	0	0	0	0	1	0	1
A0A4Y8PI94	0	0	0	0	0	0	1	0	1
A0A1F1UHM7	0	0	0	0	0	0	1	0	1
A0A5D0XKV2	0	0	0	0	0	0	1	0	1
A0A5C4JZ31	0	0	0	0	0	0	1	0	1
A0A031HRY3	0	0	0	0	0	0	1	0	1
A0A5F0US25	0	0	0	0	0	0	1	0	1
A0A509Y4I5	0	0	0	0	0	0	1	0	1
A0A653TFR2	0	0	0	0	0	0	1	0	1
A0A4P8HH46	0	0	0	0	0	0	1	0	1
A0A7W9JJ80	0	0	0	0	0	0	1	0	1
A0A1F1KGD4	0	0	0	0	0	0	1	0	1
A0A5F0UNF3	0	0	0	0	0	0	1	0	1
A0A7X9MZV1	0	0	0	0	0	0	1	0	1
A0A653IUJ3	0	0	0	0	0	0	1	0	1
A0A562FUV3	0	0	0	0	0	0	1	0	1
A0A366D4I6	0	0	0	0	0	0	1	0	1
A0A2A9K231	0	0	0	0	0	0	1	0	1
A0A378NL23	0	0	0	0	0	0	1	0	1
A0A151D3V0	0	0	0	0	0	0	1	0	1
A0A3S0USZ1	0	0	0	0	0	0	1	0	1
A0A4U1LD35	0	0	0	0	0	0	1	0	1
A0A5F0I6I1	0	0	0	0	0	0	1	0	1
A0A4Y8PKW5	0	0	0	0	0	0	1	0	1
A0A1F1KM06	0	0	0	0	0	0	1	0	1
D3LNE8	0	0	0	0	0	0	1	0	1
A0A2N6RLL7	0	0	0	0	0	0	1	0	1
A0A132HYV3	0	0	0	0	0	0	1	0	1
W4TUR5	0	0	0	0	0	0	1	0	1
A0A828SBS9	0	0	0	0	0	0	1	0	1
A0A8D9ZPY3	0	0	0	0	0	0	1	0	1
A0A828UFS5	0	0	0	0	0	0	1	0	1
W4U3X7	0	0	0	0	0	0	1	0	1
A0A8B2VHK9	0	0	0	0	0	0	1	0	1
A0A2N6RS33	0	0	0	0	0	0	1	0	1
A0A562FL36	0	0	0	0	0	0	1	0	1
A0A2A9K624	0	0	0	0	0	0	1	0	1
A0A5F0UJW6	0	0	0	0	0	0	1	0	1
A0A031G597	0	0	0	0	0	0	1	0	1
D3LPR7	0	0	0	0	0	0	1	0	1
A0A7W3SMB1	0	0	0	0	0	0	1	0	1
A0A653J3B2	0	0	0	0	0	0	1	0	1
A0A3S5K1J9	0	0	0	0	0	0	1	0	1
A0A132H8L2	0	0	0	0	0	0	1	0	1
A0A1R4JVG7	0	0	0	0	0	0	1	0	1
A0A1M7DKT8	0	0	0	0	0	0	1	0	1
A0A7U6DSD7	0	0	0	0	0	0	1	0	1
A0A2I1XTG8	0	0	0	0	0	0	1	0	1
A0A5F0IA75	0	0	0	0	0	0	1	0	1
C5C8R1	0	0	0	0	0	0	1	0	1
A0A378NNA0	0	0	0	0	0	0	1	0	1
A0A4Y8PNG4	0	0	0	0	0	0	1	0	1
A0A151CY14	0	0	0	0	0	0	1	0	1
A0A2I1XX57	0	0	0	0	0	0	1	0	1
A0A7T5AI90	0	0	0	0	0	0	1	0	1
A0A1M7AAV6	0	0	0	0	0	0	1	0	1
C5C933	0	0	0	0	0	0	1	0	1
A0A5F0I8S0	0	0	0	0	0	0	1	0	1
A0A653IM68	0	0	0	0	0	0	1	0	1
A0A562FNU1	0	0	0	0	0	0	1	0	1
A0A3S0UH28	0	0	0	0	0	0	1	0	1
A0A1F1KF93	0	0	0	0	0	0	1	0	1
A0A229HB79	0	0	0	0	0	0	1	0	1
A0A5F0I839	0	0	0	0	0	0	1	0	1
D3LS60	0	0	0	0	0	0	1	0	1
A0A1F1U7M0	0	0	0	0	0	0	1	0	1
A0A2I1XWQ5	0	0	0	0	0	0	1	0	1
A0A410XRR2	0	0	0	0	0	0	1	0	1
A0A031GR89	0	0	0	0	0	0	1	0	1
A0A031IIK2	0	0	0	0	0	0	1	0	1
A0A5F0UQ20	0	0	0	0	0	0	1	0	1
A0A5E8QCI6	0	0	0	0	0	0	1	0	1
A0A366DC17	0	0	0	0	0	0	1	0	1
A0A3S0W321	0	0	0	0	0	0	1	0	1
A0A653IV33	0	0	0	0	0	0	1	0	1
A0A4Y9H6K3	0	0	0	0	0	0	1	0	1
A0A7T5AG14	0	0	0	0	0	0	1	0	1
A0A378NK96	0	0	0	0	0	0	1	0	1
A0A151D4J7	0	0	0	0	0	0	1	0	1
C5CCM5	0	0	0	0	0	0	1	0	1
A0A1R4K4U4	0	0	0	0	0	0	1	0	1
A0A4Y8PMS7	0	0	0	0	0	0	1	0	1
A0A1F1T6F8	0	0	0	0	0	0	1	0	1
A0A562FPU2	0	0	0	0	0	0	1	0	1
A0A229HAY5	0	0	0	0	0	0	1	0	1
A0A433ILX9	0	0	0	0	0	0	1	0	1
A0A5F0UNG7	0	0	0	0	0	0	1	0	1
A0A031GTR7	0	0	0	0	0	0	1	0	1
A0A151D4N2	0	0	0	0	0	0	1	0	1
A0A1F1KA49	0	0	0	0	0	0	1	0	1
A0A4Y9H8A8	0	0	0	0	0	0	1	0	1
A0A147E560	0	0	0	0	0	0	1	0	1
A0A4Y8WTQ2	0	0	0	0	0	0	1	0	1
A0A2J9IKT2	0	0	0	0	0	0	1	0	1
A0A4Y8PJ23	0	0	0	0	0	0	1	0	1
A0A653IYU2	0	0	0	0	0	0	1	0	1
A0A229HJY4	0	0	0	0	0	0	1	0	1
A0A653NL07	0	0	0	0	0	0	1	0	1
A0A7K1IKP8	0	0	0	0	0	0	1	0	1
A0A7U6DQM2	0	0	0	0	0	0	1	0	1
A0A5F0IAQ3	0	0	0	0	0	0	1	0	1
A0A151D4X1	0	0	0	0	0	0	1	0	1
A0A1F1JZ86	0	0	0	0	0	0	1	0	1
A0A031GXC9	0	0	0	0	0	0	1	0	1
A0A366DIE1	0	0	0	0	0	0	1	0	1
A0A2N6RKW0	0	0	0	0	0	0	1	0	1
A0A4Y9H614	0	0	0	0	0	0	1	0	1
A0A4P8HI19	0	0	0	0	0	0	1	0	1
C5C9Z0	0	0	0	0	0	0	1	0	1
A0A031IKW8	0	0	0	0	0	0	1	0	1
A0A229HCV8	0	0	0	0	0	0	1	0	1
A0A1M6ZSN7	0	0	0	0	0	0	1	0	1
A0A366D9R9	0	0	0	0	0	0	1	0	1
A0A4P8HI29	0	0	0	0	0	0	1	0	1
A0A653IUQ6	0	0	0	0	0	0	1	0	1
A0A1R4K4N3	0	0	0	0	0	0	1	0	1
C5CCN3	0	0	0	0	0	0	1	0	1
A0A653IL87	0	0	0	0	0	0	1	0	1
A0A5F0I741	0	0	0	0	0	0	1	0	1
A0A1F1ULW2	0	0	0	0	0	0	1	0	1
A0A2W5CK60	0	0	0	0	0	0	1	0	1
A0A1M7CZK8	0	0	0	0	0	0	1	0	1
A0A5F0IBA0	0	0	0	0	0	0	1	0	1
A0A6N4FAE8	0	0	0	0	0	0	1	0	1
A0A151CXH9	0	0	0	0	0	0	1	0	1
A0A5F0UQ53	0	0	0	0	0	0	1	0	1
A0A132HN82	0	0	0	0	0	0	1	0	1
A0A653IS58	0	0	0	0	0	0	1	0	1
A0A4Y9HD68	0	0	0	0	0	0	1	0	1
A0A653IQ66	0	0	0	0	0	0	1	0	1
A0A2I1XT33	0	0	0	0	0	0	1	0	1
A0A366D9E6	0	0	0	0	0	0	1	0	1
A0A3S0WST7	0	0	0	0	0	0	1	0	1
A0A7X9R8T6	0	0	0	0	0	0	1	0	1
A0A7Y3IGN3	0	0	0	0	0	0	1	0	1
A0A1F1KEI0	0	0	0	0	0	0	1	0	1
A0A4Y8PIJ5	0	0	0	0	0	0	1	0	1
A0A5E8QCY0	0	0	0	0	0	0	1	0	1
A0A1R4II37	0	0	0	0	0	0	1	0	1
C5C6Y4	0	0	0	0	0	0	1	0	1
A0A4R1F8T8	0	0	0	0	0	0	1	0	1
A0A151BZX8	0	0	0	0	0	0	1	0	1
A0A075JDW6	0	0	0	0	0	0	1	0	1
A0A4U0RI79	0	0	0	0	0	0	1	0	1
E3BAH5	0	0	0	0	0	0	1	0	1
A0A1L3MYX5	0	0	0	0	0	0	1	0	1
W4TXR1	0	0	0	0	0	0	1	0	1
A0A828SGU2	0	0	0	0	0	0	1	0	1
A0A1L3MYX6	0	0	0	0	0	0	1	0	1
Q50H64	0	0	0	0	0	0	1	0	1
A0A1L3MYV5	0	0	0	0	0	0	1	0	1
A0A828UCS2	0	0	0	0	0	0	1	0	1
Q6A826	0	0	0	0	0	0	1	0	1
A0A8D9ZTB9	0	0	0	0	0	0	1	0	1
A0A1L3MYX2	0	0	0	0	0	0	1	0	1
A0A4Y8ZJ74	0	0	0	0	0	0	1	0	1
A0A1F1U9E8	0	0	0	0	0	0	1	0	1
A0A509Y4I6	0	0	0	0	0	0	1	0	1
A0A5F0I9P5	0	0	0	0	0	0	1	0	1
A0A653U518	0	0	0	0	0	0	1	0	1
A0A4Y9HAX9	0	0	0	0	0	0	1	0	1
A0A2A9K258	0	0	0	0	0	0	1	0	1
D3LKK4	0	0	0	0	0	0	1	0	1
A0A6N4C809	0	0	0	0	0	0	1	0	1
C5C942	0	0	0	0	0	0	1	0	1
A0A7W3SMV0	0	0	0	0	0	0	1	0	1
A0A653J173	0	0	0	0	0	0	1	0	1
A0A3S0WJL3	0	0	0	0	0	0	1	0	1
A0A4P8HKA3	0	0	0	0	0	0	1	0	1
A0A433HMZ3	0	0	0	0	0	0	1	0	1
A0A5E8QF58	0	0	0	0	0	0	1	0	1
A0A5F0UN35	0	0	0	0	0	0	1	0	1
A0A410XNG9	0	0	0	0	0	0	1	0	1
A0A2I1XX53	0	0	0	0	0	0	1	0	1
A0A031H3P3	0	0	0	0	0	0	1	0	1
A0A653ISC2	0	0	0	0	0	0	1	0	1
A0A229HM19	0	0	0	0	0	0	1	0	1
A0A1R4K8Y9	0	0	0	0	0	0	1	0	1
A0A366DET7	0	0	0	0	0	0	1	0	1
A0A031IFU6	0	0	0	0	0	0	1	0	1
A0A7T5AI64	0	0	0	0	0	0	1	0	1
A0A085B193	0	0	0	0	0	0	1	0	1
W4TIT7	0	0	0	0	0	0	1	0	1
A0A4Y8X2H0	0	0	0	0	0	0	1	0	1
A0A7W7L3B1	0	0	0	0	0	0	1	0	1
A0A7T5AF93	0	0	0	0	0	0	1	0	1
A0A132HCS7	0	0	0	0	0	0	1	0	1
A0A562FQ37	0	0	0	0	0	0	1	0	1
A0A2A9K7K9	0	0	0	0	0	0	1	0	1
A0A1F1T0S8	0	0	0	0	0	0	1	0	1
D3LPZ1	0	0	0	0	0	0	1	0	1
A0A031ITR4	0	0	0	0	0	0	1	0	1
A0A2N6RP24	0	0	0	0	0	0	1	0	1
A0A5E8QGD6	0	0	0	0	0	0	1	0	1
A0A4Y9H8V5	0	0	0	0	0	0	1	0	1
A0A509Y3T4	0	0	0	0	0	0	1	0	1
A0A5F0UMY3	0	0	0	0	0	0	1	0	1
A0A5F0I6K9	0	0	0	0	0	0	1	0	1
A0A653IKY3	0	0	0	0	0	0	1	0	1
A0A2I1XU51	0	0	0	0	0	0	1	0	1
A0A7X9MY21	0	0	0	0	0	0	1	0	1
A0A229HCI3	0	0	0	0	0	0	1	0	1
A0A151D0K7	0	0	0	0	0	0	1	0	1
A0A3S1BZV0	0	0	0	0	0	0	1	0	1
A0A1F1K8A0	0	0	0	0	0	0	1	0	1
C5CAT2	0	0	0	0	0	0	1	0	1
A0A433HYB0	0	0	0	0	0	0	1	0	1
A0A4Y9HDC4	0	0	0	0	0	0	1	0	1
A0A7W3SP02	0	0	0	0	0	0	1	0	1
A0A229HFN0	0	0	0	0	0	0	1	0	1
A0A366DKK4	0	0	0	0	0	0	1	0	1
A0A410XRS6	0	0	0	0	0	0	1	0	1
A0A7T5AGH7	0	0	0	0	0	0	1	0	1
A0A1R4K2F7	0	0	0	0	0	0	1	0	1
D3LML9	0	0	0	0	0	0	1	0	1
A0A5E8QD15	0	0	0	0	0	0	1	0	1
A0A4Y8WXM4	0	0	0	0	0	0	1	0	1
A0A653Q585	0	0	0	0	0	0	1	0	1
A0A3S0USR0	0	0	0	0	0	0	1	0	1
A0A433HYF8	0	0	0	0	0	0	1	0	1
A0A2A9JZU6	0	0	0	0	0	0	1	0	1
A0A378NJN5	0	0	0	0	0	0	1	0	1
A0A1F1KAA0	0	0	0	0	0	0	1	0	1
A0A151D539	0	0	0	0	0	0	1	0	1
A0A1F1TT23	0	0	0	0	0	0	1	0	1
A0A509Y622	0	0	0	0	0	0	1	0	1
C5CBG1	0	0	0	0	0	0	1	0	1
A0A5F0UNM3	0	0	0	0	0	0	1	0	1
A0A2I1XV44	0	0	0	0	0	0	1	0	1
A0A1I7MKQ4	0	0	0	0	0	0	1	0	1
D3LLG7	0	0	0	0	0	0	1	0	1
A0A5F0UPF9	0	0	0	0	0	0	1	0	1
A0A7Y3IGC3	0	0	0	0	0	0	1	0	1
A0A031GTE4	0	0	0	0	0	0	1	0	1
A0A562FUP0	0	0	0	0	0	0	1	0	1
A0A433IE93	0	0	0	0	0	0	1	0	1
A0A5F0IAL3	0	0	0	0	0	0	1	0	1
A0A2A9K0V2	0	0	0	0	0	0	1	0	1
A0A653LUS5	0	0	0	0	0	0	1	0	1
A0A229HLP1	0	0	0	0	0	0	1	0	1
A0A7W3XN69	0	0	0	0	0	0	1	0	1
A0A263D5N8	0	0	0	0	0	0	1	0	1
A0A7M1SRR8	0	0	0	0	0	0	1	0	1
A0A151D767	0	0	0	0	0	0	1	0	1
A0A653J4S3	0	0	0	0	0	0	1	0	1
A0A366D9G9	0	0	0	0	0	0	1	0	1
A0A7U6I5N5	0	0	0	0	0	0	1	0	1
A0A7Y3IFQ2	0	0	0	0	0	0	1	0	1
A0A151CXH7	0	0	0	0	0	0	1	0	1
A0A378NII1	0	0	0	0	0	0	1	0	1
A0A1F1TKW3	0	0	0	0	0	0	1	0	1
A0A2N6RE94	0	0	0	0	0	0	1	0	1
A0A410XQB7	0	0	0	0	0	0	1	0	1
A0A1R4IHK2	0	0	0	0	0	0	1	0	1
A0A509Y5H1	0	0	0	0	0	0	1	0	1
A0A4Y9HA06	0	0	0	0	0	0	1	0	1
A0A7X9N0M0	0	0	0	0	0	0	1	0	1
A0A5F0IC34	0	0	0	0	0	0	1	0	1
C5C6Z6	0	0	0	0	0	0	1	0	1
A0A7Z7KHQ5	0	0	0	0	0	0	1	0	1
A0A1M7CYR4	0	0	0	0	0	0	1	0	1
A0A5E8QCN8	0	0	0	0	0	0	1	0	1
A0A4Y8PJ67	0	0	0	0	0	0	1	0	1
A0A7W3RRT9	0	0	0	0	0	0	1	0	1
A0A653J0V4	0	0	0	0	0	0	1	0	1
A0A4U1L6R4	0	0	0	0	0	0	1	0	1
A0A433HFX7	0	0	0	0	0	0	1	0	1
A0A5F0UMN6	0	0	0	0	0	0	1	0	1
A0A2A9JZ28	0	0	0	0	0	0	1	0	1
A0A132HQ13	0	0	0	0	0	0	1	0	1
A0A7W3XNV2	0	0	0	0	0	0	1	0	1
A0A6N4FHG5	0	0	0	0	0	0	1	0	1
A0A7X9MZE0	0	0	0	0	0	0	1	0	1
A0A1R4JJN0	0	0	0	0	0	0	1	0	1
A0A2I1XX46	0	0	0	0	0	0	1	0	1
A0A3S0WEV6	0	0	0	0	0	0	1	0	1
A0A1F1U3K4	0	0	0	0	0	0	1	0	1
A0A5F0I9J7	0	0	0	0	0	0	1	0	1
A0A653IM92	0	0	0	0	0	0	1	0	1
A0A366DER8	0	0	0	0	0	0	1	0	1
A0A031HRX9	0	0	0	0	0	0	1	0	1
A0A4Y8PJQ7	0	0	0	0	0	0	1	0	1
A0A2N6RDD3	0	0	0	0	0	0	1	0	1
A0A410XNL5	0	0	0	0	0	0	1	0	1
A0A4Y9HAP3	0	0	0	0	0	0	1	0	1
A0A031HSX8	0	0	0	0	0	0	1	0	1
A0A2I1XLP1	0	0	0	0	0	0	1	0	1
A0A1F1TIZ2	0	0	0	0	0	0	1	0	1
A0A844LBU3	0	0	0	0	0	0	1	0	1
A0A366DCA3	0	0	0	0	0	0	1	0	1
A0A229HDJ4	0	0	0	0	0	0	1	0	1
A0A562FQ77	0	0	0	0	0	0	1	0	1
A0A1R4IZU4	0	0	0	0	0	0	1	0	1
D3LNP1	0	0	0	0	0	0	1	0	1
A0A3S0WRG8	0	0	0	0	0	0	1	0	1
A0A151D3Y3	0	0	0	0	0	0	1	0	1
A0A1F1KFW6	0	0	0	0	0	0	1	0	1
A0A4Y8PN56	0	0	0	0	0	0	1	0	1
C5CAX1	0	0	0	0	0	0	1	0	1
A0A2A9K093	0	0	0	0	0	0	1	0	1
A0A5F0UP77	0	0	0	0	0	0	1	0	1
A0A653IJN4	0	0	0	0	0	0	1	0	1
A0A5F0I7M0	0	0	0	0	0	0	1	0	1
A0A3S0VXG8	0	0	0	0	0	0	1	0	1
A0A4P8HJ47	0	0	0	0	0	0	1	0	1
A0A7W9JI30	0	0	0	0	0	0	1	0	1
A0A7X9RAG5	0	0	0	0	0	0	1	0	1
A0A653J2X1	0	0	0	0	0	0	1	0	1
A0A151CX44	0	0	0	0	0	0	1	0	1
A0A7W3SP11	0	0	0	0	0	0	1	0	1
A0A7T5AI46	0	0	0	0	0	0	1	0	1
A0A5E8QDW7	0	0	0	0	0	0	1	0	1
A0A5F0UPF4	0	0	0	0	0	0	1	0	1
A0A1F1SNT7	0	0	0	0	0	0	1	0	1
A0A151D513	0	0	0	0	0	0	1	0	1
A0A366DJQ5	0	0	0	0	0	0	1	0	1
A0A2A9K391	0	0	0	0	0	0	1	0	1
A0A4Y9HB46	0	0	0	0	0	0	1	0	1
A0A653IL24	0	0	0	0	0	0	1	0	1
A0A5F0USQ8	0	0	0	0	0	0	1	0	1
A0A1F1K927	0	0	0	0	0	0	1	0	1
A0A151D146	0	0	0	0	0	0	1	0	1
A0A366D548	0	0	0	0	0	0	1	0	1
A0A562FUI0	0	0	0	0	0	0	1	0	1
A0A433IPN1	0	0	0	0	0	0	1	0	1
A0A653PFD7	0	0	0	0	0	0	1	0	1
A0A4Y8PLA9	0	0	0	0	0	0	1	0	1
A0A229HHM8	0	0	0	0	0	0	1	0	1
A0A1F1UXP6	0	0	0	0	0	0	1	0	1
A0A196N6N8	0	0	0	0	0	0	1	0	1
A0A175Y2H1	0	0	0	0	0	0	1	0	1
A0A7Y7QYC4	0	0	0	0	0	0	1	0	1
A0A7W5S9I9	0	0	0	0	0	0	1	0	1
A0A2T7UZT4	0	0	0	0	0	0	1	0	1
A0A4R2XQ49	0	0	0	0	0	0	1	0	1
A0A558RDF5	0	0	0	0	0	0	1	0	1
A0A7W7F040	0	0	0	0	0	0	1	0	1
A0A1H7DTA5	0	0	0	0	0	0	1	0	1
A0A451DKK4	0	0	0	0	0	0	1	0	1
A0A828UB95	0	0	0	0	0	0	1	0	1
E6D8C8	0	0	0	0	0	0	1	0	1
A0A085B279	0	0	0	0	0	0	1	0	1
W4TLF8	0	0	0	0	0	0	1	0	1
Q6A5N4	0	0	0	0	0	0	1	0	1
A0A533INY8	0	0	0	0	0	0	1	0	1
A0A828SDV2	0	0	0	0	0	0	1	0	1
W4TTF9	0	0	0	0	0	0	1	0	1
A0A2B7I9S4	0	0	0	0	0	0	1	0	1
A0A8E0DTP4	0	0	0	0	0	0	1	0	1
D1YD54	0	0	0	0	0	0	1	0	1
F9NUV3	0	0	0	0	0	0	1	0	1
A0A8E1W2G4	0	0	0	0	0	0	1	0	1
A0A7K0J8H5	0	0	0	0	0	0	1	0	1
A0A828SD73	0	0	0	0	0	0	1	0	1
Q6A690	0	0	0	0	0	0	1	0	1
A0A828UH75	0	0	0	0	0	0	1	0	1
A0A2B7IQJ5	0	0	0	0	0	0	1	0	1
A0A085B210	0	0	0	0	0	0	1	0	1
E6D3Y8	0	0	0	0	0	0	1	0	1
D1YDY6	0	0	0	0	0	0	1	0	1
A0A8D9ZSW3	0	0	0	0	0	0	1	0	1
A0A8D6HK56	0	0	0	0	0	0	1	0	1
E4HK09	0	0	0	0	0	0	1	0	1
F3P399	0	0	0	0	0	0	1	0	1
A0A1F1KFN3	0	0	0	0	0	0	1	0	1
A0A562FTS4	0	0	0	0	0	0	1	0	1
A0A2I1XVS4	0	0	0	0	0	0	1	0	1
A0A366DDJ6	0	0	0	0	0	0	1	0	1
A0A2N6RSA8	0	0	0	0	0	0	1	0	1
A0A1R4K7K8	0	0	0	0	0	0	1	0	1
A0A7X9MX08	0	0	0	0	0	0	1	0	1
A0A5F0UJD6	0	0	0	0	0	0	1	0	1
A0A653IVL3	0	0	0	0	0	0	1	0	1
A0A7T5AHT5	0	0	0	0	0	0	1	0	1
C5C8G8	0	0	0	0	0	0	1	0	1
A0A7U6DS67	0	0	0	0	0	0	1	0	1
A0A229HPC6	0	0	0	0	0	0	1	0	1
A0A7W3XPG8	0	0	0	0	0	0	1	0	1
A0A653NJL8	0	0	0	0	0	0	1	0	1
A0A031GE22	0	0	0	0	0	0	1	0	1
A0A410XP92	0	0	0	0	0	0	1	0	1
A0A653IZR9	0	0	0	0	0	0	1	0	1
A0A3S1BYN8	0	0	0	0	0	0	1	0	1
A0A4Y9H5F5	0	0	0	0	0	0	1	0	1
A0A5F0I7B3	0	0	0	0	0	0	1	0	1
A0A1M7AQI7	0	0	0	0	0	0	1	0	1
A0A031HQ07	0	0	0	0	0	0	1	0	1
A0A378NP77	0	0	0	0	0	0	1	0	1
A0A161SHD1	0	0	0	0	0	0	1	0	1
A0A1V2NNF4	0	0	0	0	0	0	1	0	1
A0A2Z5BR44	0	0	0	0	0	0	1	0	1
A0A4S2DAT6	0	0	0	0	0	0	1	0	1
S3A7C8	0	0	0	0	0	0	1	0	1
A0A0B4CQR9	0	0	0	0	0	0	1	0	1
A0A1B1PL36	0	0	0	0	0	0	1	0	1
A0A6B2P5I0	0	0	0	0	0	0	1	0	1
A0A355QLD2	0	0	0	0	0	0	1	0	1
A0A1I0YQZ5	0	0	0	0	0	0	1	0	1
A0A852TSH9	0	0	0	0	0	0	1	0	1
A0A1T4T273	0	0	0	0	0	0	1	0	1
A0A1A3BF81	0	0	0	0	0	0	1	0	1
A0A1A3P0R1	0	0	0	0	0	0	1	0	1
E6D6T9	0	0	0	0	0	0	1	0	1
A0A1B3Q033	0	0	0	0	0	0	1	0	1
A0A3E2DNP4	0	0	0	0	0	0	1	0	1
Q6A5G5	0	0	0	0	0	0	1	0	1
D1Y8V5	0	0	0	0	0	0	1	0	1
A0A8E0DU97	0	0	0	0	0	0	1	0	1
A0A8B2VH62	0	0	0	0	0	0	1	0	1
G4CWT2	0	0	0	0	0	0	1	0	1
A0A828SKV3	0	0	0	0	0	0	1	0	1
A0A085B3I4	0	0	0	0	0	0	1	0	1
W4U7G6	0	0	0	0	0	0	1	0	1
W4TVD1	0	0	0	0	0	0	1	0	1
W4UJZ3	0	0	0	0	0	0	1	0	1
W4TK47	0	0	0	0	0	0	1	0	1
E4HJ24	0	0	0	0	0	0	1	0	1
F3P3T6	0	0	0	0	0	0	1	0	1
A0A8D6C7Z5	0	0	0	0	0	0	1	0	1
A0A7K0J3U1	0	0	0	0	0	0	1	0	1
A0A544T2Y0	0	0	0	0	0	0	1	0	1
O52960	0	0	0	0	0	0	0	1	1
A0A318D301	0	0	0	0	0	0	0	1	1
A0A2G6P316	0	0	0	0	0	0	0	1	1
A0A2G6BSS3	0	0	0	0	0	0	0	1	1
A0A7X8KFK6	0	0	0	0	0	0	0	1	1

## Sheet: Patch
AG_bacterial_proteins_all	AGR 04	AGR 14	AGR 15	AGR 28	AGR 26	AGR 54	AGR 55	AGR 56	rowsums_column_AG_bacteria
A0A6P1AZL2	1	1	1	1	1	1	1	1	8
A0A4V3RYR7	1	1	1	1	1	1	1	1	8
A0A7Z1YY18	1	1	1	1	1	1	1	1	8
A0A4Q0GIL4	1	1	1	1	1	1	1	1	8
A0A2I6SAN9	1	1	1	1	1	1	1	1	8
A0A2E1CHG0	1	1	1	1	0	1	1	1	7
A0A2D9P6V7	1	1	1	1	0	1	1	1	7
A0A1V5E5K9	1	1	1	0	0	1	0	1	5
A0A8B2ZGG6	1	1	1	0	0	1	0	1	5
A0A1S1GRU2	1	1	1	0	0	1	0	1	5
Q8DLL7	0	1	0	0	0	1	1	1	4
P51778	0	1	0	0	0	1	1	1	4
A0A1A6AJV9	1	1	1	0	0	1	0	0	4
A0A166TJ13	1	1	1	0	0	1	0	0	4
A0A323TKZ0	1	0	1	0	0	1	1	0	4
Q0BW82	0	0	0	0	1	1	1	1	4
A0A0B2EW91	0	1	1	0	0	1	0	0	3
A0A318D012	0	1	1	0	0	1	0	0	3
A0A063Y2T4	1	0	1	0	0	1	0	0	3
A0A1M5IZR5	1	0	1	0	0	1	0	0	3
A0A1I0ZSJ5	1	0	1	0	0	1	0	0	3
A0A847H667	1	0	1	0	0	1	0	0	3
A0A5N0I4E6	1	0	1	0	0	1	0	0	3
Q6MAI4	0	0	0	0	0	1	1	1	3
A1KIL2	1	1	0	0	0	0	0	0	2
A0A7K1ILA7	0	0	1	0	0	1	0	0	2
Q3KM49	1	0	0	0	0	1	0	0	2
O84315	1	0	0	0	0	1	0	0	2
Q9PK80	1	0	0	0	0	1	0	0	2
A0A1V3U4V7	0	0	0	0	0	1	1	0	2
F0IG12	0	0	0	0	0	1	1	0	2
A0A349PKB3	0	0	0	0	0	1	1	0	2
A0A1Q6K4X9	0	0	0	0	0	1	1	0	2
A0A0J7LU39	0	0	0	0	0	1	1	0	2
A0A451DKK4	0	0	0	0	0	1	1	0	2
A4XAW4	0	1	0	0	0	0	0	0	1
A8F060	0	0	1	0	0	0	0	0	1
A0A7K1IKP8	0	0	1	0	0	0	0	0	1
A0A318D301	0	0	1	0	0	0	0	0	1
A0A6N7K717	0	0	1	0	0	0	0	0	1
A0A3N5IG31	0	0	1	0	0	0	0	0	1
A0A5Y2AE97	0	0	1	0	0	0	0	0	1
A0A2D7GQ71	0	0	1	0	0	0	0	0	1
A0A1G4M1Q1	0	0	1	0	0	0	0	0	1
A0A2D9B6U5	0	0	1	0	0	0	0	0	1
A0A4Q4ICU0	0	0	1	0	0	0	0	0	1
A0A2G6P316	0	0	1	0	0	0	0	0	1
A0A2G6BSS3	0	0	1	0	0	0	0	0	1
A0A7X8KFK6	0	0	1	0	0	0	0	0	1
A0A517N9F0	0	0	1	0	0	0	0	0	1
A7NEH6	0	0	0	0	0	1	0	0	1
Q2A1I0	0	0	0	0	0	1	0	0	1
Q0BK82	0	0	0	0	0	1	0	0	1
A0Q8E1	0	0	0	0	0	1	0	0	1
B2SEX9	0	0	0	0	0	1	0	0	1
Q14K08	0	0	0	0	0	1	0	0	1
A4IW22	0	0	0	0	0	1	0	0	1
Q5NIK5	0	0	0	0	0	1	0	0	1
Q8RH08	0	0	0	0	0	1	0	0	1
A4G8S7	0	0	0	0	0	1	0	0	1
A0A2E0G9D4	0	0	0	0	0	1	0	0	1
A0A2D8GA91	0	0	0	0	0	1	0	0	1
A0A2E0T7Q8	0	0	0	0	0	1	0	0	1
A0A368DL55	0	0	0	0	0	1	0	0	1
A0A2D9QKN3	0	0	0	0	0	1	0	0	1
A0A8I2CU70	0	0	0	0	0	1	0	0	1
A0A2V3ZP49	0	0	0	0	0	1	0	0	1
A0A497DBB2	0	0	0	0	0	1	0	0	1
K9P9W4	0	0	0	0	0	1	0	0	1
A0A2N3BFK4	0	0	0	0	0	1	0	0	1
A0A2D4UPR0	0	0	0	0	0	1	0	0	1
A0A7C6BDK2	0	0	0	0	0	1	0	0	1
A0A1G3GFV8	0	0	0	0	0	1	0	0	1
A0A1F6L8H4	0	0	0	0	0	1	0	0	1
A0A7H8PUA0	0	0	0	0	0	1	0	0	1
A0A2T2U3M4	0	0	0	0	0	1	0	0	1
A0A6N9NS54	0	0	0	0	0	0	1	0	1
A4FM22	1	0	0	0	0	0	0	0	1
Q89ND7	1	0	0	0	0	0	0	0	1
A0A6M8N0V3	1	0	0	0	0	0	0	0	1
