# Supplementary material for: Enrichment of sweat-derived extracellular vesicles of human and bacterial origin for biomarker identification
Source: Nanotheranostics. 2024 Jan 1;8(1):48–63. doi: 10.7150/ntno.87822 (PMC10750121; doi:10.7150/ntno.87822)
Supplement: Supplementary file 2 — Supplementary tables 1, 2, 4, 5, 6, 8, 9. [file ntnov08p0048s2.zip › Suppl Table 9 Taxonomy of bacterial proteins.xlsx]

## Sheet: EV enriched
PHYLUM	ExoEasy R04	ExoEasy R14	ExoEasy R15	ExoEasy R28	ExoEasy R26	ExoEasy R54	ExoEasy R55	ExoEasy R56
Actinobacteria	276	55	17	174	170	55	1224	78
Firmicutes	57	29	17	54	72	43	47	5
Cyanobacteria	2	3	4	4	4	3	4	0
Chlorobi	2	2	2	2	2	2	7	0
Thermotogae	1	1	1	1	1	1	1	0
Proteobacteria	56	60	40	62	54	48	103	22
Chlamydiae	4	4	4	4	4	4	4	4
Fusobacteria	1	1	1	1	1	1	1	1
Bacteroidetes	17	10	11	9	7	8	17	5
rank	2	2	2	3	3	2	2	1
Planctomycetes	4	2	5	6	6	3	9	1
Melainabacteria	1	2	1	1	1	2	2	1
Spirochaetes	6	3	0	0	3	3	6	0
Elusimicrobia	1	2	2	3	2	3	3	1
Marinimicrobia	3	2	3	2	2	2	2	1
Lindowbacteria	1	1	1	1	1	1	1	0
Thermus	1	0	1	1	1	0	1	0
Chloroflexi	1	0	0	0	0	1	0	0
Berkelbacteria	1	0	0	1	0	0	0	0
Delongbacteria	0	0	1	0	0	0	1	0
Cloacimonetes	0	0	1	0	0	0	1	0
Nealsonbacteria	0	0	0	1	0	0	1	0
Aquificae	0	0	0	0	0	0	1	0
Gemmatimonadetes	0	0	0	0	0	0	1	0
SUM	437	179	114	330	334	182	1439	120

## Sheet: Total
PHYLUM	Conc R04	Conc R14	Conc R15	Conc R28	Conc R26	Conc R54	Conc R55	Conc R56
Proteobacteria	36	18	24	41	18	33	71	41
Actinobacteria	6	3	9	10	13	4	558	35
Chlamydiae	5	5	5	5	5	5	4	4
Firmicutes	20	3	6	4	5	21	24	22
Cyanobacteria	4	3	4	4	2	2	2	1
Bacteroidetes	7	5	9	7	8	12	14	15
rank	4	1	2	3	2	3	1	2
Planctomycetes	5	5	4	4	3	4	3	3
Marinimicrobia	2	1	2	2	1	1	2	1
Lindowbacteria	1	0	1	1	0	0	1	0
Elusimicrobia	1	0	1	1	1	1	2	2
Chloroflexi	1	1	0	0	1	0	0	0
Fusobacteria	0	1	1	0	1	1	1	1
Melainabacteria	0	1	1	0	1	1	1	1
Spirochaetes	0	0	0	0	0	3	3	3
Chlorobi	0	0	0	0	0	0	2	0
Thermotogae	0	0	0	0	0	0	1	0
Aquificae	0	0	0	0	0	0	1	0
Nealsonbacteria	0	0	0	0	0	0	1	1
Delongbacteria	0	0	0	0	0	0	0	1
Cloacimonetes	0	0	0	0	0	0	0	1

## Sheet: Patch
PHYLUM	AGR 04	AGR 14	AGR 15	AGR 28	AGR 26	AGR 54	AGR 55	AGR 56
Actinobacteria	4	3	4	1	1	3	1	1
Cyanobacteria	0	2	0	0	0	3	2	2
Firmicutes	4	5	6	0	0	6	1	2
Proteobacteria	8	5	14	3	4	28	6	5
rank	1	1	1	1	1	1	1	1
Bacteroidetes	3	1	4	1	0	10	6	1
Marinimicrobia	1	1	1	1	0	2	1	1
Planctomycetes	0	0	2	0	0	0	0	0
Melainabacteria	1	0	1	0	0	1	0	0
Delongbacteria	0	0	1	0	0	0	0	0
Cloacimonetes	0	0	1	0	0	0	0	0
Chlamydiae	3	0	0	0	0	4	1	1
Fusobacteria	0	0	0	0	0	1	0	0
Lindowbacteria	0	0	0	0	0	1	0	0
